# Supplementary material for: Development of a groundwater quality index: GWQI, for the aquifers of the state of Bahia, Brazil using multivariable analyses
Source: Sci Rep. 2021 Aug 13;11:16520. doi: 10.1038/s41598-021-95912-9 (PMC8363630; doi:10.1038/s41598-021-95912-9)
Supplement: Supplementary file 1 — Supplementary Information 1. [file 41598_2021_95912_MOESM1_ESM.xls]

## Sheet: 600Wells
CodigoPoco	Município	Localidade	CoordNS	CoordEO	Litologia	Aquífero	ProfundUtil	NivelEstatico	NivelDinamico	VazaoTB	DtAnalise	PH	Turbidez	Condutividade	Cor	AlcalHCO	AlcalCO	AlcalOH	Sulfato	Cloreto	Calcio	Magnesio	Sodio	Potassio	Nitrito	Nitrato	NAmoniacal	Ferro	Silica	Fluoreto	Dureza	ResiduoTotal	Acidez	DtColeta	Observacao	Laboratorio
78	MULUNGU DO MORRO	ALTO BONITO	115949	414032	LIME	KARSTIC	160	0053,23	0066,46	1	1992-08-31	7.9	5.2	2573		560.17	0	0	10.4	33.21	595.9	194.69			0	0		2.8	43	3.9	1393.8	2480	0	1992-04-15		UFBA
358	PALMEIRAS	LAGOA DOS PATOS	122253	413345	LIME	KARSTIC	80	0042,89	0042,89	8.31	1992-11-17	8.8	1.9	541		128.14	21.81	0	3.6	17.36	93.54	17.61			0	0		0.5	40	0	165.72	404	0	1992-06-28		UFBA
622	ANDARAÍ	FAZENDA NOSSA SENHORA DO CARMO (LUIZ) *	124311	411148	LIME	KARSTIC	45	0020,90	0020,97	10	1976-08-13	7.25	28		12.5	217	0	0		21					0.002	0		0.28		0	231.5	294		1976-07-26	A amostra analisada foi coletada pelo próprio interessado	UFBA
623	ANDARAÍ	FAZENDA NOVA ESPERANÇA (GERSON) *	123811	410345	LIME	KARSTIC	198	0111,40	0136,57	1.62	1976-09-03	7.65	1.6		5	232	0	0		450					0	0		0.02		1.86	608	2344		1976-08-19	A amostra analisada foi coletada pelo próprio interessado	UFBA
624	ANDARAÍ	FAZENDA JOANA D'ARC (AROLDO)*	123106	410221	LIME	KARSTIC	104	0067,25	0075,75	5.61	1976-09-20	7.75	5.7		15	247	0	0		23					0.003	0		0.48		0.68	969	1648		1976-08-24	A amostra analisada foi coletada pelo próprio interessado	UFBA
628	ANDARAÍ	FAZENDA PILÕES (JORGE) *	125126	410308	LIME	KARSTIC	58	0030,92	0033,07	8.78	1976-12-16	7.69	1		5	266	0	0		32					0.001	0		0.32		0.2	318	538		1976-11-05	A amostra analisada foi coletada pelo próprio interessado	UFBA
629	ANDARAÍ	FAZENDA SÃO JOSÉ (ÉLIO) *	123700	410926	LIME	KARSTIC	140	0095,50	0101,05	5.51	1977-01-04	7.24	0.6		5	277.5	0	0		40					0	0		0.01		0.18	303	394		1976-12-15	A amostra analisada foi coletada pelo próprio interessado	UFBA
630	NOVA REDENÇÃO	SEDE	124929	410411	LIME	KARSTIC	116	0028,12	0089,99	4.21	1975-08-15	6.7	1.2		10	350	0	0		216					0.027	0		0.06		0.4	320	1263.8		1975-08-08	A amostra analisada foi coletada pelo próprio interessado	UFBA
631	ANDARAÍ	FAZENDA SÃO GONÇALO (JOÃO) *	123525	410338	LIME	KARSTIC	70	0028,73	0028,73	6.15	1976-01-16	6.85	9		5	199	0	0		19					0.002	0		0.6		0.16	205.5	260		1975-12-17	A amostra analisada foi coletada pelo próprio interessado	UFBA
643	ANDARAÍ	FAZENDA PRIMAVERA (VALDOMIRO) *	123825	410610	LIME	KARSTIC	205	0175,30	0193,30	2.91	1977-08-16	7.8	15		5	332	0	0		31					0	0		0.54		0.3	299	618		1977-08-06	A amostra analisada foi coletada pelo próprio interessado	UFBA
645	NOVA REDENÇÃO	MURIÇOCA	124402	410715	LIME	KARSTIC	203	0093,20	0150,00	2.66	1980-01-23	7.85	2.1	1890	5	412	0	0	175	200	516	64.18	97	3.48	0	0		0.46	3.2	0.7	780	1234	0	1980-01-14	A amostra analisada foi coletada pelo próprio interessado	UFBA
647	NOVA REDENÇÃO	CALHAU	124508	410632	LIME	KARSTIC	60	45,00	52,35	3.27	1998-08-25	7.71	1.5	4010	5	350.66	0	0	201.2	1144.25	893.98	245.87			0.039	18.597		0.27	10.2	0.17	1901.64	3192	0	1998-03-30		UFBA
648	ANDARAÍ	FAZENDA SANTA M.OLHOS D'ÁGUA (ARTUR) *	124141	411315	LIME	KARSTIC	52.5	0037,28	0047,34	4.57	1980-04-28	7.6	48		35	224	0	0		16					0	0.094		2.6		0.21	250	360		1980-04-18	A amostra analisada foi coletada pelo próprio interessado	UFBA
649	ANDARAÍ	NOVA VISTA	123405	410644	LIME	KARSTIC	200	0081,00	0162,00	0.46	1980-06-16	8	3	1000	5	381	0	0	125	29	260	43.76			0.003	0		0.96	15.8	0.61	440	682	0	1980-05-13	Não foi possível determinar sódio e potássio/A amostra analisada foi coletada pelo próprio interessado.	UFBA
650	ANDARAÍ	FAZENDA SANTA M.OLHOS D'ÁGUA (ARTUR) *	124142	411314	LIME	KARSTIC	22.3	0003,16	0004,44	12.34	1980-06-16	7.7	520		5	243	0	0		30					0	0.025		27.5		0	310	1290		1980-05-21	A amostra analisada foi coletada pelo próprio interessado	UFBA
652	ANDARAÍ	FAZENDA LAGOA BONITA (FERNANDO) *	123539	410342	LIME	KARSTIC	80	0069,64	0078,36	4.32	1981-06-03	7.8	42		5	389.5	0	0		49					0.001	0		2.06		0.08	478	690		1981-05-15	A amostra analisada foi coletada pelo próprio interessado	UFBA
653	ANDARAÍ	FAZENDA DINAMARCA (IVAN) *	124449	411707	LIME	KARSTIC	64	0036,90	0039,46	5.61	1977-01-04	7.85	38		10	226	0	0		15					0.002	0		0.56		0.06	239	294		1976-12-12	A amostra analisada foi coletada pelo próprio interessado	UFBA
676	ANDARAÍ	FAZENDA MINADOR (ARTUR) *	124139	411507	LIME	KARSTIC	52.5	00028,26	0028,26	7.07	1987-10-01		0.22	643.2	35	158.48	29.98	0	4.2	82.65	192.71	19.45			0	2		0.06	23	0.61	272.44	488	0	1987-08-18		UFBA
858	ANDARAÍ	MOCÓ	123237	410433	LIME	KARSTIC	198	00076,71	0155,79	1.72	1992-12-30	7.72	2	1200		214.02	0	0	35	174.39	265.06	32.6			0.025	1.12		0.5	75	0.18	398.69	760	0	1992-08-13		UFBA
867	CANUDOS	JOÃO GRANDE OU JOÃO APRÍGIO	101228	390131	LIME	KARSTIC	150	0013,06	0115,00	0.57	1992-12-07	8.4	15	3306		272.64	27.26	0	108	536.59	472.77	135.2			0.013	8.99		3.28	30	0.9	1026.87	2100	0	1992-07-02		UFBA
937	BARRO ALTO	CAFELÂNDIA	114233	415201	LIME	KARSTIC	60	0004,96	0011,57	32.97	1988-01-05	7.22		1693.76	5	236.65	0	0	94	383.19	454.9	77.47			0.265	8.68		0.08	34	1.19	772.3	1290	0	1987-10-15		UFBA
1271	BONINAL	ROCINHA	124615	414746	LIME	KARSTIC	73	0002,96	0007,76	15.84	1977-05-18	7.3	30		25	198	0	0		17					0	0		4.76		0.04	189	438		1977-05-12	A amostra analisada foi coletada pelo proprio interessado	UFBA
2076	LAJEDINHO	COLOSSO	122516	410541	LIME	KARSTIC	200	79,75	174,00	0.79	1997-10-21	8.05	20	2350	5	167.24	25.08	0	200	635.73	599.53	114.35			0.007	5.743		1.6	6.3	0.55	1191.12	2038	0	1997-09-09		UFBA
2605	CAMPO FORMOSO	VARZINHA	102840	403422	LIME	KARSTIC	85	-0000,00	0047,27	1.62	1983-09-12	8	1	5000	15	341.39	0	0	175.75	1264	1101.87	450.77			0.032	0		0	13.75	0.83	1778.02	3524	0	1983-07-24		UFBA
2892	CANARANA	BAIXA DA RAPOSA	114549	413727	LIME	KARSTIC	70	26,92	32,02	18	2001-04-10	8.22	1.18	2050	5	241	0	0	437	195	576	81.3			0	3.12		0	17.2	0.67	909	1566		2001-02-04		UFBA
2945	BARRO ALTO	GAMELEIRA	114353	415442	LIME	KARSTIC					1982-05-04	7.2	0.5	1135	5	275	0	0	87	138	384.23	16	45	5.3	0.035	3.5		<0,2		0.68	450	864	15	1982-04-06		UFBA
2947	BARRO ALTO	HONORATO UM	115902	414140	LIME	KARSTIC	100	0034,00	0034,23	7.52	1977-07-15	6.85	120		5	397	0	0		200					0.005	0		1.9		0.3	660	1072		1977-07-08		UFBA
2952	CANARANA	LAGOA CLARA UM	114634	413551	LIME	KARSTIC	94	0027,20	0071,45	3.67	2002-01-10	7.97	2.46	1503	0	372	0	0	51	210	396	78.6			0.01	7.62		0.03	19.4	0.62	718	1058		2001-11-27		UFBA
2973	BARRO ALTO	MANCHAS OU MANCHAS DO ALCEU	115539	414109	LIME	KARSTIC	80	00013,36	0062,58	1.44	1983-09-19	8.8	0.9	3125	10	188.66	125.78	0	315	570	572.53	236.8			0.038	0		0	22.5	8	1543	2410	0	1983-08-15		UFBA
3278	MULUNGU DO MORRO	PEDRA LISA	115716	413428	LIME	KARSTIC	160	55,93	55,93	4.82	1996-01-18	7.48	1.5	1178.3	10	289.46	0	0	45	135.3	259.43	54.86			0.006	11.87		0.74	10.5	0.62	484.27	840	0	1995-12-05		UFBA
4684	BARRO ALTO	MORRINHO DA GAMELEIRA OU MORRINHO DE JOÃO JOSINO	115455	414647	LIME	KARSTIC	164	41,23	49,73	7.2	1995-07-26	8.5	1.08	1178.4	5	313.19	35.29	0	188	79.93	370.58	56.84			0.039	0.721		0.14	18.5	0.88	603.52	916	0	1995-04-02		UFBA
5717	NOVA REDENÇÃO	LAPINHA	124525	410123	LIME	KARSTIC	141	82,01	108,00	4.03	1995-11-23	7.77	5.5	690.4	20	296.71	0	0	14.2	36.57	268.86	15.35			0	0.18		3.7	14.5	0.16	331.76	516	0	1995-09-06
6420	MULUNGU DO MORRO	CAPIM ACU	113917	413506	LIME	KARSTIC	150	65,50	109,85	0.54	1996-03-20	7.3	0.77	4003.3	5	161.34	0	0	262	1106.18	897.78	156.91			8	12		0.18	11.5	3.4	1540.05	3270	0	1996-02-15		UFBA
6490	JUSSARA	BAIXINHA	110332	420115	LIME	KARSTIC	150	8.3	36.66	10.98	1998-06-09	7.74	1.7	714.3	5	322.6	0	0	38	21.81	294.29	15.67			0	2.368		0.09	8.7	0.68	358.51	414	0	1998-02-27	Amostra coletada na 22ª hora do teste.	UFBA
6960	BARRO ALTO	ALVINO			LIME	KARSTIC	82	00048,07	0067,43	4.93	1996-07-16	7.94	0.65	1196.4	5	345.28	0	0	118.4	119.32	392.75	67.19			0.01	4.74		0.14	10.6	0.54	668.12	990	0	1996-03-23		UFBA
7460	MULUNGU DO MORRO	SEDE	115202	413806	LIME	KARSTIC	100	0006,17	0047,77	3.99	1978-07-25	7.8	4.2		5	290	0	0		190					0.008	7.6		0.1			720	1334		1978-07-08		UFBA
7461	MULUNGU DO MORRO	CANUDOS	115716	413710	LIME	KARSTIC	135	0003,65	0005,33	13.65	1975-10-14	7.3	2.1		5	197.5	0	0		185					0.023	0		0.1			347	620.4		1975-10-03		UFBA
7903	MORRO DO CHAPÉU	LOURENCO	105431	412327	LIME	KARSTIC	80	0020,45	0052,40	7.63	2001-04-23	8.44	2.21	917	5	196	56.9	0	68.3	48.7	278	28.2			0.01	13.14		0	12.2	0.81	394	566	0	2001-02-14		UFBA
8546	CAMPO FORMOSO	CAITITU	101125	403421	LIME	KARSTIC	126	9,73	104,41	1.04	1996-10-18	7.5	1.3	965	5	333.3	0	0	48	73.58	291.55	44.74			0	20		1	11.5	0.8	474.9	706	0	1996-07-25		UFBA
9264	CAMPO FORMOSO	ÁREA I (ARARAS)	100645	402629	LIME	KARSTIC	110	52,15	68,88	7.52	1997-06-10	7.54	0.2	1550	5	273.82	0	0	81	181.06	330.91	61.61			0.006	71.869		0.06	17.5	0.42	583.42	1254	0	1997-03-06		UFBA
9266	CAMPO FORMOSO	LAGOA DA BESTA OU FAZ. NOVA UM	102258	403246	LIME	KARSTIC	100	21,07	21,18	9.28	1997-06-02	7.54	0.3	2000	5	371.96	0	0	120	356.16	474.03	81.74			0.007	46.868		0.14	4.4	0.55	809.04	1516	0	1997-02-09		UFBA
9407	CAMPO FORMOSO	LAJEDO UM OU LAJEDO DE DENTRO	100824	403109	LIME	KARSTIC	113	27,28	27,28	8.78	1997-06-04	7.61	11	1390	5	182.55	0	0	60.8	187.09	331.6	45.32			0.012	81.238		1.28	14	0.36	517.33	1324	0	1997-02-23		UFBA
10364	ANDARAÍ	BATE TAMBOR	124117	410806	LIME	KARSTIC	162	101,83	103,46	6.58	1997-11-14	8.17	5.9	712.6	5	269.65	39.72	0	23.6	30.18	256	29.28			0.004	0.526		0.39	9.94	0.14	376	620	0	1997-10-02		UFBA
10375	IBITITÁ	URANDI	113605	414942	LIME	KARSTIC	150	20,69	42,82	11.77	1997-10-23	8.11	2.5	1110	5	260.26	22.99	0	110	125.74	276.93	55.46			0.01	16.24		0.06	15.2	0.69	504.24	836	0	1997-09-20
10377	SÃO GABRIEL	ILHA	105132	413829	LIME	KARSTIC	150	8,30	49,53	5.25	1997-10-13	7.54	0.6	6750	5	139.01	0	0	800	1792.51	1399.57	336.65			0.043	53.707		0.08	10.8	0.39	2779.28	4980	0	1997-09-11		UFBA
10379	UIBAÍ	MANDACARU	111555	420530	LIME	KARSTIC	115	15,99	29,48	23.97	1997-10-13	7.39	0.8	2240	5	442.12	0	0	280	350.05	480.42	117.71			0.012	6.863		0.06	16.8	1.22	962.82	1572	0	1997-09-15		UFBA
10385	JOÃO DOURADO	LAGOA DO BARRO	111557	413116	LIME	KARSTIC	150	16,52	64,59	6.22	1997-11-17	7.74	2.2	1741	5	344.92	0	0	94	245.44	452	70.27			0.044	44.039		0.18	15.2	0.678	740	1258	0	1997-10-03
10400	SÃO GABRIEL	ENEDINA	105100	413904	LIME	KARSTIC	150	8,85	65,09	2.88	1997-10-24	7.84	1.5	2700	5	175.59	0	0	216	587.44	524.09	122.79			0.027	68.723		0.03	12.6	0.57	1027.34	1886	0	1997-10-02		UFBA
10405	IUIÚ	LAGOA GRANDE	143239	433119	LIME	KARSTIC	77	24,20	24,20	7.13	1998-07-20	7.9	1.9	374.1	5	139.83	0	0	11.5	19.82	172.83	3.7			0.004	0.671		0.15	6.9	0.13	188.01	306	0	1998-02-28		UFBA
10406	IUIÚ	RIACHO DA CHÁCARA	142331	433233	LIME	KARSTIC	112	7,95	19,07	11.01	1998-06-25	7.98	1.6	923.3	5	179.08	0	0	202.5	65.42	260.42	17.1			0.005	0.667		0.09	13.4	0.32	330.49	694	0	1998-02-27
10416	MALHADA	CANABRAVA	143249	434516	LIME	KARSTIC	120	4,00	42,05	4.71	1998-07-07	7.8	1.3	480.5	5	139	0	0	47	36.67	113.28	13.39			0	0.665		0.02	8.6	0.28	168.16	316	0	1998-03-03
10422	MALHADA	PAU D'ARCO	135912	433241	LIME	KARSTIC	112	6,20	23,93	11.01	1998-07-01	7.98	1.9	625	5	233.05	0	0	41.5	47.58	247.57	3.42			0	0.151		0.02	14	0.49	261.59	420	0	1998-03-06		UFBA
10805	SÃO FÉLIX DO CORIBE	BOM BOM	133457	435747	LIME	KARSTIC	200	3,15	59,57	1.29	1998-08-05	7.86	1.6	430	5	180.87	0	0	25	19.9	195.33	7.06			0.004	0.235		0.06	6.1	0.38	224.27	306	0	1998-03-12		UFBA
10836	MALHADA	ALTO DA LAGOA DA CRUZ	142324	434648	LIME	KARSTIC	150	7,30	40,37	5.29	1998-06-25	7.88	1.9	679.5	5	196.26	0	0	90	54.52	221.88	7.98			0	0		0.3	16.5	0.32	254.58	484	0	1998-03-02
10838	MALHADA	SERRA DO COITE	143228	434353	LIME	KARSTIC	80	3,80	11,36	15.84	1998-07-07	7.99	1.9	632.7	5	318.92	0	0	23.75	10.9	112.12	17.95			0.005	0.001		0.05	10.7	1.23	185.69	480	0	1998-03-05		UFBA
10847	UMBURANAS	ANGICAL	104230	412054	LIME	KARSTIC	200	00067,40	0111,21	1.08	1998-04-29	7.99	1	611	0	180.29	0	0	26.99	52.15	161.16	20.23			0	3.932		0.02	9.9	0.38	244.07	372	0	1998-01-17		UFBA
10909	JUSSARA	UMBUZEIRÃO OU UMBUZEIRO	105617	414540	LIME	KARSTIC	178	38,63	92,75	1.18	1998-05-22	8.1	1.9	1253	5	279.67	19.62	0	217.5	134.37	122.62	41.89			0.036	4.556		0.02	11.4	0.45	294.28	878	0	1998-02-05		UFBA
10910	JUSSARA	AGRESTE DO BARRO BRANCO	105730	420417	LIME	KARSTIC	149	37,30	70,38	9.39	1998-05-27	8.33	1.5	1240	5	318.92	85.86	0	165	111.31	44.38	25.64			0.087	0.014		0.01	11.2	1.09	149.48	836	0	1998-02-06		UFBA
10911	JOÃO DOURADO	MORRINHOS	111207	413224	LIME	KARSTIC	110	14,37	15,24	43.99	1998-05-27	7.34	1.6	1620	5	235.51	0	0	87.5	332.93	439.09	72.37			0	46.587		0	17.2	0.32	735.71	1500	0	1998-02-08		UFBA
10945	IRAQUARA	MULUNGU DO ZABELE	122223	414002	LIME	KARSTIC	150	21,22	25,19	3.27	1998-07-29	8.4	1.7	925	5	243.62	36.91	0	12.75	128.86	293.95	36.61			0	6.589		0.16	11.2	0.1	444.01	702	0	1998-02-24		UFBA
10950	IBITITÁ	CALDEIRÃO DA GIA	112756	415900	LIME	KARSTIC	165	7,50	70,80	3.6	1998-06-15	7.84	1.3	1520.2	5	366.75	0	0	245	162.56	401.72	67.82			0.033	9.87		0.05	13.8	1.32	679.66	1040	0	1998-02-20		UFBA
10951	IBITITÁ	RECIFE DO LINO	113341	414005	LIME	KARSTIC	123	26,70	27,22	26.38	1998-06-15	7.39	1.5	3432.4	5	331.18	0	0	160	943.62	1152.25	195.18			0.017	34.108		0.05	16.5	0.35	1915.19	3152	0	1998-02-20		UFBA
10952	IBITITÁ	MARCIANO	113953	415031	LIME	KARSTIC	105	21,82	22,08	12.96	1998-06-01	7.82	1.5	2467.3	5	331.18	0	0	90	456.27	780.09	88.9			0	44.49		0.07	11.8	0.07	1144.44	2230	0	1998-02-19		UFBA
10955	BARRO ALTO	ASSOCIAÇÃO COMUNITÁRIA DE MANDACARÚ - ÁREA DE IRRI	114747	415233	LIME	KARSTIC	136	23,50	62,24	23.97	1998-06-08	7.8	9.1	1980	5	336.09	0	0	290	210.13	642.29	125.37			0	4.303		0.79	12.6	0.44	1156.12	1884	0	1998-02-22		UFBA
10975	CANARANA	OURICURI DO BARBOSA	114435	414600	LIME	KARSTIC	120	28,95	78,00	5.54	1998-06-09	7.82	2.2	973	5	358.17	0	0	75	67.4	305.96	62.12			0.001	3.334		0.02	18.5	0.55	560.54	704	0	1998-03-01		UFBA
11028	MUQUÉM DO SÃO FRANCISCO	PROCOPIO	122555	432556	LIME	KARSTIC	120	8,40	11,19	36	1998-08-17	7.81	2.2	960	5	223.93	0	0	157.5	98.51	287.31	13.62			0	3.879		0.24	27	1.06	343.12	724	0	1998-03-24		UFBA
11059	OUROLÂNDIA	BAIXA FUNDA	104835	410713	LIME	KARSTIC	163.5	19,95	88,56	1.04	1998-08-26	8.4	5.2	712	5	241.15	17.23	0	39.04	65.67	85.78	10.33			0.019	5.92		0.26	8.97	0.13	128.15	510	0	1998-04-16		UFBA
11151	CENTRAL	CUSCUZ OU BELA VISTA	110850	420849	LIME	KARSTIC	96	19,46	72,46	2.16	1998-05-07	8.31	1.6	1306	0	124.9	12.08	0	212.05	186.52	179.84	73.51			0.017	5.799		0	18.5	1.5	481.13	1088	0	1998-01-31		UFBA
11549	XIQUE-XIQUE	ANGICO DO RIO VERDE	102820	421730	LIME	KARSTIC	100	21,37	39,67	5.17	1999-01-28	8.12	30	3720	20	239.1	0	0	937.5	620.12					0.003	0.002		2.33	13.11	0.88		2900	0	1998-09-02		UFBA
11575	XIQUE-XIQUE	ESTEVAO	104022	424014	LIME	KARSTIC	101	7,85	17,10	9.31	1998-12-09	8.3	14	501	5	196.84	15.57	0	9.09	25.96					0.028	0.143		0.6	10.57	0.37		334	0	1998-08-14		UFBA
11610	SÃO GABRIEL	JUREMA DOS MACHADOS	110930	415222	LIME	KARSTIC	174	3,60	62,15	2.37	1998-12-03	8.6	3.8	2030	0	195.22	60.62	0	624.24	113.85					1.6	2.321		0.19	16.7	3.09		1780	0	1998-08-12		UFBA
11680	LAPÃO	BONZAO DE CIMA	112733	415156	LIME	KARSTIC	140	16,00	38,24	10.26	1998-12-03	8.09	15	1264	5	215.82	0	0	77.57	233.67					0.009	12.531		2.32	12.95	0.8		1220	0	1998-08-08		UFBA
11681	LAPÃO	ELISEU UM	112800	414627	LIME	KARSTIC	150	20,86	44,30	6.22	1998-12-04	8.13	4.5	1884	5	253.41	0	0	81.82	375.47					0.092	2.289		0.24	11.81	0.51		1402		1998-08-12		UFBA
11684	SOUTO SOARES	BAIXA DA BANANA	120915	414028	LIME	KARSTIC	142	100,80	101,45	2.44	1998-12-10	7.99	4	1010	5	217.97	0	0	220.61	16.98					0.02	0.107		0	10.02	2.31		910	0	1998-08-18		UFBA
11685	UTINGA	ARARA	120458	410036	LIME	KARSTIC	121	31,00	82,75	0.39	1998-12-10	7.68	8.5	3200	5	340.3	0	0	242.42	838.82					0.14	6.669		0.01	2.09	2.22		2414	0	1998-08-21		UFBA
11686	BARRO ALTO	LAGOA DO BOI	115421	414527	LIME	KARSTIC	142.15	6,40	18,19	18.39	1998-12-10	7.78	1.3	1565	5	276.91	0	0	168.48	256.63					0.4	0.037		0	10.31	1.98		1340	0	1998-08-20		UFBA
11734	ANDARAÍ	SANTA HELENA	123537	410345	LIME	KARSTIC	174.5	59,80	89,65	1.62	1998-12-11	8.3	1.3	1005	5	205.74	13.34	0	88.48	113.84					0.002	1.067		0.14	7.81	0.79		688	0	1998-08-29		UFBA
11735	CAFARNAUM	JUNCO SERGIPANO OU JUNCO DOIS	114817	413409	LIME	KARSTIC	150	30,50	89,66	0.32	1999-02-01	7.94	2.5	1082.4	0	241.33	0	0	46	101.02	255.49	71.39			0.038	3.362		0	13.53	0.82	548.07	914	0	1998-10-10		UFBA
11740	SÃO GABRIEL	LAGOINHA - ÁREA DE IRRIGAÇÃO	110426	413850	LIME	KARSTIC	150	22,50	56,30	4.53	1999-02-02	8.02	1.9	1511.7	5	206.85	0	0	387.5	94.02	296.7	110.6			1.04	0.06		0.19	17.79	3.55	749.98	1368	0	1998-10-05		UFBA
11741	ADUSTINA	LAGOA SECA DOIS	103935	380343	LIME	KARSTIC	150	14,75	49,66	8.49	1999-01-22	8.3	2.5	2300	5	75.62	13.35	0	168.75	540.11					0.38	40.245		0.07	16.6	1.98		2036	0	1998-09-17		UFBA
11744	IRAQUARA	VEREDA	121814	414322	LIME	KARSTIC	123	51,00	67,50	6.37	1998-12-10	6.36	55	77	5	2.22	0	0	1.2	12.98					0.009	2.054		0.98	23.12	0.16		538	0	1998-08-28		UFBA
11784	ITAGUAÇÚ DA BAHIA	BARRO BRANCO	110111	420236	LIME	KARSTIC	83	8,80	58,70	2.8	1998-12-04	7.51	2	1232	5	204.91	0	0	36.12	201.72					0.02	12.996		0.15	12.64	0.57		884	0	1998-08-09		UFBA
11785	OUROLÂNDIA	BAIXÃO DE OSEAS	104702	410439	LIME	KARSTIC	165	25,15	86,65	10.83	1999-02-01	8.69	4	816.6	0	203.96	66.28	0	15.25	116.02					0.001	0.006		0.06	13.63	0.63		602	0	1998-03-28		UFBA
11832	BREJOLÂNDIA	COVIL	122307	434647	LIME	KARSTIC	89	4,00	35,32	10	1999-02-05	7.78	4	927	0	318.06	0	0	132.5	45.01	193.68	43.23			0.005	0.137		0.2	15.57	0.54	370.87	678	0	1998-08-21		UFBA
11833	BREJOLÂNDIA	MUNDO NOVO	122054	434903	LIME	KARSTIC	100	31,65	43,05	8.31	1999-02-18	7.86	1.6	1160.6	5	255.78	0	0	285	72.01	216.34	44.74			0.004	0.151		0	15.83	0.46	399.72	786	0	1998-08-22		UFBA
11834	BREJOLÂNDIA	PONTA D'ÁGUA	122532	435407	LIME	KARSTIC	121	3,00	3,41	19.8	1999-02-09	7.54	2	831	0	242.44	0	0	142.5	39.01	284.36	27.14			0	0.75		0.3	12.89	0.8	395.6	670	0	1998-08-23		UFBA
11835	CÔCOS	CAMAÇARI DE CIMA	140445	443446	LIME	KARSTIC	105	-0000,00	69,99	2.52	1999-02-24	8.45	1.5	536.3	5	141.24	11.12	0	38.75	34.01	37.01	5.61			0	0		0	8.43	8.22	60.01	380	0	1998-09-03		UFBA
11842	SANTANA	JUREMA	130354	440452	LIME	KARSTIC	150	-0000,00	71,23	1.69	1999-02-08	8.68	1.7	2591.7	0	352.54	64.5	0	54	616.12	5.15	3.77			0	0		0.77	7.34	30	20.6	2100	0	1998-08-18		UFBA
11843	SERRA DOURADA	ALGODOES	124602	435450	LIME	KARSTIC	123	3,48	51,48	3.2	1999-02-09	7.96	3	900.1	0	375.89	0	0	105	26.01	113.32	31.67			0	0		0.12	16.04	0.82	243.13	654	0	1998-08-20		UFBA
11844	SERRA DOURADA	SIRIACO DOIS	125215	434644	LIME	KARSTIC	150	17,60	48,00	4.39	1999-02-08	8.46	2.5	543.1	0	216.86	11.12	0	25.5	26.01	54.6	30.92			0	0.04		0.22	18.38	0.36	181.32	390	0	1998-08-25		UFBA
11845	SÍTIO DO MATO	MUNDUBIM	130354	433103	LIME	KARSTIC	96	11,10	16,38	12.74	1999-02-09	7.7	1.9	612.9	0	135.68	0	0	13	102.02	217.37	17.09			0.009	3.391		0.07	18.98	0.58	287.43	582	0	1998-08-26		UFBA
11865	CARINHANHA	ARAÇÁS	140833	435141	LIME	KARSTIC	126	0015,24	0019,61	15.51	1999-02-18	7.84	1.9	781.8	5	240.21	0	0	47.5	75.01	208.1	24.13			0.001	1.949		0	14.04	0.47	306.99	502	0	1998-09-06		UFBA
11867	CRISTÓPOLIS	BOA SORTE	121213	440418	LIME	KARSTIC	130	0026,66	0037,02	10	1999-02-18	7.86	2.8	446.2	0	180.16	0	0	3.5	26.01	214.28	5.28			0	2.85		0.04	14.04	0.36	235.92	308	0	1998-09-10		UFBA
11901	CENTRAL	TINEDE	111048	420331	LIME	KARSTIC	102	5,24	59,78	10.26	1998-05-07	7.95	1.9	2100	5	257.84	0	0	228.91	310.87	387.71	104.86			0.077	37.831		0	28.5	3.84	817.46	1598	0	1998-01-31		UFBA
11940	BARRO ALTO	COVÃO	114424	415138	LIME	KARSTIC	135	0011,77	0041,92	15.51	1999-06-09	8.22	2.2	1101	0	244.23	0	0	229.38	75.06	260.91	76.69			0.004	1.089		0	22.4		575.23	856	0	1998-12-05		UFBA
11941	BARRO ALTO	HONORATO DOIS	115400	415035	LIME	KARSTIC	91	0022,80	0029,32	20.8	1999-06-07	8.3	15	553	5	149.69	27.57	0	6.39	60.05	102.72	41.6			0.004	1.655		1.01	11.1		273.24	420	0	1998-12-06		UFBA
11942	BARRO ALTO	MANCHAS OU MANCHAS DO ALCEU	115543	414124	LIME	KARSTIC	150	0021,00	0077,15	2.95	1999-06-09	8.09	1.9	3720	0	230.44	0	0	432.99	840.67	591.67	221.56			0.224	7.679		0	15.4		1499.71	2600	0	1998-12-09		UFBA
11944	BARRO ALTO	QUEIMADA DO CLARO - ÁREA DE IRRIGAÇÃO	115347	414603	LIME	KARSTIC	144	0039,60	0056,90	8.24	1999-06-08	8.3	1.7	2340	0	66.96	9.85	0	347.94	490.39	427.32	128.83			0.019	2.865		0.14	14.74		955.3	1912	0	1998-12-06		UFBA
11959	MULUNGU DO MORRO	PEDRA LISA	115828	413456	LIME	KARSTIC	180	0090,40	0102,38	3.13	1999-06-09	8.12	2.5	2530	0	217.64	0	0	685.57	310.25	653.3	162.66			0.174	5.033		0	19.2		1319.95	2246	0	1998-12-10		UFBA
12080	BAIANÓPOLIS	NOVATO (VÁRZEA)	122650	443753	LIME	KARSTIC	45	2,19	3,60	18.82	1999-04-22	7.87	3.5	746	5	187.73	0	0	3.75	108.02	229.11	5.45			0.002	0.851		0.33	10.43	0.42	251.61	642	0	1999-12-09		UFBA
12082	BAIANÓPOLIS	COCAL DE BAIXO	122807	444049	LIME	KARSTIC	42	0008,22	0008,22	14.4	1999-04-22	7.7	1.9	844	0	158.33	0	0	1	150.03	251.61	5.24			0.001	1.068		0	10.31	0.41	273.09	582	0	1999-12-07		UFBA
12083	CRISTÓPOLIS	BEDERNEIRA	121400	442259	LIME	KARSTIC	136	0006,02	0058,30	3.24	1999-04-19	8.44	1.9	463	0	213.74	22.62	0	0	8	180.01	7.49			0	0		0	15.14	0.34	210.7	310	0	1999-12-18		UFBA
12084	CRISTÓPOLIS	ENCHARCO	121649	442554	LIME	KARSTIC	130	0006,12	0037,67	9.9	1999-04-19	8.33	1	708	0	248.8	13.57	0	56.25	18	103.3	18.22			0	0		0	9.88	0.92	177.97	482	0	1999-12-19		UFBA
12091	SÃO FÉLIX DO CORIBE	MATINHA DA VARGEM	134245	440615	LIME	KARSTIC	109	14,42	58,94	2.41	1999-04-22	8.42	2.2	709	5	255.58	22.62	0	60	10	46.03	6.74			0.002	0.436		0.05	10.47	1.42	73.64	500	0	1999-12-21		UFBA
12093	UIBAÍ	CHAPADINHA	112718	420031	LIME	KARSTIC	132	0011,81	0014,32	30.45	1999-03-05	8.1	2.3	1772	0	196.78	0	0	180	343.79	435.71	84.6			0.001	20.355		0	13.02	1.14	782.44	1558	0	1999-01-26		UFBA
12184	BARRO ALTO	SANTANA DO MEIO	114546	415354	LIME	KARSTIC	100	0019,24	0023,38	10.26	1999-07-30	8	9.5	1043	5	345.62	0	0	56.7	82.06	355.83	42.66			0	10.31		0.58	18.8	0.65	530.65	704	0	1999-05-01		UFBA
12272	NOVA REDENÇÃO	SANTA CRUZ	124921	410047	LIME	KARSTIC	150	0037,55	0083,92	0.14	1999-08-09	7.89	29	2640	5	173.63	0	0	103.09	706.24	559.45	159.59			0.005	1.053		6.42	28.17	0.09	1213.51	2490	0	1999-05-11		UFBA
12341	CÔCOS	TAMBORIL			LIME	KARSTIC	71	36,22	37,26	8.78	1999-10-19	7.57	13.5	763	5	275.28	0	0	9.22	19.89	323.2	7.49			0.01	8.204		10.47	11.2	0.42	353.89	530	0	1999-09-12		UFBA
12354	LAPÃO	LAJEDO DO EURIPEDES	113117	414930	LIME	KARSTIC	150	0018,00	0051,61	12.16	1999-11-25	7.98	3.5	2710	5	337.5	0	0	273.33	426.8	613.68	129.77			0.005	0.325		0.65	24.69	0.3	1145.54	2088	0	1999-10-11		UFBA
12368	COTEGIPE	LAGOA DO BARRO	115921	442415	LIME	KARSTIC	150	0017,95	0064,55	3.45	1999-11-29	8.15	1.3	762	5	206.72	0	0	33.78	66.81	165.7	13.22			0.008	0.12		0.15	21.87	0.02	219.9	402	0	1999-10-19		UFBA
12369	CRISTÓPOLIS	CAROA	121406	442235	LIME	KARSTIC	140	-0000,00	0057,85	1.58	1999-11-29	8.74	1.3	750	5	238.36	42.19	0	9.33	32.91	10.23	1.75			0	0		0.25	10.44	2.75	17.39	354	0	1999-10-20		UFBA
12432	SANTANA	LUIS MARTINS	125053	440800	LIME	KARSTIC	150	0000,10	0051,69	4.71	1999-12-16	8.43	1.6	295	0	108.63	12.66	0	9.44	6.98	101	3.02			0.002	0.028		0.75	11.52	0.22	113.37	200	0	1999-10-22		UFBA
12433	SANTANA	TAMBORIL	125915	440455	LIME	KARSTIC	132	0013,57	0054,89	7.84	1999-12-16	8.78	1.55	2590	5	368.09	86.49	0	77.78	478.66	4.12	0.75			0	0		0.46	6.04	17.12	7.21	1492	0	1999-10-23
12437	WANDERLEY	RIACHO SACUTIABA	112734	435358	LIME	KARSTIC	126	0019,47	0063,97	3.63	1999-11-25	8.2	2.6	4970	5	174.03	0	0	1511.11	458.71	869.38	117.3			0	0		0.61	13.87	1.18	1350.1	3644	0	1999-10-18		EMBASA
12464	IRAQUARA	MULUNGU DOS PIRES	121624	413629	LIME	KARSTIC	150	0058,77	0058,77	5.18	1999-12-28	7.85	1.5	3980	5	142.38	0	0	761.11	668.12	1022.36	215.76			0.064	10.655		0.12	11.4	1.23	1906.61	3760	0	1999-11-11		EMBASA
12531	IRAQUARA	FLORESTA	121808	413108	LIME	KARSTIC	130	0052,80	0054,95	12.34	2000-03-23	8.32	4.1	684	5	225.71	21.09	0	4.67	49.86	205.55	25.72			0.021	0.441		1.24	9.26	0.36	310.93	468	0	2000-01-15		EMBASA
12564	CANÁPOLIS	PUBA	130257	441556	LIME	KARSTIC	150	0005,43	0071,61	0.32	2000-04-17	8.12	1.46	285.53	5	119.94	0	0	1	8.04	34.43	3.05			0	0		0.26	8.11	0.78	46.95	208		2000-03-19
12570	IRAQUARA	BAIXA REDONDA	121854	413853	LIME	KARSTIC	80	0013,92	0013,92	19.33	2000-03-31	8.47	3.5	520	5	191.02	17.77	0	9.67	25.93	164.86	19.86			0.021	0.224		0	8.64	0.22	246.24	330	0	2000-01-28		UFBA
12721	CANARANA	BAIXA DO VIGÁRIO	114534	414116	LIME	KARSTIC	150	0010,29	0057,10	1.9	2000-06-13	7.99	2.6	2090	0	313.19	0	0	472.73	221.03	435.49	133.33			0.128	1.981		0	16.51	2.01	981.91	1850		2000-04-06		UFBA
12723	IBITITÁ	LAJEDAO	113240	415545	LIME	KARSTIC	136	0016,05	0036,05	21.99	2000-06-30	7.69	3.33	1903	5	240.66	0	0	409.53	217.06	556.69	98.74			0.006	11.922		0	14.58	0.84	961.34	1732		2000-04-26		UFBA
12728	UTINGA	UMBUZEIRO	120848	410230	LIME	KARSTIC	108	0049,57	0059,51	1.65	2000-05-08	8.15	0.32	1140	5	326.52	0	0	117.5	84.39	229.55	66.19			0.021	0.841		0.02	12.68	0.9	500.83	780		2000-04-10		UFBA
12744	CENTRAL	TOCA D'ÁGUA	110941	420541	LIME	KARSTIC	150	0009,60	0067,84	0.25	2000-05-03	7.53	7.16		5	710.78	0	0	1337.5	42.22	792.98	356.43			0.002	0.084		0.18	44.49	2.29	2253.74	3924		2000-04-02		UFBA
14342	LAPÃO	LAJEDAO UM	112153	414651	LIME	KARSTIC	72	5,87	7,64	36	2001-06-08	8.86	11.4	641					31	48.7	184	14.9			0.25	4.08		0.1	7.41	0.51	245	398		2001-03-25	Amostra com proliferação de algas Análise nâo realizada devido a interferentes.
14343	LAPÃO	LAJEADO DOIS	112908	414525	LIME	KARSTIC	120	0012,16	0056,91	2.41	2001-06-07	8.45	4.24	987	5	140	23.7	0	43.4	94.4	311	32			0.03	31		0	20.7	0.86	442	800	0	2001-03-25		UFBA
14351	SÃO GABRIEL	GUARANI	110857	415038	LIME	KARSTIC	72	0002,80	0005,92	39.6	2001-06-04	8.4	2.83	4980	5	140	21.4	0	213	1252	1056	177			0.03	52.5		0	36.4	2.64	1781	3604	0	2001-04-03		UFBA
14361	SOUTO SOARES	EMILIA	115448	415111	LIME	KARSTIC	170	00082,51	0084,27	11.48	2001-06-08	8.4	1.72	623	5	191	19	0	22.8	30.8	77.8	54.5			0.01	4.01		0	8.48	0.27	301	442	0	2001-04-01		UFBA
14393	AMÉRICA DOURADA	LAJEDINHO UM	112351	412900	LIME	KARSTIC	30.3	00012,31	0017,87	8.49	2001-12-07	7.68	50.7	1804	5	330	0	0	1.43	340	710	25.9			0	17.4		2.71	21.3	1	816	1495		2001-11-18		UFBA
14395	ITAGUAÇÚ DA BAHIA	BAIXA FUNDA	104028	421018	LIME	KARSTIC	90	0005,56	0011,79	34.45	2001-07-16	8.54	3.67	1184	5	190	23.9	0	31.4	211	348	29.5			0.01	7.16		0	11	0.48	469	748	0	2001-05-13		UFBA
14399	XIQUE-XIQUE	MATO GROSSO	104057	424038	LIME	KARSTIC	90	0005,27	0010,11	31.68	2001-07-17	7.71	23.3	137	5	52.7	0	0	1.38	3.98	45	1.76			0	0.56		3.16	8.67	0.21	52.2	86		2001-05-11		UFBA
14412	PRESIDENTE DUTRA	BAIXA DA SAUDADE			LIME	KARSTIC	82	33,37	69,27	2.48	2001-11-05	8.33	3.33	1600	5	376	21.6	0	273	57.9	275	91			0.19	1.14		0	19.8	3.21	648	962	0	2001-10-06		UFBA
14454	CAMACÃ	JARDIM CRUZEIRO OU MANGUEIRA	152457	392714	LIME	KARSTIC	32	1,67	4,87	24.73	2001-11-05	8.15	7.77	339	5	128	0	0	4.39	14	72.8	16.4			0	0.08		0.97	4.95	0.18	140	166		2001-09-19		UFBA
14490	LAJEDINHO	PÉ DO MORRO	121741	410047	LIME	KARSTIC	218	00103,75	138,00	4.53	2001-11-08	8.75	14.1	1064	5	230	28.7	0	78.2	107	185	26.4			0	0		1.92	10.5	0.71	293	584	0	2001-09-08		UFBA
14491	LAPÃO	LAJEDO DO PAU D'ARCO	113218	414712	LIME	KARSTIC	120	0026,00	0069,67	1.11	2001-11-07	7.86	91.1	3020		198	0	0	166	619	778	106			0.03	35.2		0.72	17	0.72	1212	2148		2001-09-11		UFBA
14506	PARIPIRANGA	CAVACO DE ANTÔNIO BARRETO	104016	375016	LIME	KARSTIC	138	0015,09	0033,05	20.3	2002-01-08	7.58	4.26	4720	5	394	0	0	262	983	140	107			0	8.01		0	11.8	0.46	577	2398		2001-11-25		EMBASA
14512	SOUTO SOARES	CAATINGUINHA	120718	414057	LIME	KARSTIC	145	118.5	139.96	5.79	2001-10-30	8.43	1.88	1166	5	251	40.7	0	230	40	383	52.5			0	2.47		0	14.4	1.98	598	870	0	2001-10-01		UFBA
394	ABAÍRA	LIMEIRA	132308	413656	CRYSTALLINE	CRYSTALLINE	60	00004,66	0012,99	6.58	2000-03-24	7.45	5.5	2450	5	84.38	0	0	240	530.51	834.72	38.19			0	0		15.89	19.1	0.87	991.23	2066		2000-01-18		UFBA
400	ABAÍRA	MALHADA	131817	413610	CRYSTALLINE	CRYSTALLINE	60	1,28	47,26	1.94	1999-12-28	8.04	1	600	5	150.82	0	0	40.89	53.85	100.99	15.09			0	0.112		0.27	24.96	0.66	162.83	406	0	1999-11-01		UFBA
705	ANTÔNIO CARDOSO	SALGADO	121940	391236	CRYSTALLINE	CRYSTALLINE	60	00001,50	0047,00	2	1999-12-17	7.81	20	2520	15	641.26	0	0	46.67	355	159.55	72.02			0	0.1		3.45	32.96	1.15	454.72	1848	0	1999-10-28		UFBA
718	ANGUERA	ROÇADO	121151	391601	CRYSTALLINE	CRYSTALLINE	67	00000,45	0046,07	3.45	1988-04-25	8.6	3.8	4020	30	395.41	109.71	0	120	1014.7	441.61	177.27			0	0		1.1	58.5	2.02	1168.13	2786	0	1988-03-12	Os dados anotados merecem restrições, devido ao grande intervalo entre a coleta e as análises da água	UFBA
865	CANSANÇÃO	CARIAÇÁ	104205	391651	CRYSTALLINE	CRYSTALLINE	70	0013,09	0050,52	6.4	1992-12-09	6.8	4.1	5500		264.46	0	0	210	1238.28	547.65	200.44			0.005	0.08		0.38	30	1.36	1369.12	3212	0	1992-07-12		UFBA
868	CANUDOS	ALTO DA LAGOA OU ALTO DAS TRÊS LAGOAS	100443	391016	CRYSTALLINE	CRYSTALLINE	70	0005,15	0066,00	3.34	1992-12-03	8.4	5.2	10300		212.66	76.34	0	215	2528.16	930.28	480			0.057	10.19		0.74	29.6	2.28	2897.6	6986	0	1992-07-14		UFBA
921	BAIXA GRANDE	FAZENDA SÃO ROQUE (DANIEL) *	120500	400908	CRYSTALLINE	CRYSTALLINE	50	0011,40	0021,18	5.65	1976-10-20	7.7	1.7		30	431	0	0		4600					0.049	0		0.12		1.1	5100	11334		1976-10-10	A amostra analisada foi coletada pelo próprio interessado	UFBA
931	BAIXA GRANDE	LAJEDINHO	120115	401243	CRYSTALLINE	CRYSTALLINE	70	0001,78	0063,95	0.82	1988-04-25	8.6	1	12649.6	5	57.15	50.28	0	110	4600.8	1035.17	462.87			0.108	2.32		0.68	35.5	0.55	2932	8726	0	1988-03-13		UFBA
955	BARRA DA ESTIVA	ENTRONCAMENTO OU ENTRONCAMENTO DE BARRA DA ESTIVA	134035	405413	CRYSTALLINE	CRYSTALLINE	70	0007,70	0047,50	4.03	1980-06-18	7.1	0.8	3800	5	248	0	0	97	940	610	2.4			0.004	135		0.38	64	0.45	620	2883	0	1980-05-12	Amostra coletada pelo próprio interessado	UFBA
964	BARRA DA ESTIVA	LAGOA NOVA	133508	403837	CRYSTALLINE	CRYSTALLINE	55	0001,55	0020,35	4.28	1984-04-24	7.2	1.2	813	5	191.15	0	0	11.8	82.29	163.42	18.89			0	0.94		0.03	50.5	0.64	240.83	506	0	1984-03-11		UFBA
1239	BOA VISTA DO TUPIM	FAZENDA SANTO ANTÔNIO (DIRCEU) *	123558	404209	CRYSTALLINE	CRYSTALLINE	70	0005,40	0061,00	1.08	1977-08-24	7.15	4.4		5	420	0	0		5700					0.046	0		0.12		1.46	6350	12520		1977-08-20	A amostra analisada foi coletada pelo proprio interessado	UFBA
1524	SAÚDE	SALINAS	105257	401512	CRYSTALLINE	CRYSTALLINE	70	0026,20	0055,00	0.79	2002-01-18	8.7	3.85	1638	0	175	46.8	0	39.5	320	379	47.3			0.01	2.07		0	33.9	0.18	573	1134	0	2001-12-15		UFBA
1764	BOTUPORÃ	MORRO DO GIRAU DOS BANDEIRAS OU MORRO DO GIRAU	131844	422952	CRYSTALLINE	CRYSTALLINE	41	9,68	16,46	13.86	1999-10-20	7.39	3.5	4490	5	407.41	0	0	86.11	944.97	833.58	215.87			0.052	26.734		0.5	47.8	0.52	1718.3	3550	0	1999-09-20	Amostra coletada na 12ªh do teste de bombeamento.	UFBA
1834	BRUMADO	FLORESTA (FAZ)	140734	420409	CRYSTALLINE	CRYSTALLINE	70	0,00	58,28	2.19	1999-02-19	8.3	3.5	2289.5	5	489.32	20.02	0	150	290.06	216.34	50.78			0.001	21.874		0.4	45.21	2.64	424.44	1556	0	1998-12-19		UFBA
1975	CAÉM	RIACHO DOS PILÕES	110723	400158	CRYSTALLINE	CRYSTALLINE	70	0033,80	0042,71	3.02	1998-09-10	8.3	2.2	1060	5	174.72	12.3	0	37.83	250.74	137	60.87			0.001	1.393		0.17	38.92	0.16	386.47	842	0	1998-05-03		UFBA
1996	CALDEIRÃO GRANDE	SÃO MIGUEL	110201	401105	CRYSTALLINE	CRYSTALLINE	80	0033,06	0072,15	1.08	1983-03-02	7.5	0.8	6875	5	164.81	0	0	27.2	1279.6	583.32	270			0.008	0.617		0.06	77	0.28	1689.86	3460	0	1983-01-15		UFBA
2020	BOA VISTA DO TUPIM	LAGOA D'ÁGUA	124847	404115	CRYSTALLINE	CRYSTALLINE	80	0003,29	0063,24	0.3	1993-06-29	7.56	3.6	3846.7	10	212.28	0	0	102	855.4	450.31	147.28			0	0.002		0.24	72	2.3	1053.91	2116	0	1993-05-03		UFBA
2062	CANSANÇÃO	ALAGADIÇO	104229	391602	CRYSTALLINE	CRYSTALLINE	70	10,67	52,64	4.42	1993-09-06	7.35	12	4628.2	5	335.25	0	0	253	1143.3	490.28	162.87			0.24	0.36		0.22	20.5	1.03	1157.77	3222	0	1993-06-03		UFBA
2065	CANSANÇÃO	TAMANDUÁ	104542	393135	CRYSTALLINE	CRYSTALLINE	66	0007,84	0052,60	3.74	1993-07-26	7.48	12	17240.2	30	67.31	0	0	330	6286.66	2434.78	1071.94			0.47	2.53		2.5	91	0.66	6827.97	15872	0	1993-06-06		UFBA
3169	CANDEAL	SEDE	115128	390923	CRYSTALLINE	CRYSTALLINE	60	0003,68	0049,07	1.51	1979-09-27	7.75	13	6390	15	520	0	0	140	1640	1190	58.34			0.001	0		1.03	64	1.67	1430	4124	0	1979-09-13	*Em virtude da existência de um defeito no Fotômetro de Chama não foi possível determinar sódio e potássio.	UFBA
3178	CANSANÇÃO	JATOBÁ	104443	393018	CRYSTALLINE	CRYSTALLINE	52	0002,45	0031,93	6.58	1982-08-04	7.6	1.7	18648.8	20	263.18	0	0	265.75	4769.52	1679.44	714.99			0.002		1.2	0.01	56.25	0.94	4609.74	12254	0	1982-07-05		UFBA
3634	ANAGÉ	LAGOA TORTA	143606	410613	CRYSTALLINE	CRYSTALLINE	72	0002,56	0052,12	5.04	2000-07-04	8.15	3.63	5250	5	352.65	0	0	174.43	1426.67	760.05	320.78			0.034	9.129		0	33.88	0.4	2074.44	4304		2000-05-18		UFBA
3635	ANAGÉ	TRÊS LAGOAS	143940	410950	CRYSTALLINE	CRYSTALLINE	60	0003,78	0039,58	3.81	2000-03-29		4.5	6860	5	399.82	71.08	0	311.11	1954.51	897.32	407.34			0.021	4.333		0	29.9	1.02	2566.76	5812	0	2000-02-03		UFBA
3966	CONCEIÇÃO DO ALMEIDA	SÃO JOSÉ OU SÃO JOSÉ DO PAU CEDRO	125028	391815	CRYSTALLINE	CRYSTALLINE	60	0011,02	0055,51	1.04	2001-11-06	7.78	71.7	2400	5	142	0	0	17.9	644	415	72			0	0.01		8.2	36.8	0.76	710	1900		2001-09-23		UFBA
5194	MALHADA DE PEDRAS	LOURO NETO	142732	414745	CRYSTALLINE	CRYSTALLINE	60	0,00	48,00	1.08	1998-07-28	8.41	3.5	1470	5	242.39	34.45	0	19.5	285.46	287.78	59.18			0.043	14.912		0.07	32.2	0.24	530.34	998	0	1998-12-06	Amostra coletada na 12ª hora do teste.	UFBA
5708	ARACATU	PASSAGEM DO LAJEDO	142219	413355	CRYSTALLINE	CRYSTALLINE	66	2,55	43,75	3.6	2001-11-07	8.43	3.86	2880	5	268	38.3	0	94.7	654	526	79.8			0.01	0.22		0.12	20.9	1.59	853	1942	0	2001-09-10		UFBA
6380	JUAZEIRO	SANTA TEREZINHA	93444	403906	CRYSTALLINE	CRYSTALLINE	50	0004,39	0030,25	4.78	1998-07-28	7.94	2.3	8560	5	278.07	0	0	900	2815.01	1510.87	619.43			0.006	2.32		0.36	32.2	0.51	4049.53	7786	0	1998-02-15		UFBA
6562	NORDESTINA	MACAMBIRA	105201	393139	CRYSTALLINE	CRYSTALLINE	70	9,85	54,40	1	1996-06-05	7.6	1.7	6352.5	5	298.72	0	0	242	2361.46	674.36	272.15			0	17.5		0.2	15	1	1789.73	5036	0	1996-03-31		UFBA
6570	ITIÚBA	MARI UM	104227	394445	CRYSTALLINE	CRYSTALLINE	70	8,45	53,05	2.88	1999-10-15	8.45	2, 0	3030	5	542.12	54.84	0	100.55	512.27	235.24	124.78			0.011	6.472		0, 10	48.3	1.98	746.64	1726	0	1999-09-07		UFBA
7020	JITAÚNA	SANTA TEREZINHA	135920	394626	CRYSTALLINE	CRYSTALLINE	64	0,37	23,05	21.42	2000-03-16	8.31	1	1338	5	103.36	4.22	0	46	287.19	123.67	63.37			0.007	0.864		0.38	32.9	0.29	383.38	970	0	2000-01-14
7160	LAMARÃO	POÇÕES	114754	385446	CRYSTALLINE	CRYSTALLINE	70	0008,02	0054,77	2.05	2000-03-17	8.97	2.5	5200	10	16.87	84.38	0	28	1615.46	350.4	226.32			0.052	3.771		0.3	31.9	0.77	1277.94	3864	0	2000-01-14
7474	MUCUGÊ	LAJE	132108	413629	CRYSTALLINE	CRYSTALLINE	50	0003,04	0031,16	6.08	2002-01-29	7.29	34.2	772	20	170	0	0	19	101	167	9.76			0	0.56		6.97	22.2	0.54	207	468		2001-12-08		UFBA
7619	MALHADA DE PEDRAS	FURA OLHO	142559	414335	CRYSTALLINE	CRYSTALLINE	70	0000,00	0059,98	1.08	1998-06-17	7.91	1.7	1001	5	257.59	0	0	54.5	152.64	196.19	33.05			0	8.605		0.22	36	0.56	331.65	766	0	1998-01-28		UFBA
7622	MALHADA DE PEDRAS	SAPE OU BOA NOVA	142754	415006	CRYSTALLINE	CRYSTALLINE	70	0017,03	0065,93	0.86	1998-06-16	8.37	9.9	967	5	315.24	46.61	0	23	101.1	116.78	25.36			0.006	2.264		0.36	37	0.44	220.71	634	0	1998-02-02		UFBA
7626	MUNDO NOVO	FAZENDA RETIRO (JOSÉ) *	114329	402512	CRYSTALLINE	CRYSTALLINE	50	0016,70	0026,82	5.79	1976-09-20	8.3	2.5		5	265	176	0		350					0.002	0		0.17		0.46	1200	1736		1976-09-03		UFBA
7627	MUNDO NOVO	FAZENDA PALMEIRINHA (RAIMUNDO) *	120154	403239	CRYSTALLINE	CRYSTALLINE	60	0000,98	0054,07	4.21	1977-03-15	7.05	7.3		25	222	0	0		2500					0.002	0		0.91		0.83	3055	6400		1977-03-05		UFBA
7628	MUNDO NOVO	FAZENDA TERTULIANO	114302	402730	CRYSTALLINE	CRYSTALLINE	50	0002,97	0034,12	2.08	1977-05-18	6.95	1		5	303	0	0		4400					0.002	0		0.2		0.8	5900	10910		1977-04-25		UFBA
7629	MUNDO NOVO	FAZENDA AMAPA	115716	403131	CRYSTALLINE	CRYSTALLINE	60	0004,31	0037,11	3.31	1977-05-18	7.85	2.6		5	223	0	0		2600					0.002	0		0.79		1.4	2600	5316		1977-04-27		UFBA
7632	MUNDO NOVO	SEDE	115111	402727	CRYSTALLINE	CRYSTALLINE	80	0002,25	0060,15	1.65	1988-02-29	8.5		814.72	15	161.91	30.07	0	26.4	183.14	197.27	15.25			0	2.26		0.1	37	0.86	259.78	472	0	1987-12-16		UFBA
7637	MUNDO NOVO	FAZENDA RECREIO (LÉLIA) *	115733	401900	CRYSTALLINE	CRYSTALLINE	70	0002,73	0060,69	1.11	1988-03-22	8.3		9219.2	10	169.13	38.86	0	500	3182.23	1614.5	451.86			0.057	3.62		0.49	58.5	0.82	3466.4	7510	0	1988-01-22		UFBA
8637	MUNDO NOVO	CANGERANA	115719	402046	CRYSTALLINE	CRYSTALLINE	90	3,68	47,08	8.6	1996-12-13	7.5	0.9	9850	5	328.18	0	0	150	3531.92	1113.39	838.05			0.006	0.594		0.5	25	0.7	4548.01	9026	0	1996-10-20		UFBA
8641	MUNDO NOVO	VISGUEIRA	120231	405323	CRYSTALLINE	CRYSTALLINE	80	6,28	56,73	2.44	1996-12-04	7.35	0.7	1900	15	128.23	0	0	116	421.58	212.74	57.73			0	0.295		0.2	24	0.57	449.33	1370		1996-10-21		UFBA
9086	RAFAEL JAMBEIRO	VARGEM PEQUENA OU VÁRZEA PEQUENA	123209	393041	CRYSTALLINE	CRYSTALLINE	70	0028,66	0050,00	0.68	2001-07-23	7.71	4.66	1300	5	65.9	0	0	12.7	308	47.1	22.9			0	4.21		0.22	47	0.6	141	782		2001-06-12		UFBA
9296	REMANSO	ESTACADA	92752	422130	CRYSTALLINE	CRYSTALLINE	57	0001,54	0050,04	0.32	2001-03-26	8.33	12.48	1788	0	178.07	28.49	0	81.69	304.16	242	33.35			0	18.78		0.1	21	0.8	379	1110	0	2000-12-10		UFBA
9454	CATURAMA	PAPAGAIO	131244	422327	CRYSTALLINE	CRYSTALLINE	60	0004,84	0054,00	0.79	1998-12-15	8.41	7	3400	5	636.12	57.83	0	227.9	679.05					0.054	5.263		0.16	30.53	3.87		2214	0	1998-09-07		UFBA
9805	VITÓRIA DA CONQUISTA	SÃO JOÃO DA VITÓRIA OU BATUQUE	150630	410452	CRYSTALLINE	CRYSTALLINE	58	4,49	28,01	4.16	1999-01-28	4.8	29	1195.7	10	5.56	0	0	3.75	360.07					0.012	2.263		2.36	26.04	0.2		1020	0	1998-08-28		UFBA
9916	URANDI	PESQUEIRO	143446	423758	CRYSTALLINE	CRYSTALLINE	48	1,45	28,34	10.4	1997-08-04	7.69	5.5	1030	10	223.67	0	0	66	151.89	246.13	42.26			0.07	7.73		0.36	28.5	0.76	419.34	772	0	1997-06-11		UFBA
9973	PILÃO ARCADO	ATAIM	95125	430411	CRYSTALLINE	CRYSTALLINE	84	20,07	52,52	7.92	1997-09-18	8.1	1.9	370	5	143.19	14.63	0	3.8	13.08	65.51	14.05			0.014	3.486		0.06	18.8	0.44	123.08	234	0	1997-08-17		UFBA
9976	PILÃO ARCADO	MARMELEIRO	100522	432627	CRYSTALLINE	CRYSTALLINE	84	6,80	54,67	3.7	1997-09-17	8.19	0.8	923	5	183.96	25.08	0	5.8	123.73	179.66	28.33			0.001	33.749		0.24	31	0.26	295.78	604	0	1997-08-13		UFBA
10161	QUIXABEIRA	PINTADA	112150	400643	CRYSTALLINE	CRYSTALLINE	92	4,60	59,52	2.44	1997-10-15	8.22	1	5900	5	209	41.81	0	42	1971.56	627.32	352.27			0.013	0.887		0.1	29.6	0.1	1960.38	4108	0	1997-08-24		UFBA
10164	PILÃO ARCADO	CURRAL DOS BOIS	95456	433728	CRYSTALLINE	CRYSTALLINE	80	14,00	57,17	5.47	1997-09-18	8.2	2	901	5	162.01	22.99	0	40	140.83	220.36	29.06			0.002	1.398		0.06	30.8	0.33	339.47	650	0	1997-08-14		UFBA
10196	JITAÚNA	VILA TEIMÃO	140052	395050	CRYSTALLINE	CRYSTALLINE	70	1,62	35,07	13.39	1997-10-17	7.81	1	505	5	189.18	0	0	4	18.11	117.13	10.9			0.086	0.084		0.24	31.12	0.35	161.79	342	0	1997-09-06		UFBA
10213	SERRA PRETA	BURACO D'ÁGUA	120606	391713	CRYSTALLINE	CRYSTALLINE	66	0008,85	0060,00	0.18	2000-03-17	8.32	36	5910	5	544.22	48.52	0	133.33	1555.63	443.16	289.19			0.003	0.006		1.2	29.9	3	1628.35	4450	0	18/12/2000*		UFBA
10608	ITABUNA	ROCA DO POVO	144950	392118	CRYSTALLINE	CRYSTALLINE	84	0,40	63,00	2.52	1997-12-09	7.52	3.5	1690	70	526.6	0	0	48.39	276.77	250	65.88			0.001	0.089		0.4	19.4	2.67	520	1200	0	1997-11-11		UFBA
10796	BOM JESUS DA LAPA	NICOLAU	130144	430653	CRYSTALLINE	CRYSTALLINE	80	6,20	46,70	1.58	1998-08-04	8.05	20	383	5	147.65	0	0	17.25	27.86	97.15	13.11			0	0.003		2.17	32.5	0.55	150.89	280	0	1998-03-11		UFBA
10803	GUAJERÚ	PEDRAS OU RIO DAS PEDRAS	144115	415653	CRYSTALLINE	CRYSTALLINE	100	1,66	48,77	0.27	1998-03-26	8.12	1.9	2670	5	345.47	60.43	0	68.07	666.9	317.64	139.05			0.01	0.346		0.02	28.5	0.53	887.53	1998	0	1997-12-10		UFBA
10807	ABARÉ	SALTO DE PEDRA	84420	392656	CRYSTALLINE	CRYSTALLINE	70	12.8	49.9	3.24	1998-04-02	7.49	51	12310	5	191.37	0	0	265.06	4312.04	2306.41	719.48			0.005	9.52		0.54	18.6	0.32	5255.1	12200	0	1997-12-04	Amostra de água coletada na 12ª hora do teste.	UFBA
10821	ABARÉ	URTIGA	84716	391023	CRYSTALLINE	CRYSTALLINE	70	3,60	59,42	0.79	1998-04-02	7.7	1.3	13500	5	118.85	0	0	259.04	4988.93	1197	406.04			0.021	41.522		0	19	0.99	2861.11	10644	0,00	1997-12-08		UFBA
10824	JABORANDI	CAATINGA	125400	382109	CRYSTALLINE	CRYSTALLINE	70	0,45	41,58	3.13	1998-08-05	7.9	1.9	244	5	110.74	0	0	2.5	11.94	54.77	8.83			0	3.921		0.04	34	1.53	90.95	200	0	1998-03-13		UFBA
10826	ABARÉ	DESCIDA	90035	391650	CRYSTALLINE	CRYSTALLINE	80	4,58	62,30	0.57	1998-03-31	7.39	5.9	12170	5	144.03	0	0	436.75	4312.04	1897.67	591.26			0.032	0.007		0.14	14.4	0.46	4320.86	10750	0	1997-12-10		UFBA
10865	CAETITÉ	AGUANI	140136	423944	CRYSTALLINE	CRYSTALLINE	80	2,30	47,55	1.76	1998-08-12	8.3	1.3	1892.3	5	369.12	51.68	0	93	378.1	281.11	119.28			0.001	0.001		0.1	34	1.39	769.96	1352	0	1998-03-16		UFBA
10866	BOTUPORÃ	PATOS	131727	423305	CRYSTALLINE	CRYSTALLINE	80	0,50	54,85	0.32	1998-08-12	7.93	15	768.1	5	220.24	0	0	8.5	125.37	190.16	13.87			0	0		4.85	24.5	0.17	247.01	512	0	1998-08-18		UFBA
10872	CONCEIÇÃO DA FEIRA	DESTERRO	122952	385510	CRYSTALLINE	CRYSTALLINE	72	1,05	43,79	4.14	1998-05-15	7.92	1.5	627.8	5	113.81	0	0	84.94	66.18	40.87	9.69			0	0.623		0.02	27	0.42	80.58	410	0	1998-01-31		UFBA
10873	CONCEIÇÃO DA FEIRA	GRAVATÁ	122824	385639	CRYSTALLINE	CRYSTALLINE	90	0,00	67,33	0.82	1998-05-21	7.2	3.5	1110.3	5	68.69	0	0	16.25	288.81	72.4	26.79			0	3.249		0.11	38.5	0.22	182.18	792	0	1998-02-01		UFBA
10874	CONCEIÇÃO DA FEIRA	ONZE MIL VIRGENS	122935	385557	CRYSTALLINE	CRYSTALLINE	80	8,71	39,98	10.15	1998-05-21	7.46	1.6	716.3	5	154.55	0	0	55	96.27	58.39	21.94			0	1.172		0.22	37	0.31	148.31	448	0	1998-02-02		UFBA
10875	MUNDO NOVO	JEQUITIBA - ÁREA DA ASSO. COMUNITÁRIA N. ESPERANÇA	120514	402944	CRYSTALLINE	CRYSTALLINE	90	1,81	64,92	0.75	1998-05-21	7.54	1.3	6466.8	5	172.95	0	0	177.5	2246.27	1506.46	378.98			0	0.128		0.19	21	0.34	3059.64	5440	0	1998-02-05		UFBA
10876	VÁRZEA DA ROÇA	CAMPO SÃO JOÃO OU BATE PAU	114129	400212	CRYSTALLINE	CRYSTALLINE	90	1,61	63,05	2.05	1998-05-22	7.46	20	9282.4	5	294.38	0	0	237.5	3409.52	1646.6	555.64			0.001	0.044		3.57	31.5	0.51	3923.81	8260	0	1998-02-03		UFBA
10904	ABARÉ	SÃO LOURENÇO	85511	392030	CRYSTALLINE	CRYSTALLINE	80	00007,80	0059,00	0.61	2002-01-28	8.81	2.76	1539	0	234	49.2	0	41.8	254	235	31.2			0	3.6		0	33.7	0.9	363	844	0	2001-12-10		UFBA
10907	ABARÉ	PAU DE COLHER	84250	391531	CRYSTALLINE	CRYSTALLINE	80	6,19	66,83	0.61	1998-12-29	7.56	1.7	13320	5	201.29	0	0	500	5672.05					0.093	15.907		0.16	23.12	1.8		10860	0	1998-09-07		UFBA
10961	BROTAS DE MACAÚBAS	BARAÚNA	114610	425013	CRYSTALLINE	CRYSTALLINE	78.5	5,08	40,32	7.2	1998-08-25	8.07	1.9	1669	0	223.93	0	0	8.79	437.8	293.51	69.6			0	0.031		0.26	23	0.26	578.76	1274	0	1998-03-31		UFBA
10973	BAIXA GRANDE	ITALEGRE	111721	403607	CRYSTALLINE	CRYSTALLINE	90	0,00	48,22	13.64	1998-08-27	7.91	3	10410	5	257.15	0	0	339.56	3805.87	1849.97	683.39			0.001	44.164		0.26	20.99	0.48	4650.75	9466	0	1998-03-01		UFBA
10974	BAIXA GRANDE	VIRAÇÃO	115221	400630	CRYSTALLINE	CRYSTALLINE	90	2,67	58,38	3.81	1998-08-27	7.92	5.4	11050	5	178.41	0	0	157.83	4328.25	1653.6	776,,70			0.017	59.604		0.21	17.93	0.31	4836.78	10538	0	1998-03-03		UFBA
10977	MIRANGABA	CAMPO GRANDE	105909	403525	CRYSTALLINE	CRYSTALLINE	80	4,50	42,00	0.97	1998-07-23	7.25	4.8	413.8	5	110.39	0	0	12.5	60.46	48.31	16.8			0.001	0.08		1.12	31.5	0.5	117.17	292	0	1998-03-08		UFBA
10978	VÁRZEA DO POÇO	VÁRZEA DA PEDRA	113454	401827	CRYSTALLINE	CRYSTALLINE	90	13,47	67,85	1.22	1998-08-27	8.35	12.5	1094	5	107.04	19.69	0	6.87	344.27	229.44	35.53			0	0.33		3.8	23.78	0.17	372.06	912	0	1998-03-04		UFBA
11021	AURELINO LEAL	LAJE DO BANCO	142220	392443	CRYSTALLINE	CRYSTALLINE	60	2,50	14,80	36	1998-07-22	8.2	7.8	4526.8	5	182.76	0	0	210	1506.62	400.84	329.61			0.004	0.8		1.79	39.5	0.38	1751.7	4148	0	1998-02-01		UFBA
11022	CAETITÉ	BURACÃO	134117	421647	CRYSTALLINE	CRYSTALLINE	60	6,18	34,95	1.11	1998-07-21	8.33	4.1	263	5	96.89	4.91	0	0	15.86	46.71	1.99			0.001	1.735		0.15	27.5	2.52	54.89	220	0	1998-02-15		UFBA
11023	CAETITÉ	CALDEIRAS	133755	423432	CRYSTALLINE	CRYSTALLINE	54	-0000,00	16,44	10.69	1998-07-20	8.54	1	218.9	5	101.81	7.36	0	0	3.96	60.73	13.39			0	0.727		0.11	7.3	0.04	115.61	200	0	1998-02-14		UFBA
11024	JEQUIÉ	FAZENDA OURO	140248	400518	CRYSTALLINE	CRYSTALLINE	72	6,57	41,55	4.23	1998-04-13	7.85	31.5	5940	70	268.92	0	0	273.5	1805.04	385.37	208.01			0	0		3.31	37.5	0.56	1237.87	5058	0	1998-04-04		UFBA
11025	LAGOA REAL	SERRA	135310	420936	CRYSTALLINE	CRYSTALLINE	60	3,36	24,24	7.34	1998-07-21	7.95	5.9	1751	5	72.37	0	0	16.25	629.41	352.67	60.69			0.002	0.627		0.99	32	1.26	601.42	1348	0	1998-02-09		UFBA
11032	PARATINGA	ITAPICURU	124630	425847	CRYSTALLINE	CRYSTALLINE	55	8,76	18,37	10.54	1998-08-19	7.47	2.8	44.5	5	22.15	0	0	0.5	5.97	8.27	3.53			0	0.495		0.2	4.9	0.05	22.74	40	0	1998-03-07		UFBA
11034	CAETITÉ	CAJAZEIRA	134110	422817	CRYSTALLINE	CRYSTALLINE	100	9,60	51,29	2.59	1998-08-12	7.62	1.5	184	5	43.06	0	0	2.75	10.94	47.54	5.04			0.004	6.905		0.15	41	0.1	68.21	180	0	1998-03-14		UFBA
11048	MORPARÁ	TAMBORIL GRANDE DOS BRANCOS	114831	430451	CRYSTALLINE	CRYSTALLINE	108	30,56	63,44	2.23	1998-08-19	8.53	2	1069.5	5	241.16	54.14	0	6.25	20.96	214.97	57.5			0.014	0.695		0.07	31.5	0.16	450.61	834	0	1998-03-18		UFBA
11052	MARACÁS	CIRIGADO	131649	402802	CRYSTALLINE	CRYSTALLINE	70	4,00	20,50	15.22	1998-04-03	7.82	5.5	4660	10	248.78	0	0	44.1	1564.37	905.04	263.57			0.003	0.436		2.67	34	0.74	1985.26	4180	0	1998-02-03		UFBA
11053	LAGOA REAL	LAGOA DA PEDRA	140743	420421	CRYSTALLINE	CRYSTALLINE	54	1,40	15,74	10.83	1998-07-22	8.42	1.7	1154.08	5	242.87	22.08	0	30	156.61	211.73	53.2			0.006	33.673		0.06	43	0.35	429.75	810	0	1998-02-11		UFBA
11054	LAGOA REAL	BIQUINHA	140953	420205	CRYSTALLINE	CRYSTALLINE	50	11,09	14,98	12.38	1998-07-21	8.13	1.7	1406.8	5	215.88	0	0	58.75	218.06	228.89	99.15			0.009	32.187		0.11	35.5	0.31	635.28	1164	0	1998-02-12		UFBA
11055	UAUÁ	PAREDAO DO DAO	94801	392748	CRYSTALLINE	CRYSTALLINE	80	8,95	40,45	7.92	1998-08-03	8.23	1.5	1913.2	5	249.78	14.76	0	32.5	437.8	341.05	108.44			0.001	24.909		0.17	30.5	0.4	785.46	1692	0	1998-03-20		UFBA
11057	QUIJINGUE	LAGOA DA EMA	104123	390721	CRYSTALLINE	CRYSTALLINE	76				1998-08-03	7.7	23.5	9551	5	313.75	0	0	346.87	3542	992.16	549.72			0	7.919		0.86	26	0.5	3245.19	8102	0	1998-03-19	Amostra coletada na 3ª hora do teste.	UFBA
11077	CORDEIROS	FORMOSA	145713	414827	CRYSTALLINE	CRYSTALLINE	90	2,55	61,55	2.41	1998-10-22	7.58	5.8	4770	5	157.49	0	0	8.36	1627.56	1112.62	221.21			0	5.88		0.41	31.26	0.29	2019.19	3664	0	1998-06-22		UFBA
11152	PINDAÍ	VOLTA DO MORRO	142730	424102	CRYSTALLINE	CRYSTALLINE	70	0,80	21,71	22.64	1998-10-22	8.03	2	3040	5	349.43	0	0	381.82	629.06	628.42	193.56			0.001	20.171		0.06	38.83	0.92	1421.68	2110	0	1998-06-26		UFBA
11415	ARACATU	PAU DE COLHER	141304	412521	CRYSTALLINE	CRYSTALLINE	100	43,00	65,88	2.59	1998-08-17	7.98	5.6	1429	5	335.9	0	0	190	199	231.5	85.74			0.001	0.038		0.61	20	0.19	582.89	1040	0	1998-03-29		UFBA
11418	BRUMADO	UMBURANAS	140852	413018	CRYSTALLINE	CRYSTALLINE	80	7,27	28,19	11.12	1998-09-01	7.64	2.6	5730	5	338.36	0	0	629.52	1791	1147.18	342.96			0.011	0.821		0.14	30.99	0.66	2552.74	5130	0	1998-04-03		UFBA
11423	UTINGA	BAIXA DO MEIO	120044	405415	CRYSTALLINE	CRYSTALLINE	80	0,46	54,86	4.68	1998-08-26	9.02	8.5	2089.3	5	0	24.61	0	23.98	736.3	345.19	109.95			0.036	1.409		0.12	33.5	0.04	795.8	1730	0	1998-04-22		UFBA
11425	ARACATU	BANANEIRA	142421	412400	CRYSTALLINE	CRYSTALLINE	100	10,40	57,16	2.23	1998-08-19	8.38	1.3	1812.7	5	217.78	29.53	0	81.25	393.02	355.52	59.51			0.052	22.751		0.07	37.5	0.31	599.43	1410	0	1998-03-27		UFBA
11452	CASTRO ALVES	SAMBAÍBA	124504	392025	CRYSTALLINE	CRYSTALLINE	95	6,75	70,62	2.19	1998-12-15	7.91	6.3	8530	5	309.16	0	0	621.21	2756.14					0.018	0.776		1.4	19.82	3		7636	0	1998-09-03		UFBA
11458	CASTRO ALVES	BARRA	123953	391718	CRYSTALLINE	CRYSTALLINE	70	4,09	61,27	0.86	1998-12-15	8.75	4.1	2440	5	262.46	80.07	0	53.33	607.15					0.006	7.111		0.29	34.31	0.92		1708	0	1998-09-04		UFBA
11477	VÁRZEA DA ROÇA	BAIXA DO MORRO OU ALTO DO ANGICO	113449	400547	CRYSTALLINE	CRYSTALLINE	80	6,70	46,20	10.69	1998-08-27	8.3	8.5	13980	15	206.71	44.29	0	122.29	5671.5	971.49	1420.99			0.067	15.009		0.11	32.25	0.41	6795.26	14500	0	1998-04-21		UFBA
11478	ITIÚBA	COVAS OU BELA VISTA DE SANTO ANTÔNIO	105206	395940	CRYSTALLINE	CRYSTALLINE	80	4,46	59,13	3.78	1998-08-25	7.75	3.6	20000	5	307.6	0	0	2180.72	18407.5	3048.83	2446.09			0.028	3.973		0.09	24	2.67	13073.8	32236	0	1998-04-19		UFBA
11479	BOQUIRA	SEDE	124920	424430	CRYSTALLINE	CRYSTALLINE	120	11,65	55,09	2.41	1998-09-01	8.3	2.6	392	0	189.48	14.76	0	4.58	21.89	132.29	13.62			0	0		0.16	23.42	0.15	188.09	300	0	1998-04-08		UFBA
11487	BOQUIRA	SEDE	125106	424348	CRYSTALLINE	CRYSTALLINE	92	1,46	55,62	3.09	1998-09-01	8.76	5	143	5	73.82	14.16	0	0.6	3.98	39.27	7.06			0	0		0.24	17.84	0.08	68.21	158	0	1998-04-09		UFBA
11490	PÉ DE SERRA	NOVO OURICURI	114552	393913	CRYSTALLINE	CRYSTALLINE	80	3,96	23,66	18.82	1998-12-04	8.01	3.8	20000	5	442.56	0	0	769.7	10285.6					0.035	7.854		0.44	21.93	3.54		21310	0	1998-08-27		UFBA
11492	IBIASSUCÊ	OLHO D'ÁGUA DO JUVENAL	141939	421318	CRYSTALLINE	CRYSTALLINE	80	1,30	16,30	8.06	1999-11-30	8.32	4.3	649	5	191.95	10.55	0	12.67	53.85	97.17	30.94			0.007	4.744		0.43	54.25	0.5	223.99	450	0	1999-09-29		UFBA
11499	CURAÇÁ	IPUEIRA	92745	394636	CRYSTALLINE	CRYSTALLINE	80	4,18	56,98	3.24	1998-12-29	7.68	0.55	14050	5	222.42	0	0	475	5032.94					0.098	24.902		0.01	29.17	2.56		11832	0	1998-09-09		UFBA
11505	CURAÇÁ	BUIÃO	93239	394931	CRYSTALLINE	CRYSTALLINE	80	5,40	63,38	0.79	1998-12-16	8.3	1.3	9090	5	215.74	24.47	0	225	3275.41					0.035	1.594		0.06	29.17	2.28		7176	0	1998-09-10		UFBA
11547	LAFAIETE COUTINHO	CAJAZEIRA	133913	402235	CRYSTALLINE	CRYSTALLINE	80	0,00	49,48	6.58	1999-01-27	8.47	4.8	5869.9	0	77.84	35.59	0	70	2060.41					0.025	2.725		0.51	36.77	0.72		5632	0	1998-09-13		UFBA
11560	LAGOA REAL	ROQUE	140249	420620	CRYSTALLINE	CRYSTALLINE	100	6,41	76,01	0.25	1998-12-30	8.52	2	825	5	264.68	37.81	0	15	77.89					0	0		0.07	32.5	0.5		638	0	1998-08-25		UFBA
11561	PLANALTO	LAGOINHA DE SÃO BENTO	143519	403338	CRYSTALLINE	CRYSTALLINE	80	14,88	62,91	0.68	1999-01-26	8.05	3.1	4610	5	398.13	0	0	387.5	1270.25					0.055	10.195		0.1	35.96	0.7		3800	0	1998-09-21		UFBA
11564	JAGUAQUARA	BAIXÃO DE IPIUNA	133534	395154	CRYSTALLINE	CRYSTALLINE	80	0,44	58,51	2.05	1999-01-29	8.75	1.9	297	0	75.62	48.93	0	2	16					0	0.005		0.06	27.83	0.36		198	0	1998-09-14		UFBA
11565	MATINA	ALTO DO BAHIA	135524	425010	CRYSTALLINE	CRYSTALLINE	60	2,58	37,99	9.28	1998-12-29	9.08	1.4	753	5	51.16	48.93	0	7	146.79					0.045	5.105		0.08	35.6	0.43		618	0	1998-08-26		UFBA
11568	ABAÍRA	MALHADA	131837	413635	CRYSTALLINE	CRYSTALLINE	84	19,26	62,75	0.43	1999-12-27	8.18	1.9	1405	5	219.38	0	0	50.22	225.37	298.87	26.15			0.016	4.939		0.19	27.6	1.21	406.06	960	0	1999-11-01		UFBA
11573	PILÃO ARCADO	BOA ESPERANÇA	95042	431843	CRYSTALLINE	CRYSTALLINE	90	17,23	69,97	0.72	1998-12-16	7.91	0.65	800	5	223.53	0	0	5.25	111.84					0.025	1.67		0.05	20.66	0.29		674	0	1998-09-14		UFBA
11605	CANSANÇÃO	NOVO ACORDO	104338	391934	CRYSTALLINE	CRYSTALLINE	60	8,35	18,26	30.45	1998-11-11	7.74	15	8400	20	270.39	0	0	130.3	3170.24					0	7.047		16.84	14.7	0.66		7266	0	1998-07-05		UFBA
11606	CANSANÇÃO	SÍTIO DAS FLORES	104234	392514	CRYSTALLINE	CRYSTALLINE	90	1,76	47,59	1.4	1998-11-11	7.75	23.5	14790	15	288.57	0	0	169.7	5841.22					0	12.936		17.2	14.77	0.88		13080	0	1998-07-04		UFBA
11646	ARACI	CALDEIRÃO	111718	390034	CRYSTALLINE	CRYSTALLINE	45	16,85	22,60	4.24	1999-01-21	7.64	3.8	17040	5	510.45	0	0	387.5	6710.34					0.061	37.439		0.69	16.91	2.94		16982	0	1998-09-22		UFBA
11677	SAÚDE	CANABRAVA	105134	402211	CRYSTALLINE	CRYSTALLINE	71	1,78	33,65	15.84	1998-12-11	8.85	3.3	5130	5	0	8.9	4.45	46.06	2077.09					0.045	3.042		0.06	14.49	0.45		4508	0	1998-09-06		UFBA
11678	SAÚDE	SÃO SEBASTIÃO TRÊS	105644	402218	CRYSTALLINE	CRYSTALLINE	80	2,42	52,31	2.84	1998-12-14	7.76	11	16740	5	212.41	0	0	339.4	6590.76					0	0		1.96	23.78	0.82		16132	0	1998-09-07		UFBA
11679	ITABERABA	VITORIO	123827	402117	CRYSTALLINE	CRYSTALLINE	54	7,08	43,55	1.08	1998-12-03	8.46	2.6	3920	5	192.79	38.8	0	75.75	1088.47					0.015	0.141		0.26	18.99	2.01		2582	0	1998-08-06		UFBA
11683	RUI BARBOSA	LAGOA DOS NEGROS	121450	405644	CRYSTALLINE	CRYSTALLINE	82	10,93	44,56	2.59	1998-12-11	8.3	4	2865	5	73.4	13.34	0	5.33	913.72					0.01	0.742		0.18	12.99	0.37		2362	0	1998-08-23		UFBA
11699	REMANSO	BOBÓ	93745	423700	CRYSTALLINE	CRYSTALLINE	80	13,12	58,34	1.36	1999-05-21	7.92	3.5	2840	0	376.19	0	0	92.5	650.52	490.51	111.76			0.007	19.057		0.31	37.06	0.87	948.53	2044	0	1999-02-18		UFBA
11736	IBITIARA	MOCAMBO	124000	421709	CRYSTALLINE	CRYSTALLINE	144	6,00	35,54	8.7	1999-02-02	8.49	1.6	996	0	434.83	20.02	0	35	98.02	224.58	41.24			0	0.032		0.71	18.64	0.47	393.59	700	0	1998-10-09		UFBA
11745	OLIVEIRA DOS BREJINHOS	CANABRAVA	120317	430500	CRYSTALLINE	CRYSTALLINE	138	4,40	67,91	1.94	1999-01-18	8.51	1.3	356	5	124.55	46.71	0	1.75	12					0	0.097		0.52	34.72	0.78		254	0	1998-09-15		UFBA
11746	PINDOBAÇU	LUTANDA	104012	402050	CRYSTALLINE	CRYSTALLINE	53	2,24	22,83	21.99	1998-12-11	8.71	6.5	185.3	5	42.26	31.14	0	2.3	10.98					0	0		0.2	13.36	0.25		160	0	1998-09-05		UFBA
11748	VÁRZEA NOVA	BOA ESPERANÇA	111528	405217	CRYSTALLINE	CRYSTALLINE	180	66,00	86,00	15.84	1998-12-14	8.64	2	430	5	112.32	24.47	0	11.88	37.95					0	0		0.15	8.26	0.47		252	0	1998-09-03		UFBA
11777	CORONEL JOÃO SÁ	JATAÍ	100946	380050	CRYSTALLINE	CRYSTALLINE	103	2,74	76,05	0.32	1999-03-01	8.3	4.5	8112.2	5	269.13	17.79	0	250	2860.57	618.12	98.03			0	0.007		3.7	7.57	1.89	1019.9	5850	0	1998-09-17		UFBA
11781	CORONEL JOÃO SÁ	SÃO BENTO	102106	375404	CRYSTALLINE	CRYSTALLINE	70	1,11	6,97	29.3	1999-02-24	7.68	1.8	18077.3	5	204.63	0	0	550	7001	2750.55	927.38			0.084	3.353		0.38	7.27	1.65	6551.31	16230	0	1998-09-20		UFBA
11782	CORONEL JOÃO SÁ	SERROTINHO	101334	375718	CRYSTALLINE	CRYSTALLINE	100	3,20	59,31	4.93	1999-03-01	8.3	1.9	11806.7	5	452.63	11.12	0	593.75	4150.83	350.27	436.12			0.002	7.498		0.15	19.04	3.28	2137.66	9654	0	1998-09-18		UFBA
11783	UAUÁ	FAZENDA VELHA	93303	391429	CRYSTALLINE	CRYSTALLINE	100	6,86	43,17	1.83	1999-03-01	7.62	3.5	20000	5	173.49	0	0	1093.7	8201.7	3554.19	1489.36			0.04	37.46		0.01	15.64	1.57	9658.13	21240	0	1998-09-26		UFBA
11788	UAUÁ	MARIA PRETA	94954	392444	CRYSTALLINE	CRYSTALLINE	80	14,86	63,93	0.32	1999-03-01	8.42	2.5	1580	5	212.41	20.02	0	77.5	332.07	76.23	94.01			0.096	9.504		0	16.91	0.48	461.53	1316	0	1998-09-27		UFBA
11789	UAUÁ	POÇOS DOS CAVALOS	95234	391721	CRYSTALLINE	CRYSTALLINE	90	5,03	57,46	0.75	1999-03-01	9.23	4	1235.9	5	360.32	151.25	0	37.5	87.02	37.09	30.16			0.06	3.69		0.01	31.81	1.88	160.71	860	0	1998-09-25		UFBA
11836	CORIBE	MALHADA DE AREIA	135758	442514	CRYSTALLINE	CRYSTALLINE	90	2,62	59,28	3.06	1999-02-05	8.35	2.2	374.3	0	151.25	42.26	0	0.25	6	133.93	11.08			0	0		0.08	18.34	3.17	179.25	290	0	1998-09-02		UFBA
11848	CAÉM	LAJEDINHO	110936	401957	CRYSTALLINE	CRYSTALLINE	33.5	7,25	32,00	2.19	2001-04-11	8.54	6.79	2180	5	165	2.37	0	155	433	549	17.7			0	5.5		0.39	26.8	0.52	621	1408	0	2001-01-14		UFBA
11892	ARACATU	PATOS	141243	413202	CRYSTALLINE	CRYSTALLINE	80	5,87	57,59	7.05	1999-03-04	8.3	2.2	1589.5	5	175.71	6.67	0	235	252.05	449.17	32.42			0.011	9.789		0.04	28.19	1.07	582.06	1250	0	1998-10-19		UFBA
11928	QUIJINGUE	LAGOA VERMELHA	104644	390049	CRYSTALLINE	CRYSTALLINE	80	0001,24	0055,13	0.43	1999-03-02	8.14	2.6	7155.2	5	229.09	0	0	210	2620.52	906.57	530.39			0.002	10.798		0	19.26	0.65	3080.3	6496	0	1998-12-21		UFBA
11929	SANTANÓPOLIS	ALTO ALEGRE	115802	385007	CRYSTALLINE	CRYSTALLINE	84	0004,03	0063,71	0.39	1999-03-19	8.14	7.5	4582.5	0	366.41	0	0	155	1370.27	388.66	279.51			0.079	61.171		0.16	16.43	1.01	1534.20	3914	0	1999-01-26		UFBA
11931	UAUÁ	LAGOA DO QUELE	100502	393226	CRYSTALLINE	CRYSTALLINE	114	0007,05	0054,70	0.43	1999-03-08	8.3	4.5	5819.4	15	298.56	74.64	0	275	1940.39	695.38	353.17			0	1.2		0.36	28.3	0.66	2142.82	5222	0	1998-12-18		UFBA
11964	ARACI	TAPUIO	111454	390932	CRYSTALLINE	CRYSTALLINE	100	0003,10	0051,67	0.86	1999-02-26	7.1	9.5	13132.7	5	234.65	0	0	625	4850.97	1730.74	979.08			0.016	1.934		0.06	16.7	0.98	5743.36	12698	0	1999-12-23		UFBA
11974	CANSANÇÃO	CALDEIRÃO DOS VAQUEIROS	103601	393021	CRYSTALLINE	CRYSTALLINE	90	0001,87	0051,87	0.93	1999-03-08	8.02	4.8	14137.5	5	144.75	0	0	475	5351.06	1186.45	509.11			0.087	21.788		0.03	29.68	1.17	3272.96	12318	0	1998-12-17		UFBA
11975	CANSANÇÃO	NOSSA SENHORA DAS GRAÇAS	104158	393504	CRYSTALLINE	CRYSTALLINE	90	0006,31	0052,72	2.41	1999-03-02	8.12	5.5	7659	5	300.27	0	0	120	2840.57	1205.33	550.5			0.1	14.74		0	33.19	1.98	3461.47	7346	0	1998-12-16		UFBA
11977	CORAÇÃO DE MARIA	PEDRA NOVA	120733	385014	CRYSTALLINE	CRYSTALLINE	90	0002,61	0068,44	1.76	1999-03-18	8.35	2.8	3913	0	197.91	49.76	0	66	1390.28	317.07	74.87			0	0		0.18	23.83	2.19	623.91	2906	0	1999-01-28		UFBA
11978	CORDEIROS	ARAÇÁS	150622	420136	CRYSTALLINE	CRYSTALLINE	102	0004,73	0039,44	3.7	1999-02-26	8.4	1.9	1269.5	5	121.24	13.35	0	20	300.06	216.34	40.72			0.002	0.013		0.17	22.87	0.88	383.23	1062	0	1999-11-28		UFBA
11981	ITIRUÇÚ	BAIXA DO MEIO	133120	401115	CRYSTALLINE	CRYSTALLINE	70	0002,43	0050,76	2.52	1999-05-21	8.36	1.9	3360	5	113.25	9.85	0	27.6	1020.82	528.24	151.14			0	1.888		0.32	26.57	0.64	1147.67	2528	0	1999-02-14		UFBA
11985	MACURURÉ	XIQUE-XIQUE	90256	390355	CRYSTALLINE	CRYSTALLINE	84	0004,23	0066,77	0.43	1999-04-19	7.57	3.1	20000	0	252.19	0	0	512.5	8801.76	1892.18	736.21			0.008	2.221		0.21	29.9	2.88	4909.44	16154	0	1999-01-31		UFBA
11989	PIRIPÁ	RANCHO DA CASCA	145343	414344	CRYSTALLINE	CRYSTALLINE	80	0008,92	0046,99	1.4	1999-02-26	7.96	1.7	810.8	5	246.89	0	0	25	88.02	162.77	30.16			0.005	3.145		0.18	39.04	0.38	286.39	560	0	1999-11-30		UFBA
11993	SENHOR DO BONFIM	CANAVIEIRAS	102153	401145	CRYSTALLINE	CRYSTALLINE	150	0008,45	0034,77	18.39	1999-02-22	8.3	2.3	381.2	5	122.33	4.45	0	5	42.01	84.48	18.1			0	0.03		0.04	15.43	0	158.65	368	0	1998-12-15		UFBA
11995	UAUÁ	FAZENDA BARNABE	100527	392731	CRYSTALLINE	CRYSTALLINE	90	0006,45	0054,41	1	1999-03-02	8.3	2.2	4364.5	5	309.17	6.67	0	150	1370.27	405.9	323.26			0	8.437		0	30	0.86	1730.74	3800	0	1998-12-19		UFBA
12006	BRUMADO	PEDRA DO MOCO	140713	415518	CRYSTALLINE	CRYSTALLINE	37	0015,95	0028,08	7.2	1999-02-22	7.94	4.8	1938	5	487.1	0	0	140	224.04	350.27	127.69			0.002	26.748		0.98	42.45	1.52	873.61	1518	0	1998-12-10		UFBA
12020	ANTÔNIO CARDOSO	CRUMATAI OU SUBAE	122349	391012	CRYSTALLINE	CRYSTALLINE	80	0001,04	0049,91	5.43	1999-03-08	8.39	4.5	3606.4	10	464.8	99.52	0	32.5	1010.2	131.87	153.84			0.004	0.006		1.28	34.78	0.54	762.35	2502	0	1998-01-06		UFBA
12022	BOTUPORÃ	LICURI	132526	422838	CRYSTALLINE	CRYSTALLINE	100	0000,00	0052,07	3.74	1999-03-10	8.4	16.5	787.2	130	283.86	63.33	0	11.5	44.01	216.83	20.21			0	4.687		3.66	20.96	0.64	299.68	702	0	1999-01-10		UFBA
12023	BOTUPORÃ	MANDASSAIA	132341	423020	CRYSTALLINE	CRYSTALLINE	80	0,00	72,46	0.1	1999-03-10	7.94	42.5	414	40	160.59	0	0	21	24	76.71	14.22			0.014	0.486		8.67	30.38	0.6	135.01	535	0	1999-01-08		UFBA
12024	BOTUPORÃ	SÍTIO	131616	423756	CRYSTALLINE	CRYSTALLINE	150	0002,70	0056,02	1.58	1999-03-10	8.52	2.8	932.2	5	320.04	83.69	0	15.5	71.01	235.24	23.46			0.007	1.863		0.22	21.87	0.25	331.39	612	0	1999-01-13		UFBA
12034	PEDRO ALEXANDRE	BOA VISTA	95410	375830	CRYSTALLINE	CRYSTALLINE	132	0002,57	0066,83	1.26	1999-04-27	7.9	41	20000	5	339.27	0	0	900	8551.71	2609.77	1140.59			0.06	0.973		17.65	8.78	2.8	7284.3	19912	0	1999-02-07		UFBA
12038	SANTA TEREZINHA	CIPO DE LEITE	124748	393733	CRYSTALLINE	CRYSTALLINE	100	-0,00	56,63	4.75	1999-03-02	8.3	1.9	2824.4	5	197.96	6.67	0	43.75	828.17	181.32	78.93			0	0		0.06	28.19	0.87	504.8	2176	0	1998-01-08		UFBA
12039	SANTA TEREZINHA	MANGABA (FAZ)	125029	393527	CRYSTALLINE	CRYSTALLINE	80	2,27	59,31	0.32	1999-02-26	8.07	7.5	14246.9	5	177.94	0	0	125	5601.12	1030.2	716.4			0.056	5.069		4.1	34.79	0.99	3966.27	11844	0	1999-01-07		UFBA
12050	MUNDO NOVO	SANTO ANTÔNIO	115703	403142	CRYSTALLINE	CRYSTALLINE	70	0003,06	0025,88	23.97	1999-05-24	8.3	3.5	4760	0	158.56	29.54	0	73.75	1381.1	830.09	244.99			0	0.045		0.14	22.25		1834.17	4298	0	1999-02-27		UFBA
12056	MUNDO NOVO	JEQUITIBA	120230	402920	CRYSTALLINE	CRYSTALLINE	70	0009,28	0059,73	1.29	1999-05-24	8.3	8.7	1684	5	395.89	74.84	0	40	240.19	205.43	64.45			0	0.833		0.11	18.82		469.55	1196	0	1999-02-25		UFBA
12075	BOTUPORÃ	SERRA	132550	423207	CRYSTALLINE	CRYSTALLINE	84	5,39	62,48	0.86	1999-03-05	7.64	1.5	1639	0	265.76	0	0	48.75	328.07	351.84	50.41			0	4.241		0.06	17.57	0.46	558.45	1176	0	1999-02-04		UFBA
12131	FORMOSA DO RIO PRETO	RETIRO	105655	450346	CRYSTALLINE	CRYSTALLINE	120	0004,43	0052,43	2.19	1999-04-19	8.33	1	386	0	166.24	9.05	0	0	12	105.35	5.74			0.006	0.072		0	24.55	0.28	128.87	242	0	1999-01-25		UFBA
12133	IBIPITANGA	ARARAS	124634	421920	CRYSTALLINE	CRYSTALLINE	80	0002,14	0062,18	4.21	1999-03-18	7.43	9.1	1273	5	210.35	0	0	22	270.05	335.48	15.97			0.006	10.744		0.3	23.51	0.07	400.94	922	0	1999-01-17		UFBA
12150	PINDAÍ	BOA VISTA	143038	424208	CRYSTALLINE	CRYSTALLINE	80	0001,55	0034,53	2.59	1999-03-05	8.47	3.5	1308	5	189.99	13.57	0	46.25	275.94	182.06	74.87			0.017	11.987		0.14	31.45	1.22	488.9	1014	0	1999-01-22		UFBA
12151	PINDAÍ	CANUDOS	143144	424533	CRYSTALLINE	CRYSTALLINE	80	0003,74	0037,37	2.3	1999-03-09	8.05	3.1	826.9	5	275.94	0	0	14.5	76.01	76.23	25.64			0	7.375		0.1	46.81	4.2	181.31	554	0	1999-01-09
12152	PINDAÍ	COELHO	143350	424631	CRYSTALLINE	CRYSTALLINE	80	0005,72	0031,24	4.57	1999-03-09	7.87	3.8	872.6	5	300.82	0	0	28.75	86.02	88.6	41.98			0	4.55		0.04	31.17	1.24	260.64	534	0	1999-01-10		UFBA
12153	PINDAÍ	LAGOA DO ALMOCO	142640	424527	CRYSTALLINE	CRYSTALLINE	100	0003,07	0027,95	6.19	1999-03-09	8.05	3.1	826.9	5	275.94	0	0	14.5	76.01	76.23	25.64			0	7.375		0.1	46.81	4.2	181.31	554	0	1999-01-07		UFBA
12154	PINDAÍ	LAGOA DA PEDRA	142523	423504	CRYSTALLINE	CRYSTALLINE	84	0001,18	0008,79	15.51	1999-03-05	7.7	2.3	193.2	60	68.98	0	0	6.25	14	30.68	3.75			0.001	0.24		2.21	21.96	0.38	46.03	164	0	1999-01-21		UFBA
12156	PINDAÍ	PIRES	143356	424944	CRYSTALLINE	CRYSTALLINE	90	0000,00	0039,37	1.8	1999-03-05	8.04	2	336	0	169.63	0	0	1.25	10	63.41	19.97			0	0.026		0.09	20.63	0.42	145.24	250	0	1999-01-19		UFBA
12157	PINDAÍ	RUDIADOR	142542	424300	CRYSTALLINE	CRYSTALLINE	80	0002,99	0035,24	2.77	1999-03-09	7.76	2.8	2473.8	0	275.91	0	0	31.25	665.13	576.91	159.62			0	8.7		0.01	39.66	0.42	1231.09	2264	0	1999-01-08		UFBA
12158	PINDAÍ	UMBIGUDO	143105	424036	CRYSTALLINE	CRYSTALLINE	80	0003,76	0017,46	10.69	1999-03-09	7.58	2.5	998.8	0	189.99	0	0	25	188.04	183.37	48.77			0.003	6.597		0.02	41.38	0.92	383.23	844	0	1999-01-12		UFBA
12195	LIVRAMENTO DE NOSSA SENHORA	LAGOA DO ARROZ	135802	415710	CRYSTALLINE	CRYSTALLINE	100	2,10	66,26	1.04	1999-03-18	7.74	13.3	4493.2	5	131.18	0	0	175	1590.32	1104.62	259.55			0.007	8.993		0.93	32.02	0.47	2168.34	4554	0	1999-01-22		UFBA
12196	LIVRAMENTO DE NOSSA SENHORA	MOCAMBO	134448	421510	CRYSTALLINE	CRYSTALLINE	63	5,23	38,35	15.84	1999-03-18	7.85	2.75	895.8	0	221.66	0	0	32.5	159.03	211.72	13.23			0.002	3.148		0.19	27.66	3.06	265.93	614	0	1999-01-19		UFBA
12247	PONTO NOVO	ALAGADIÇO DAS PANELAS OU ALAGAD DOIS(AR PRO PAJEU)	105455	400416	CRYSTALLINE	CRYSTALLINE	142	0071,14	0101,56	1.72	2000-03-31	8.39	3.5	799	5	199.91	39.98	0	11.56	99.72	20.87	88.6			0	0.538		0.05	18.48	0.21	383.97	648		2000-01-25		UFBA
12311	MUNDO NOVO	PALMEIRA	114958	402856	CRYSTALLINE	CRYSTALLINE	80	0000,52	0030,83	20.84	1999-09-01	7.73	12.5	955	30	133.29	0	0	17.33	204.91	83.3	31.62			0.07	0.029		4.16	23.75	0.17	212.88	580	0	1999-07-17		UFBA
12336	ANTÔNIO GONÇALVES	JIBÓIA	103534	401503	CRYSTALLINE	CRYSTALLINE	108	0000,00	0060,66	1.44	1999-10-13	8.3	2.8	9960	5	165.59	14.76	0	50.6	3058.7	1145.54	389.32			0.184	9.094		0.62	41.7	0.38	2741.1	7540	0	1999-09-19		UFBA
12342	CORAÇÃO DE MARIA	CANTAGALO	121203	384139	CRYSTALLINE	CRYSTALLINE	70	0000,35	0050,07	4.6	1999-12-01	7.93	23.5	16500	10	229.92	0	0	245.56	5384.88	2311.53	1444.97			0.018	0		8.57	51.56	0.4	8233.54	15210	0	1999-10-01		UFBA
12346	EUCLIDES DA CUNHA	VALENTE DO CUPAN - ÁREA DE REFORMA AGRÁRIA	100840	390937	CRYSTALLINE	CRYSTALLINE	78	0006,48	0045,07	11.8	1999-10-15	8.3	1.3	8240	5	367.04	21.09	0	242.22	2337.55	654.59	339.41			0.011	0.65		0.1	46.72	0.85	2045.6	5874	0	1999-09-10		UFBA
12359	QUEIMADAS	LAJEDO	111526	395204	CRYSTALLINE	CRYSTALLINE	82	9,04	58,03	3.02	1999-10-14	8.3	3.1	6860	5	107.57	16.88	0	46.44	1989.4	511.4	194.66			0.024	1.672		0.4	38.12	0.54	1309.18	4440	0	1999-09-10	Amostra coletada na 12ªh do teste de bombeamento.	UFBA
12360	QUIXABEIRA	AROEIRA	111633	400550	CRYSTALLINE	CRYSTALLINE	78	0004,99	0057,74	1.11	1999-11-30	8.43	2.5	5070	15	273.17	56.95	0	227.78	1396.08	414.23	243.32			0.005	0		0.25	51.25	0.82	1411.46	3844	0	1999-09-28		UFBA
12363	SANTA LUZ	PEDRA DA MINACAO	111459	393607	CRYSTALLINE	CRYSTALLINE	82	0004,28	0059,12	1.36	1999-10-14	7.64	6.5	20000	5	342.78	0	0	397.79	8554.42	2495.63	1400.05			0.03	6.29		0.55	32.97	2.4	8233.54	20968	0	1999-09-12		UFBA
12364	SANTA LUZ	QUEIMADA REDONDA	111535	391741	CRYSTALLINE	CRYSTALLINE	82	0004,46	0055,56	3.2	1999-10-14	8	4.5	8980	15	227.82	0	0	1177.78	2188.34	1554.66	274.48			0.011	0.016		1.37	54.69	2.69	2679.56	6914	0	1999-09-13		UFBA
12366	UAUÁ	CONVENIENCIA			CRYSTALLINE	CRYSTALLINE	80	3,68	59,72	2.37	1999-10-20	8.34	7.5	11060	10	378.92	31.66	0	608.33	2984.1	838.7	569			0.048	6.8		0.64	43.4	5.24	3170.68	7646	0	1999-09-12		UFBA
12367	UAUÁ	ALTO	95652	391834	CRYSTALLINE	CRYSTALLINE	118	0007,22	0070,73	1	1999-10-19	7.98	2.2	2120	5	251.02	0	0	91.67	405.84	272.06	79.61			0.02	6.005		0.11	35.3	0.48	598.34	1376	0	1999-09-11		UFBA
12371	CAPELA DO ALTO ALEGRE	CALDEIRÃOZINHO	113502	395551	CRYSTALLINE	CRYSTALLINE	80	0004,37	0055,67	1.04	2000-05-03	8.02	9.7	17140	5	644.15	0	0	737.5	5224.44	649.91	1140.56			0.094	1.503		0.86	29.04	1.07	5321.34	14136		2000-03-29		UFBA
12411	MATINA	SEDE	135530	425033	CRYSTALLINE	CRYSTALLINE	108	4,91	62,03	2.36	1999-12-17	7.83	4.1	804	5	184.57	0	0	20.55	113.68	109.69	36.5			0.025	0.821		0.6	15.6	1.02	259.27	606	0	1999-10-26		UFBA
12412	MATINA	SEDE	135354	424948	CRYSTALLINE	CRYSTALLINE	117	1,24	50,09	19.8	1999-12-16	8.2	1.7	1046	0	168.75	0	0	144.44	109.69	125.73	32.69			0.004	1.021		0.99	24.08	1.24	259.71	726	0	1999-10-29		UFBA
12435	SAÚDE	SERRA BRANCA	110014	402217	CRYSTALLINE	CRYSTALLINE	45	0002,74	0027,66	7.52	2000-05-02	8.3	26.76	316	5	68.85	13.33	0	6	26.12	18.78	13.24			0.003	0.102		1.85	25.87	0.22	73.04	204	0	2000-03-11		EMBASA
12470	SENHOR DO BONFIM	NÚCLEO REGIONAL DA CERB			CRYSTALLINE	CRYSTALLINE	80	0009,60	0058,91	1.47	2000-03-31	7.67	5.2	8980	5	74.41	0	0	6.56	2871.94	563.44	259.68			0.164	15.528		0.31	26.4	0.3	1627.7	6538		2000-02-03		EMBASA
12506	CALDEIRÃO GRANDE	QUATI	105845	401238	CRYSTALLINE	CRYSTALLINE	80	0016,45	0048,89	8.31	2000-04-27	7.96	0.27	16196.1	5	313.19	0	0	581.75	5375.15	3098.9	1057.82			0.018	2.206		0.13	28.72	0.73	7434.23	14884		2000-03-07		EMBASA
12511	JEQUIÉ	CURRAL NOVO	135112	400807	CRYSTALLINE	CRYSTALLINE	84	0000,83	0056,05	5.11	2000-03-16	7.66	4.8	12140	10	324.85	0	0	872.22	3639.78	1381	694.05			0.014	5.063		1.27	32.3	1.13	4225.46	9680		2000-01-11		UFBA
12512	JEQUIÉ	CACHOEIRINHA	134440	403148	CRYSTALLINE	CRYSTALLINE	80	0002,94	0056,43	2.52	2000-03-16	7.93	2.8	2480	5	137.11	0	0	47.56	610.29	408.12	87.51			0	0		0.26	19	1.12	766.77	1936		2000-01-13		EMBASA
12526	ARACATU	LAGOA DA CARAÍBA	142010	413341	CRYSTALLINE	CRYSTALLINE	77	00000,60	0024,15	3.78	2000-05-03	8.14	35.08	1783	5	204.35	0	0	11.25	393.84	440.31	51.42			0.017	4.565		1.54	29.87	0.21	651.08	1546		2000-02-03		EMBASA
12533	PINDOBAÇU	BREJO DOS PAULOS	104628	401708	CRYSTALLINE	CRYSTALLINE	80	0003,46	0059,14	1.29	2000-05-02	7.98	1.88	3920	5	76.63	0	0	131.25	1014.75	876.46	56.01			0.013	0.004		0.51	21.49	0.58	1106	2960		2000-03-05		EMBASA
12537	CALDEIRÃO GRANDE	AGUA BRANCA DOIS	110026	401058	CRYSTALLINE	CRYSTALLINE	80	0038,55	0051,18	9.75	2000-05-02	8.3	0.08	2450	5	280.98	59.97	0	143.75	442.07	354.76	134.93			0.009	0.403		0	33.08	0.21	907.76	1810	0	2000-03-08		EMBASA
12546	MAIRÍ	SÃO BENTO DAS LAJES	114603	402116	CRYSTALLINE	CRYSTALLINE	70	0000,65	0040,77	9.9	2000-04-27	7.91	1.17	7165.4	5	225.45	0	0	215	2089.78	1325.12	320.78			0	0		0.54	22.02	0.42	2639.8	5740		2000-03-25		UFBA
12547	PINDAÍ	SANHARO	143254	424213	CRYSTALLINE	CRYSTALLINE	80	0001,29	0050,78	5.72	2000-04-12	8.22	1.3	2720	5	108.84	0	0	6.75	753.52	538.39	120.68			0.012	7.242		0.08	33.72	0.63	1032.97	2220		2000-02-15		UFBA
12548	PINTADAS	JOSÉ AMÂNCIO OU SÃO JOÃO	115037	395038	CRYSTALLINE	CRYSTALLINE	80	0004,00	0044,30	8.6	2000-05-02	7.77	7.87	15570	5	399.82	0	0	310	4822.56	1982.46	1018.36			0.004	6.205		0.02	32.45	0.93	6156.06	13116		2000-03-28
12567	IGUAÍ	ALTAMIRA	143325	400454	CRYSTALLINE	CRYSTALLINE	70.5	0000,38	0001,63	15.22	2000-05-08	7.04	1.72	58	5	16.66	0	0	0.12	6.03	8.35	0.76			0	0.405		0.44	8.55	0	11.48	38		2000-02-18		UFBA
12568	IPIRÁ	CACHOEIRINHA			CRYSTALLINE	CRYSTALLINE	48	4,13	30,40	2.44	2000-04-05	7.95	1	15530	5	446.46	0	0	111.11	5634.18	1591.18	1088.37			0.07	13.304		0.04	38.94	1.11	6051.72	14302		2000-02-11		UFBA
12571	LAFAIETE COUTINHO	SÃO JOAQUIM	134018	402513	CRYSTALLINE	CRYSTALLINE	80	0009,62	0062,98	1.08	2000-05-08	7.5	258.75	20000	5	95.51	0	0	25	9042.3	3839.71	1278.04			0	0		21.66	22.55	2.69	9077.58	20744		2000-03-26		UFBA
12574	BELO CAMPO	SEDE	150154	411502	CRYSTALLINE	CRYSTALLINE	102	0006,59	0069,02	1.29	2000-06-13	8.8	1.13	342	0	99.95	31.1	0	8.3	16.08	43.14	6.51			0	0		0	19.72	0.69	69.84	306	0	2000-04-03		UFBA
12575	VITÓRIA DA CONQUISTA	CORTESIA	152829	410352	CRYSTALLINE	CRYSTALLINE	96	0012,71	0064,99	1.29	2000-05-08	8.44	2.21	308	5	107.73	15.55	0	11.63	8.03	78.26	8.4			0.005	0.33		0.3	29.96	0.26	112.69	206	0	2000-04-02		UFBA
12606	SERRINHA	CARRAPATO	112947	390416	CRYSTALLINE	CRYSTALLINE	80	0006,51	0055,64	0.39	2000-04-04	7.49	3.8	15510	5	313.19	0	0	294.44	5384.88	2128.54	702.67			0.119	10.804		0.09	15	1.1	5008.32	13228		2000-02-18		UFBA
12608	ENCRUZILHADA	BREJOS	153434	410722	CRYSTALLINE	CRYSTALLINE	80	0000,10	0055,00	2.01	2000-06-29	7.86	7.2	2131	10	204.92	0	0	82.92	478.24	394.41	68.17			0	0		1.66	27.44	0.56	673.78	1680		2000-04-08		UFBA
12610	ITABERABA	ALTO VERMELHO	122648	400657	CRYSTALLINE	CRYSTALLINE	101	0027,22	0061,34	0.36	2000-03-31	7.8	6.8	5660	0	152.15	0	0	26.22	1715.18	782.55	320.78			0.026	17.235		0.18	28.9	0.5	2097.23	4664		2000-02-11		UFBA
12611	ITABERABA	VITORIO	123828	402129	CRYSTALLINE	CRYSTALLINE	81	0005,44	0053,58	0.97	2000-04-04	8.3	2	2970	0	171.04	24.43	0	42.22	762.86	317.19	105.91			0	0		0.32	30.4	4	751.25	2254	0	2000-02-13		UFBA
12613	RIBEIRÃO DO LARGO	BREJAO	152015	405207	CRYSTALLINE	CRYSTALLINE	80	0000,00	0059,44	1.11	2000-06-26	8.33	2.85	1914	0	173.95	28.59	0	52.33	393.84	423.17	39.09			0.006	3.014		0.02	29.67	2.31	583.39	1470	0	2000-04-10
12616	VITÓRIA DA CONQUISTA	LAGOA DE MELQUIADES	151614	410246	CRYSTALLINE	CRYSTALLINE	120	0004,89	0053,44	6.84	2000-06-12	9.4	53.9	170.2	60	7.77	35.54	0	9.31	15.07	2.05	4.51	30.5		0	0.25		1.08	13.08	0	20.54	210	0	2000-04-01		UFBA
12618	VITÓRIA DA CONQUISTA	SERRA GRANDE	144129	405404	CRYSTALLINE	CRYSTALLINE	100	0004,16	0061,79	0.68	2000-06-13	7.91	4.97	9160	0	250.99	0	0	192.13	2973.91	1540.65	576.41			0.04	5.722		0.03	15.76	0.38	3902.98	8312		2000-03-30		UFBA
12625	CONDEÚBA	TÁBUA DE DONECIANO	144430	415710	CRYSTALLINE	CRYSTALLINE	72	0003,40	0035,82	13.21	2000-07-06	8.3	2.37	1226	0	357.42	38.12	0	39.44	89.42	241.37	43.86			0.004	7.383		0	42.28	0.4	421.11	814	0	2000-05-19		UFBA
12627	IAÇÚ	LAGOA REDONDA	125919	400847	CRYSTALLINE	CRYSTALLINE	100	0019,70	0068,40	0.21	2000-04-06	7.85	2.6	5430	5	169.92	0	0	12.22	1675.3	772.12	112.02			0.027	0.008		0.05	26.3	3.4	1231.21	4100		2000-02-13		UFBA
12631	JAGUARARÍ	ANTAS	102010	400617	CRYSTALLINE	CRYSTALLINE	80	0004,26	0026,58	18.82	2000-04-26	7.82	0.7	20000	5	302.08	0	0	462.5	10750.3	3109.33	2550.99			0	0		0	33.08	0.69	13564.2	26914		2000-02-20		UFBA
12633	MARCIONÍLIO SOUZA	MACHADO PORTELA	130927	404550	CRYSTALLINE	CRYSTALLINE	81	0016,70	0036,88	6.98	2000-04-05	9.03	5.9	846	30	122.16	66.64	0	11.22	121.66	85.56	29.28			0.016	5.644		0.17	33.9	0.82	205.55	586	0	2000-02-16		UFBA
12660	ILHÉUS	PRESIDIO REGIONAL DE ILHEUS	144744	390333	CRYSTALLINE	CRYSTALLINE	80	0001,00	0058,32	1	2000-06-29	8.32	9.81	1222	0	178.71	19.06	0	44.24	210.99	54.44	13.28	206		0	0		0.21	31.22	1.35	108.87	692	0	2000-04-17		UFBA
12666	ITAPÉ	BATATAS	130056	392033	CRYSTALLINE	CRYSTALLINE	78	-0000,00	0059,35	0.82	2000-06-30	8.33	10.16	4270	5	197.77	26.21	0	130.19	1125.26	566.96	57.14			0.201	0.178		0.59	20.37	1.16	801.14	2964	0	2000-04-16		UFBA
12669	JUSSIAPE	POÇO DE AREIA	133230	413656	CRYSTALLINE	CRYSTALLINE	80	0007,90	0054,90	3.09	2000-07-04	8.3	3.55	1470	5	71.48	4.77	0	283.13	219.02	458.09	10.52			0	0.034		0	16.81	1.77	501.22	1136	0	2000-05-20		UFBA
12679	ANAGÉ	COQUINHOS	142729	404137	CRYSTALLINE	CRYSTALLINE	60	0002,94	0032,79	10.15	2000-07-03	8.2	2.65	3720	5	254.96	0	0	103.01	884.14	487.87	226.81			0.072	38.863		0	19.98	0.44	1417.4	3234		2000-05-16
12684	CAMPO ALEGRE DE LOURDES	LAGOA DO ARROZ	92824	430723	CRYSTALLINE	CRYSTALLINE	80	0019,73	0048,85	1.58	2000-06-26	7.77	30.92	1649	0	183.48	0	0	37.41	335.57	398.51	46.87			0	1.758		0.03	15.01	0.11	590.58	1282		2000-04-14		UFBA
12689	MARCIONÍLIO SOUZA	MACHADO PORTELA	130927	404550	CRYSTALLINE	CRYSTALLINE	70	0006,05	0040,37	7.52	2000-05-16	7.49	1.1	13924.7	5	277.65	0	0	103.75	4521.15	1836.38	1028.54			0.014	5.101		0.01	28.71	0.3	6051.72	12172		2000-04-05		UFBA
12693	RAFAEL JAMBEIRO	FAZENDA NOVA UM	123343	392845	CRYSTALLINE	CRYSTALLINE	80	0021,40	0045,39	0.43	2000-06-16	9.8	13.2	830	20	0	15.44	23.33	18.71	176.83	8.22	6.26			0.062	2.258		0.17	58.83	0.93	33.89	648	0	2000-03-30		UFBA
12695	SANTA INÊS	LAGOINHA	131201	395311	CRYSTALLINE	CRYSTALLINE	70	0002,85	0044,28	3.74	2000-05-16	8.17	2.24	2750	5	86.63	0	0	21.5	788.69	354.76	47.1			0.011	0.535		0.17	25.53	1.14	547.78	2070		2000-04-05		UFBA
12697	SERRINHA	ENTRUDE	114249	385914	CRYSTALLINE	CRYSTALLINE	80	0013,52	0062,39	0.72	2000-08-21	8.39	3.94	4470	5	213.26	50.04	0	33.85	1364.76	852.24	192.92			0.086	3.783		0.11	36.32	0.23	1642.88	3354	0	2000-07-10		UFBA
12699	UAUÁ	LAGOA DE JOÃO FERREIRA	100747	392514	CRYSTALLINE	CRYSTALLINE	154	0026,29	0088,97	0.82	2000-06-20	7.5	57.35	14420	0	195.39	0	0	351.39	5023.5	1951.49	853.63			0	0.837		0.65	24.23	0.66	5494.98	12810		2000-04-10		UFBA
12700	VITÓRIA DA CONQUISTA	BATE PÉ	145239	410444	CRYSTALLINE	CRYSTALLINE	64	0003,22	0028,85	17.2	2000-07-04	8.3	3.59	3670	0	304.99	33.36	0	135.25	894.18	688.16	208.01			0.017	20.211		0	23.91	1.15	1540.65	3070	0	2000-05-15		UFBA
12763	MIGUEL CALMON	CAMPESTRE			CRYSTALLINE	CRYSTALLINE	60	2,15	50,00	0.9	2001-04-11	9.55	5.7	814	5	47.5	68.9	0	5.36	159	91.1	20.2	0.06	22.7	0	0	506	0.06	22.7	0.09	174	506	0	2001-01-12		UFBA
14167	SOBRADINHO	SALGADINHA			CRYSTALLINE	CRYSTALLINE	28	4,18	22,30	0.72	2001-08-21	7.22	5.54	1614	5	2.4	0	0	98.9	423	142	82.2			0.01	2.32		0.3	5.33	0.21	479	1434		2001-08-03		UFBA
14205	VITÓRIA DA CONQUISTA	ASSENTAMENTO MOCAMBO	145539	404133	CRYSTALLINE	CRYSTALLINE	90	0,75	50,75	5.11	2001-05-14	8.66	7.65	2190	5	137	28.5	0	71.5	501	614	47.6			0	0.07		1.39	22.2	0.54	809	1478	0	2001-03-13		UFBA
14222	IBICARAÍ	ASSENTAMENTO CONJUNTO VILA ISABEL	145141	392807	CRYSTALLINE	CRYSTALLINE	70	0002,50	0016,49	28.29	2001-06-07	8.68	6.33	1024	5	264	71.2	0	17.4	111	266	29.5			0	0.12		0.84	32.8	0.51	387	580	0	2001-03-25		UFBA
14224	ILHÉUS	ASSENTAMENTO JOSEFA VITÓRIA	142909	392406	CRYSTALLINE	CRYSTALLINE	80	0003,01	0030,05	18.43	2001-06-04	8.78	8.34	450	40	112	47.5	0	11.4	20.9	86	26.1			0	0.06		2.44	35.4	0.31	193	328	0	2001-03-27		UFBA
14259	ITIÚBA	ASSENTAMENTO BOM DESPACHO	102736	394748	CRYSTALLINE	CRYSTALLINE	80	0002,57	0059,06	2.66	2001-04-23	7.92	21.1	20000	5	221	0	0	763	15805	6006	1889			0.03	1.43		3.88	21.4	4.38	13773	47098		2001-02-16		UFBA
14262	UAUÁ	ASSENTAMENTO PEDRA GRANDE - ÁREA COMUNITÁRIA	95333	393310	CRYSTALLINE	CRYSTALLINE	80	0005,53	0054,19	5.11	2001-04-23	8.77	3.58	7660	5	251	73.6	0	224	2261	1372	271			0.03	8.77		0.04	30	0.73	2485	5682	0	2001-02-18		UFBA
14285	MANSIDÃO	SEDE	104300	440311	CRYSTALLINE	CRYSTALLINE	84	0002,62	0055,92	1.33	2001-03-29	8.87	14.4	702	5	195.87	40.36	0	4.23	59.7	116	17.7			0	0		0.36	25.8	0.84	188	406	0	2000-01-16		UFBA
14286	MANSIDÃO	SEDE	104303	440315	CRYSTALLINE	CRYSTALLINE	80	0018,75	0030,15	18.82	2001-03-29	8.9	4.84	895	15	186.37	45.11	0	4.65	119	228	20.3			0	0		0.05	25.2	0.53	311	562	0	2000-01-11		UFBA
14287	MANSIDÃO	SEDE	104216	440336	CRYSTALLINE	CRYSTALLINE	80	0002,95	0051,95	2.88	2001-03-29	8.84	3.64	1117	0	269.47	59.36	0	5.49	124	259	46			0.004	4.127		0.23	24.5	0.53	447	722	0	2000-01-14		UFBA
14297	MARAGOGIPE	PIEDADE	124942	390159	CRYSTALLINE	CRYSTALLINE	80	0002,77	0043,72	5.65	2001-07-10	8.83	4.52	537	10	135	23.9	0	38.7	26.1	65.5	11.3			0	0		0.82	33.9	0.86	112	346	0	2001-04-28		UFBA
14299	UAUÁ	ASSENTAMENTO FAZ. POCINHO	95844	391716	CRYSTALLINE	CRYSTALLINE	80	0001,16	0019,28	24.76	2001-04-24	8.46	4.19	3420	5	234	28.5	0	97	805	461	92			0.01	4.77		0	32.5	0.44	839	2238	0	2001-02-20		UFBA
14301	PALMAS DE MONTE ALTO	RANCHO DAS MÃES	141751	430332	CRYSTALLINE	CRYSTALLINE	84	0010,95	0061,46	1.08	2001-04-27	8.72	6.07	1551	5	178	45.1	0	12	332	315	59.5			0	2.57		0.38	33.8	2.22	559	1052	0	2001-02-27		UFBA
14338	CONCEIÇÃO DO ALMEIDA	TABULEIRO DAS ALMAS	125312	391452	CRYSTALLINE	CRYSTALLINE	102	-0000,00	0055,91	1.22	2001-07-05	8.79	6.63	5150	5	165	35.6	0	191	1561	897	181			0	0		0.57	23.8	3.11	1638	3638	0	2001-04-24		UFBA
14339	GOVERNADOR MANGABEIRA	JACARÉ GRANDE	123528	390947	CRYSTALLINE	CRYSTALLINE	100	0003,40	0060,90	0.1	2001-07-10	8.74	18	2170	5	118	35.6	0	15.5	681	213	45.9			0	3.79		0.68	42.6	0.42	401	1400	0	2001-04-26		UFBA
14347	PLANALTO	LUCAIA	144428	403117	CRYSTALLINE	CRYSTALLINE	100	0005,20	0059,00	3.02	2001-05-25	8.78	2.67	268	0	70.1	14.2	0	2.56	21.9	34.8	12.5			0	0		0.19	33	0.14	86	150	0	2001-03-19		UFBA
14354	CÂNDIDO SALES	POSSIDÔNIO	151700	412100	CRYSTALLINE	CRYSTALLINE	92	11,86	84,02	1.26	2001-11-01	8.4	8.03	540	5	119	12	0	20	64.9	65.8	12.7			0.02	0.26		0.41	16.4	0.77	118	336	0	2001-09-26		UFBA
14358	CABACEIRAS DO PARAGUAÇU	MURUTUBA	123751	391351	CRYSTALLINE	CRYSTALLINE	60	0002,72	0040,02	5.11	2001-07-09	9.01	2.88	1740	5	193	33.2	0	23.2	400	139	26.1			0	0		0.06	26.7	0.53	246	940	0	2001-04-26		UFBA
14360	MONTE SANTO	ASSENTAMENTO BARRA - SANTO ANTÔNIO	101203	394212	CRYSTALLINE	CRYSTALLINE	70	0010,00	0052,24	3.31	2001-07-17	8.76	6.02	7380	5	316	115	0	241	2436	614	402			0.01	9.94		0.21	34.8	1.94	2262	5834	0	2001-05-07		UFBA
14398	TEOLÂNDIA	SÃO PAULINHO	133717	392133	CRYSTALLINE	CRYSTALLINE	80	0000,10	0021,72	19.33	2001-07-24	8.19	5.29	296	30	103	0	0	11.2	13.9	51.8	13.7			0	0		1.6	22.1	0.22	108	192		2001-06-23		UFBA
14419	CATURAMA	ALECRIM	130819	421936	CRYSTALLINE	CRYSTALLINE	90	0014,90	0049,20	5.07	2001-07-30	8.2	3.15	2240	5	228	0	0	19.2	525	688	55.9			0	4.29		0	27	0.3	917	1540		2001-07-03		UFBA
14420	CATURAMA	RIACHÃO DOS PIMENTAS	130653	422347	CRYSTALLINE	CRYSTALLINE	80	0006,37	0048,17	7.2	2001-08-02	7.9	8.3	3080	5	283	0	0	157	724	686	91.5			0.01	0.96		0	26.5	0.42	1061	2134		2001-07-07		UFBA
14426	ITAMBÉ	ESTACAO EXPERIMENTAL M. MACHADO (EBDA)	151020	404003	CRYSTALLINE	CRYSTALLINE	80	0004,32	0048,49	6.01	2001-07-23	8.3	9.58	3600	15	247	28.7	0	247	865	753	90			0	0		2.67	27.7	0.71	1122	2462	0	2001-06-28		UFBA
14427	ITARANTIM	CABOCLO	154157	400119	CRYSTALLINE	CRYSTALLINE	80	-0000,00	0050,13	1.98	2001-07-23	6.17	907	3650	5	9.58	0	0	10.5	1193	819	55.9			0	0		97.4		0.83	1048	2484		2001-06-30		UFBA
14428	JUCURUÇÚ	COQUEIRO	164948	400241	CRYSTALLINE	CRYSTALLINE	80	0004,03	0048,49	3.7	2001-08-14	8.6	2.96	275	5	76.6	4.79	0	10.1	19.9	28.9	11			0.01	0.35		0.06	22.2	0.26	73.8	168	0	2001-07-10		UFBA
14431	RIO DO ANTÔNIO	CORREDOR (FAZ.)	141330	415934	CRYSTALLINE	CRYSTALLINE	102	0001,46	0064,11	0.97	2001-08-02	8.75	9.71	3270		145	26.3	0	55.1	819	574	91.5			0.09	20		0.13	37.6	0.25	949	2186	0	2001-06-27		UFBA
14432	RIO DO ANTÔNIO	LAGOA DO PIRES	141108	420855	CRYSTALLINE	CRYSTALLINE	60	0001,62	0033,77	11.3	2001-08-01	8.63	3.61	1314	5	150	23.9	0	28.2	195	249	30.3			0.01	28.79		0.05	47.1	0.38	373	916	0	2001-06-26
14457	BURITIRAMA	MORRINHO	101935	432859	CRYSTALLINE	CRYSTALLINE	90	0000,60	0063,65	1.76	2001-09-26	8.38	61.1	2820	5	186	9.58	0	260	641	643	47.3			0.01	2.12		2.65	27.3	0.36	837	2048	0	2001-08-24		UFBA
14459	CRISÓPOLIS	SÍTIO	113521	380728	CRYSTALLINE	CRYSTALLINE	80	0000,62	0020,88	26.38	2002-01-04	8.43	2.8	4730	0	251	38.3	0	35.9	1247	314	145			0.01	3.88		0.09	19	0.91	907	2772	0	2001-11-19		UFBA
14492	MIRANGABA	CORREDOZINHO	104821	403046	CRYSTALLINE	CRYSTALLINE	80	-0000,00	0059,08	0.46	2001-11-06	8.34	75.4	13890	10	125	9.58	0	105	4694	778	637			0.06	4.1		2.91	26	1.16	3390	10380	0	2001-09-27		UFBA
14500	ARACATU	VÁRZEA DA PEDRA	141550	412010	CRYSTALLINE	CRYSTALLINE	82	-0000,00	0058,06	5.54	2001-11-20	8.83	1.64	1423	5	199	31.1	0	92.9	200	279	29.3			0.02	5		0	21.7	0.86	399	844	0	2001-11-03		EMBASA
14503	LAGOA REAL	CAMPO BELO	140730	421019	CRYSTALLINE	CRYSTALLINE	90	0002,81	0059,42	2.52	2001-11-20	8.81	1.7	1586	5	187	47.9	0	21.1	284	171	70.3			0.01	7.29		0.1	28.5	0.18	459	1096	0	2001-11-04		EMBASA
14504	LAGOA REAL	QUEIMADA GRANDE	140536	420238	CRYSTALLINE	CRYSTALLINE	90	0003,45	0066,46	0.25	2001-11-20	8.68	29.3	986	5	193	26.3	0	40.8	110	156	24.6			0.04	4.18		1.52	39.4	0.34	257	628	0	2001-11-03		EMBASA
14524	CASTRO ALVES	SÍTIO NOVO	124619	391746	CRYSTALLINE	CRYSTALLINE	80	0001,88	0044,04	10.15	2002-01-14	8.18	9.01	9660	5	310	0	0	105	3096	1103	541			0.35	0.1		1.52	25.6	4.02	3320	7804		2001-12-08		UFBA
14525	CONCEIÇÃO DO ALMEIDA	LOPES OU FAZ. LOPES	125309	391339	CRYSTALLINE	CRYSTALLINE	72	0012,45	0052,57	4.53	2002-01-14	7.69	4.48	281	5	41.9	0	0	14.3	15	5.16	1.25			0	2.95		0.09	38.1	0.47	10.3	221		2001-12-10		UFBA
14530	JACARACÍ	JUREMA	145720	423035	CRYSTALLINE	CRYSTALLINE	100	5,48	64,58	0.21	2002-01-04	8.33	89.7	823	5	160	16.8	0	20.3	112	219	7.08			0	0.19		2.75	16.3	0	248	578	0	2001-11-17		UFBA
14531	JACARACÍ	CAMBUI	143950	421134	CRYSTALLINE	CRYSTALLINE	80	6,12	69,38	0.32	2001-12-17	8.04	6.38	900	5	183	0	0	5.75	134	199	19.5			0	0.01		0.05	49.5	0.12	279	576		2001-11-20		UFBA
14556	ITAGIBÁ	ENTRONCAMENTO DE ACARACÍ	142150	395433	CRYSTALLINE	CRYSTALLINE	80	-0000,00	0061,90	0.64	2002-01-15	8.76	3.25	777	0	111	22.2	0	22.1	123	93.8	24.9			0	0		0	20.4	2.62	196	456	0	2001-12-13		UFBA
14559	MORTUGABA	UMBUZEIRO	145857	422508	CRYSTALLINE	CRYSTALLINE	70	0005,47	0053,90	1.65	2002-01-04	8.34	4.48	440	0	134	23.9	0	5.52	14	41.2	17			0	0		0.04	29.3	0.29	111	270	0	2001-11-20		UFBA
14560	SANTO ANTÔNIO DE JESUS	BOM JARDIM	130004	391619	CRYSTALLINE	CRYSTALLINE	90	1,70	53,13	6.08	2002-04-18	7.97	2.3	163	5	45.32	0	0	1.72	19.05	15	5.12			0	0.466		0.04	25.1	0.03	36	156	0	1997-12-06		EMBASA
14568	JEQUIÉ	FUAN (FUNDAÇÃO URBANO DE ALMEIDA NETO)	134952	400345	CRYSTALLINE	CRYSTALLINE	90	0005,66	0049,26	3.42	2002-01-30	8.54	2.74	4240	5	436	68.9	0	174	919	417	213			0.03	9.72		0.03	40.5	0.82	1289	2704	0	2001-12-15		UFBA
14623	MARACÁS	PÉ DE SERRA			CRYSTALLINE	CRYSTALLINE	60	18,10	38,50	6.5	2002-01-11	7.6	5.17	5400	5	343	0	0	44.6	1418	711	242			0	4.72		0	22.8	0.54	1701	3610		2001-12-15		UFBA
12051	PEDRO ALEXANDRE	DESERTA	100748	375135	ARDÓSIA	METASSEDIMENTARY	150				1999-04-19	8.14	27.5	12850	0	401.47	0	0	525	3775.76	357.98	505.36			0	0		0.79	7.29	1.57	2429.15	8700	0	1999-02-09	Amostra coletada na 5ª hora do teste.	UFBA
3748	CONTENDAS DO SINCORÁ	FRANCISCO SOUZA	135105	410355	FILITO	METASSEDIMENTARY	64	0045,15	0054,77	6.08	1997-10-20	8.23	1.5	1197	5	257.12	31.35	0	18.4	185.08	250.13	46.5			0.007	9.368		0.02	20.88	0.3	440.71	780	0	1997-08-24		UFBA
12345	EUCLIDES DA CUNHA	MANDACARU	103454	391434	FILITO	METASSEDIMENTARY	108	0007,37	0057,43	4.35	1999-12-01	7,.86	2.5	14430	5	222.54	0	0	557.78	4736.7	2066.06	803.71			0.043	0.16		1.38	39.84	0.65	5359.95	12280	0	1999-10-03		UFBA
12565	CONTENDAS DO SINCORÁ	MALHADA DE CIMA	134636	410530	FILITO	METASSEDIMENTARY	80	0009,99	0012,92	34.45	2000-06-12	8.35	1.33	1655	0	350.95	35.54	0	80.9	227.06	345.11	59.89			0	0.634		0	15.97	0.28	590.58	1094	0	2000-03-23		UFBA
25	MUCUGÊ	FRIOS	124350	413623	METASSEDIMENTARY	METASSEDIMENTARY	62	0000,00	0014,98	5.65	1991-08-28	6.5	1.45	236	5	96.89	0	0	2.8	22.79	74.47	9.68	6.1	2.5	0	0.07		0.19	22	0	114.12	186	0	1991-07-03		UFBA
1274	BONINAL	SEDE	124216	415604	METASSEDIMENTARY	METASSEDIMENTARY	86	0001,32	0046,97	10.4	1980-04-28	8.45	10	434	5	91.5	8	0	3.3	13	113	26.5			0.001	0		0.2	13.38	0.22	222	480	0	1980-04-20	A amostra analisada foi coletada pelo proprio interessado	UFBA
1277	BONINAL	MARCELO	124418	414918	METASSEDIMENTARY	METASSEDIMENTARY	80	0001,47	0054,87	5.07	1981-02-16	8.4	4	357	12.5	129	26	0	0.2	12	156	7.29			0	0		0.9	8.8	0	184	206	0	1981-01-28	A amostra analisada foi coletada pelo próprio interessado	UFBA
1289	BONINAL	MULUNGU	124321	415152	METASSEDIMENTARY	METASSEDIMENTARY	120	00036,53	0102,55	4.46	1987-08-27		0.15	1961.8	100	132.58	0	0	102	556.63	429.23	47.81			0	0		0.51	21.5	0.86	625.1	1668	0	1987-06-06		UFBA
1299	BONINAL	PICADAS	124740	415843	METASSEDIMENTARY	METASSEDIMENTARY	68	0023,27	0037,84	11.98	1989-01-23	6.4	0.28	450	5	59.43	0	0	10.4	111.41	64.32	10.78	43.2	5	0	0		0.52	18	0.59	108.4	368	0	1988-12-04		UFBA
1910	BONITO	CRISTAL	114830	411903	METASSEDIMENTARY	METASSEDIMENTARY	135	0103,00	0104,21	7.45	1993-03-25	8	2.25	300	5	81.51	0	0	22	25.8	40.7	11.92			0.026	0.178		0.32	41	0.26	89.54	192	0	1993-02-10		UFBA
2040	BARRA DA ESTIVA	CACHOEIRINHA	133824	411917	METASSEDIMENTARY	METASSEDIMENTARY	70	00001,12	0040,07	7.52	1993-06-21	6.81	5.8	32	10	7.63	0	0	3.6	5.56	3.83	0.7			0.007	0.14		0.3	46	0	6.71	18	0	1993-04-25		UFBA
2041	BARRA DA ESTIVA	CAPOEIRA	133857	411635	METASSEDIMENTARY	METASSEDIMENTARY	144	0004,65	0057,83	3.13	1993-06-22	6.67	5.4	80.5	10	10.36	0	0	3.4	8.24	6.71	2.1			0.008	0.842		0.26	36	0	15.33	68	0	1993-04-23		UFBA
2042	BARRA DA ESTIVA	MORRINHOS	134105	411513	METASSEDIMENTARY	METASSEDIMENTARY	108	0000,25	0050,87	7.92	1993-06-22	7.7	4.6	86.5	5	27.18	0	0	2.4	6.18	7.66	4.21			0.008	0.192		0.4	39	0.01	24.91	42	0	1993-04-22		UFBA
7784	BARRA DA ESTIVA	GOMES	133846	412246	METASSEDIMENTARY	METASSEDIMENTARY	59	0,85	12,64	12.16	1996-11-12	6.6	0.9	95.7	5	12.62	0	0	0	9.94	6.21	2.88			0.003	2.847		0.04	5.7	0.15	18.03	67	0	1996-09-11		UFBA
7787	BONINAL	CEDRO	124449	415533	METASSEDIMENTARY	METASSEDIMENTARY	120	3,55	89,76	0.9	1996-10-09	7.35	2.3	244.3	10	55.55	0	0	2.6	42.75	46.49	4.06			0	0		0.6	5.4	0.19	63.12	230	0	1996-08-28		UFBA
10841	NOVO HORIZONTE	CAPÃO	125122	420406	METASSEDIMENTARY	METASSEDIMENTARY	74	6,66	57,25	1.69	1998-04-29	8.2	1.7	727	0	167.2	24.17	0	4.94	102.28	135.47	33.34			0	0.076		0.07	9.7	0	272.1	690	0	1998-01-25		UFBA
11029	PARATINGA	BARREIRO DE SÃO JOÃO	124613	425807	METASSEDIMENTARY	METASSEDIMENTARY	78	7,24	46,24	3.99	1998-08-17	8.9	2.6	109.5	5	24.6	19.69	0	0.5	9.95	14.47	5.55			0.001	0.004		0.29	14	0.11	37.21	102	0	1998-03-08		UFBA
11044	SEABRA	INHAME	121739	415324	METASSEDIMENTARY	METASSEDIMENTARY	101	0007,07	0062,05	0.93	1999-02-22	7.13	12.5	61.1	20	20.02	0	0	2	10	10.3	1.76			0	0		0.66	4.02	0.17	17.51	332	0	1999-12-17		UFBA
11584	MORRO DO CHAPÉU	CERCADINHO	113110	405457	METASSEDIMENTARY	METASSEDIMENTARY	49.3	9,70	14,35	15.8	1998-12-03	8.53	5.8	226	20	55.78	7.27	0	2.06	27.96					0.005	0.063		1.25	8.44	0.04		148	0	1998-08-08		UFBA
11932	BONINAL	LAGOÃO	124501	415932	METASSEDIMENTARY	METASSEDIMENTARY	144	0006,30	0056,32	3.49	1999-10-13	7.95	60	518	15	36.91	0	0	14	107.43	65.46	8.24			0	0		2.12	7.6	0.26	99.21	910	0	1999-09-26		UFBA
12032	PAULO AFONSO	SERROTE	93318	382312	METASSEDIMENTARY	METASSEDIMENTARY	162	0013,92	0060,55	6.69	1999-05-20	8.15	2	1010	0	183.17	0	0	10.75	129.1	114.24	40.15			0.003	2.903		0	12.39	0.46	278.79	690	0	1999-02-02		UFBA
12095	BARRA DA ESTIVA	PÉ DE MORRO	134012	411641	METASSEDIMENTARY	METASSEDIMENTARY	120	0018,03	0039,09	11.98	1999-07-16	8.93	16.5	135.1	10	36.54	27.65	0	1	5	36.98	6.52			0	0		0.39	13.4	0	63.69	90	0	1999-03-23		UFBA
12097	BARRA DA ESTIVA	SALINA	133505	410826	METASSEDIMENTARY	METASSEDIMENTARY	120	29,98	75,65	2.62	1999-07-16	8.18	1	1509	0	153.06	0	0	21.5	330.26	160.24	47.12			0.005	2.095		0	15.4	0.15	353.36	1020	0	1999-03-24		UFBA
12607	BAIANÓPOLIS	MILAGRE	124211	443011	METASSEDIMENTARY	METASSEDIMENTARY	37	0002,30	0007,55	25.56	2000-04-17	7.43	0.45	64	5	22.21	0	0	0.25	4.02	22.95	1.02			0	0.035		0.14	*	0	27.13	44		2000-03-17	* NÃO FOI POSSÍVEL REALIZAR ESTA DETERMINAÇÃO	UFBA
12685	CANUDOS	ÁREA IRRIGADA SETOR I	95218	385954	METASSEDIMENTARY	METASSEDIMENTARY	120	0006,62	0039,80	19.8	2000-06-26	7.58	25.24	1808	0	179.9	0	0	44.49	369.73	431.38	51.13			0	1.946		0.48	14.66	0.16	640.91	1420		2000-04-11		UFBA
14295	XIQUE-XIQUE	ASSENTAMENTO FAZ. PICADA (ÁREA DE BAIXÃO)	113442	431404	METASSEDIMENTARY	METASSEDIMENTARY	120	42,88	69,73	9.32	2001-04-24	8.78	4.28	748	5	279	45.1	0	23	35.8	85	8.03			0	0.32		0.06	9.44	0.91	118	498	0	2001-02-08		UFBA
14303	RODELAS	LAMBEDOURO	85524	384817	METASSEDIMENTARY	METASSEDIMENTARY	120	0050,82	0053,92	17.2	2001-05-02	8.89	2.05	530	5	145	23.7	0	11.8	34.8	99.4	18			0	3.02		0	8	0.13	173	354	0	2001-02-23		CEPED
14400	XIQUE-XIQUE	VEREDA DO RIO VERDE	102115	422455	METASSEDIMENTARY	METASSEDIMENTARY	120	0005,16	0060,99	1.87	2001-07-10	8.88	4.93	428	5	124	28.7	0	2.56	33.2	113	5.61			0	2.66		1.7	9.84	0.32	136	210	0	2001-05-12		UFBA
14456	BARRA	BREJO DO TRAVESSÃO	105311	431117	METASSEDIMENTARY	METASSEDIMENTARY	45	0008,03	0017,16	19.8	2001-09-26	8.42	2.49	288	5	98.2	4.79	0	0	5.96	80.8	2.17			0.1	0.25		0	17.4	0.16	89.7	172	0	2001-08-22		UFBA
83	MUCUGÊ	SEDE	125937	412257	QUARTZITO	METASSEDIMENTARY	38	6,58	12,39	10.83	2002-01-10	5.54	207	28.8	150	1.23	0	0	0	3	0	2.01			0	0		7.42	3.62	0	8.25	185		2001-12-03		UFBA
84	MUCUGÊ	SEDE	125950	412250	QUARTZITO	METASSEDIMENTARY	36	10,05	17,18	15.84	2001-12-17	3.68	68.5	153	0				24.8	5.99	3.99	0.97			0	0		12.7	4.32	0	7.98	128	16.9	2001-11-13		UFBA
312	PALMEIRAS	SERRA NEGRA	123418	413609	QUARTZITO	METASSEDIMENTARY	50	-0000,00	0007,60	23.97	1992-10-13	7.2	26	201		21.36	0	0	10.6	29.3	8.16	12.44			0.012	0		3.65	22.5	0	59.16	152	0	1992-05-19		UFBA
338	NOVO HORIZONTE	SEDE	125035	420936	QUARTZITO	METASSEDIMENTARY	87	0021,00	0053,78	4.93	1997-10-01	7.11	0.8	570	5	171.41	0	0	10.6	58.34	158.82	6.54			0.001	4.099		0.08	25	0.27	185.62	362	0	1997-08-24
899	MUCUGÊ	JOÃO CORREIA	131618	413551	QUARTZITO	METASSEDIMENTARY	76	0003,86	0058,79	2.7	2001-11-08	8.34	7.43	471	5	117	4.79	0	4.37	51.9	112	7.81			0	0.21		0.62	15.1	0.3	144	264	0	2001-10-02		UFBA
956	BARRA DA ESTIVA	BOA SOMBRA	133611	405456	QUARTZITO	METASSEDIMENTARY	71	0012,85	0019,15	7.38	1981-06-11	7.45	0.45	1720	5	441.5	0	0	71.6	275	490	66.85			0.006	0.606		1		0.39	765	1236	0	1981-05-27	Amostra coletada pelo próprio interessado	UFBA
957	BARRA DA ESTIVA	PARAGUAÇÚ	133137	412046	QUARTZITO	METASSEDIMENTARY	50	-0,00	31,88	6.58	1981-08-05	6.85	4.5	21	5	7	0	0	0.8	1.5	2	0.24			0.002	0		0.4	9.6	0	3	42	0	1981-07-10	A amostra analisada foi coletada pelo próprio interessado	UFBA
962	BARRA DA ESTIVA	HOSPITAL SUZI ZANFRETA	133749	411946	QUARTZITO	METASSEDIMENTARY	100	0011,90	0051,30	1	1984-04-27	6.4	2.25	80	5	19.01	0	0	3.4	10.19	4.82	2.1			0	0		0.1	13.8	0.09	13.42	102	0	1984-03-09		UFBA
1225	BONITO	GUARANI	115604	411752	QUARTZITO	METASSEDIMENTARY	60	0042,72	0044,96	2.26	1980-09-08	6	10	507	5	15	0	0	3.9	145	3.5	0.36	77.2	0.12	0.011	0		0.23	10.8	0	5	404	0	1980-08-16		UFBA
1270	BONINAL	NOVA COLINA OU BASTIAO	124927	414336	QUARTZITO	METASSEDIMENTARY	82	0004,84	0077,92	1.52	1978-05-12	7.25	9.9		25	32	0	0		19					0	0		0.56		0.09	34	102		1978-04-18	A amostra analisada foi coletada pelo proprio interessado	UFBA
1273	BONINAL	CUTIA	124828	414755	QUARTZITO	METASSEDIMENTARY	60	0000,90	0026,78	16.48	1979-05-31	6.75	0.6		5	61	0	0		26					0.054	0		0.13		0	74	122		1979-05-14		UFBA
1275	BONINAL	BARRIGUDA UM	124631	414534	QUARTZITO	METASSEDIMENTARY	51	-0000,00	0043,50	6.33	1980-05-13	6.8	10	215	5	69	0	0	4.3	20	30.5	13.86			0	0		2.58	11.4	0.16	87.5	152	0	1980-04-28	A amostra analisada foi coletada pelo proprio interessado	UFBA
1278	BONINAL	LAGOÃO	124555	415913	QUARTZITO	METASSEDIMENTARY	47	0000,00	0040,98	7.52	1981-06-30	7.25	1.2	165	5	50	0	0	2.5	16.5	46	3.65			0.001	0		1.23		0	61	162	0	1981-06-05	A amostra analisada foi coletada pelo próprio interessado	UFBA
1292	BONINAL	CAPÃO	124107	415405	QUARTZITO	METASSEDIMENTARY	42	0002,00	0032,25	3.31	1987-06-12	8.36	0.3	375	40	43.46	4.35	0	7.6	42.11	45.71	8.36			0	0		0.01	20.5	0.26	79.99	184	0	1987-02-15		UFBA
1298	BONINAL	OLHOS D'ÁGUA DOS BENTOS	124745	414112	QUARTZITO	METASSEDIMENTARY	108	0011,87	0066,05	0.9	1988-12-14	6.8	0.59	174	5	60.14	0	0	3.7	19.89	46.08	3.75			0	0		0.36	62.5	0.25	61.44	150	0	1988-11-07		UFBA
1304	BONINAL	LAGOA DOS BASTOS	125112	415923	QUARTZITO	METASSEDIMENTARY	82	0007,80	0044,20	12.34	1993-01-28	7.58	1.6	180		55.26	0	0	5	3.07	26.52	7.96			0.007	0.05		0.42	30.4	0.13	59.16	100	0	1992-09-27		UFBA
1773	BOTUPORÃ	SANTO ANTÔNIO	132154	423843	QUARTZITO	METASSEDIMENTARY	74	0014,40	0038,82	6.58	1998-07-28	7.29	2.2	315	5	115.66	0	0	5	31.72	65.78	4.01			0	0.546		0.06	28	0.21	82.22	250	0	1998-02-14		UFBA
2333	MUCUGÊ	SEDE	125944	412317	QUARTZITO	METASSEDIMENTARY	43	4,10	6,60	14.4	2002-01-09	6.38	10.6	31.9	20	6.16	0	0	0	3	3.09	0.51			0	0		2.34	4.35	0	5.16	40		2001-11-30		UFBA
2844	BONINAL	NOVA COLINA OU BASTIAO	124920	414246	QUARTZITO	METASSEDIMENTARY	170	0005,24	0053,88	3.42	1994-08-30	7.55	2	55.67	5	17.42	0	0	0.8	7.94	13.98	1.71			0	0.008		0.68	3.5	0	20.98	37	0	1993-12-25		UFBA
3228	CÂNDIDO SALES	PAPAGAIO	152052	412028	QUARTZITO	METASSEDIMENTARY	63	15,60	52,76	1	2001-07-23	8.1	3.1	265	5	35.9	0	0	1.27	33.8	27.6	6.25			0.01	6.3		0.15	27.4	0.23	53.2	154		2001-06-27		UFBA
3307	IBOTIRAMA	BOA VISTA DO LAGAMAR	115000	431736	QUARTZITO	METASSEDIMENTARY	73	34,64	65,00	2.8	1997-11-14	7.49	2.5	306	5	39.72	0	0	2.6	50.29	40	5.61			0.005	9.241		0.07	16.08	0.4	63	270	0	1997-10-16		UFBA
4461	FORMOSA DO RIO PRETO	ITANS	105615	451353	QUARTZITO	METASSEDIMENTARY	97	3,70	56,70	1.11	2001-04-24	9.02	2.68	368	5	126	33.2	0	0.3	14.9	104	8.51			0	0.01		0.02	25.7	0	139	258	0	2001-02-18		UFBA
6668	JAGUARARÍ	VARZINHA			QUARTZITO	METASSEDIMENTARY	58.5	16,20	20,64	9.28	1997-10-01	7.55	0.5	10070	5	276.98	0	0	320	3339.59	1002.53	666.03			0.027	39.973		0.14	24.5	0.58	3732.18	7152	0	1997-07-24		UFBA
7788	BONINAL	MULUNGU DE CIMA	124351	415155	QUARTZITO	METASSEDIMENTARY	100	7,30	50,41	6.19	1996-10-09	6.35	1	110	5	13.89	0	0	0.8	25.85	12.02	2.2			0	0.05		0.06	5	0.1	21.04	90	0	1996-08-27		UFBA
7870	MORRO DO CHAPÉU	SANTA MONICA	111841	405737	QUARTZITO	METASSEDIMENTARY	26.5	0002,50	0024,50	7.2	2001-04-23	6.84	84.7	188.5	40	3.56	0	0	4.39	27.8	14.5	3.28			0	4.56		5.46	6.65	0	28	130		2001-02-20		UFBA
10157	CAMPO FORMOSO	OLIVEIRA	100956	401905	QUARTZITO	METASSEDIMENTARY	60	7,70	42,00	3.2	1997-09-30	7.35	9	1195	30	173.5	0	0	38	235.38	138.96	71.69			0.002	3.998		6.5	24.5	0.3	432.77	832	0	1997-08-15		UFBA
10360	PALMAS DE MONTE ALTO	SEDE	141852	430807	QUARTZITO	METASSEDIMENTARY	110	2,22	63,50	12.56	1997-11-13	7.85	5	151.9	15	63.76	0	0	3	8.05	31	7.08			0.005	0.028		0.58	7.74	0.132	60	126	0	1997-09-21		UFBA
10365	PALMAS DE MONTE ALTO	SEDE	141906	430822	QUARTZITO	METASSEDIMENTARY	62	10,88	16,70	16.16	1997-11-11	7.7	1.6	176.1	5	71.07	0	0	2.4	12.07	37	8.78			0.029	0.198		0.01	8.8	0.15	73	132	0	1997-09-24		UFBA
10366	PALMAS DE MONTE ALTO	SEDE	141638	430923	QUARTZITO	METASSEDIMENTARY	100	12,75	32,97	21.99	1997-11-12	7.98	1.3	176.1	30	77.34	0	0	1.4	9.05	28	10.74			0	0		0.62	10.36	0.258	72	138	0	1997-09-19		UFBA
10972	BROTAS DE MACAÚBAS	NOVA VISTA	115259	424405	QUARTZITO	METASSEDIMENTARY	84	9,20	50,55	3.38	1998-08-21	8.73	12.5	374	5	147.65	44.29	0	0.5	10.95	140.56	63.05			0	0		0.2	17.5	0	166.4	260	0	1998-04-01		UFBA
11058	CAMPO FORMOSO	LAGOA DA ROÇA	102941	402555	QUARTZITO	METASSEDIMENTARY	100	3,47	61,33	3.47	1998-08-26	7.87	23.5	6446.8	10	148.88	0	0	7.47	2507.4	1643.26	259.74			0.014	0.013		16.25	29.19	0	2707.77	5.830,,00	0	1998-04-17		UFBA
11732	OLIVEIRA DOS BREJINHOS	CANABRAVA	120318	430503	QUARTZITO	METASSEDIMENTARY	150	3,80	77,03	0.46	1999-01-20	8.6	2.5	480	5	151.25	37.81	0	15	23.05					0.026	2.374		0.22	38.89	0.56		322	0	1998-09-16		UFBA
11737	MORPARÁ	BENEDITO	115640	430145	QUARTZITO	METASSEDIMENTARY	78	6,31	20,55	12.78	1999-01-18	8.35	2.2	290	5	106.76	8.9	0	1.75	15.98					0.44	0		0.12	34.04	0.35		268	0	1998-09-13		UFBA
11837	PARATINGA	MORRO DE FORA	125749	430539	QUARTZITO	METASSEDIMENTARY	150	26,40	60,18	3.45	1999-02-05	8.48	2.5	795.5	0	315.84	97.86	0	34	17	214.28	52.28			0	0.355		0.03	16.17	0.43	428.56	596	0	1998-08-29		UFBA
11938	MORRO DO CHAPÉU	SANTA MONICA	111852	405748	QUARTZITO	METASSEDIMENTARY	108	0009,80	0065,55	1.62	1999-02-22	7.34	17.5	195.9	5	15.57	0	0	1.25	39.01	24.72	5.53			0.025	3.725		2.22	6.3	0	47.39	158	0	1998-12-18		UFBA
12042	GENTIO DO OURO	LAVRA VELHA	112743	422722	QUARTZITO	METASSEDIMENTARY	63	0004,49	0009,61	10.54	1999-04-27	8.11	2.3	1408	5	214.87	0	0	21	268.05	241.06	67.51			0.013	3.708		0.02	18.63	0.34	517.76	1358	0	1999-02-01		UFBA
12101	MUCUGÊ	GUINE DE BAIXO	124247	413423	QUARTZITO	METASSEDIMENTARY	120	-0000,00	0042,81	10.54	1999-07-23	7.7	1.3	59.5	0	8.89	0	0	0.2	16.01	6.17	2.76			0.156	0.011		0.07	9.47	0.02	17.48	42	0	1999-03-28		UFBA
12114	MUCUGÊ	BREJINHO	131416	412728	QUARTZITO	METASSEDIMENTARY	96	-0000,00	0034,75	17.2	1999-07-21	8.15	1.5	103.6	5	47.4	0	0	0.93	6	28.79	1.51			0	0		0.13	18.67	0.1	34.97	74	0	1999-04-02		UFBA
12116	MUCUGÊ	FAZENDA IBICOARA DE CIMA	131255	412021	QUARTZITO	METASSEDIMENTARY	84	0002,67	0016,66	31.68	1999-07-19	10.52	1	201	0	0	19.76	24.68	2.89	15.01	35.95	1			0	0		0.03	10.12	0.1	40.26	160	0	1999-03-27		UFBA
12337	ANTÔNIO GONÇALVES	MANGABEIRA	103519	401855	QUARTZITO	METASSEDIMENTARY	136	00001,04	0060,30	2.34	1999-10-15	8.42	8.5	330	5	116.01	14.77	0	9.44	12.93	78.76	15.22			0	0		1.19	33.5	0	141.15	220	0	1999-09-19		UFBA
12365	SENHOR DO BONFIM	CARRAPICHEL	102326	401208	QUARTZITO	METASSEDIMENTARY	120	0001,76	0019,14	28.29	1999-12-01	8.51	1.6	451	5	131.84	16.87	0	14.67	34.9	101.26	20.46			0.002	0.337		0.24	13.25	0.29	185.13	250	0	1999-09-23		UFBA
12419	CAMPO FORMOSO	MOCAMBO	100752	401926	QUARTZITO	METASSEDIMENTARY	102	0008,00	0064,21	2.52	2000-04-05	8.2	1.9	2120	5	352.06	0	0	68.44	402.87	196.16	176.18			0.004	0.345		0.08	22.3	0.35	918.19	1888		2000-02-08		UFBA
12434	SENHOR DO BONFIM	ESTIVA	102152	401142	QUARTZITO	METASSEDIMENTARY	100	0005,45	0020,91	32.97	1999-12-16	8.36	20	453	15	111.8	8.44	0	15.56	46.87	84.51	23.64			0	0		1.5	9.5	0.06	181.39	338	0	1999-10-28		UFBA
12501	CAMPO FORMOSO	SANTO ANTÔNIO	103433	402653	QUARTZITO	METASSEDIMENTARY	100	4,67	62,62	12.78	2000-04-11	7.78	3.3	3670	5	521.98	0	0	102.5	919.3	615.61	236.77			0	0		1.3	30.85	0.14	1585.97	2926		2000-01-20		EMBASA
12552	PARATINGA	BARROCAO DO SANTO ONOFRE	124201	425846	QUARTZITO	METASSEDIMENTARY	80	0015,87	0062,85	1.51	2000-04-14	8.3	3.1	810	5	117.72	15.55	0	1.62	133.63	183.64	14.77			0.038	5.469		0.17	27.87	0	244.16	579	0	2000-03-22		UFBA
12553	PARATINGA	SÃO FRANCISCO DOIS	123608	430220	QUARTZITO	METASSEDIMENTARY	77	0016,71	0060,66	2.16	2000-04-14	7.37	2.5	139.25	0	6.67	0	0	1.62	20.09	7.3	0.76			0.011	3.676		0.54	7.3	0	10.43	90		2000-03-22
12563	CAETITÉ	BANGUÊ DE CIMA	135633	422244	QUARTZITO	METASSEDIMENTARY	114	0003,76	0061,39	2.41	2000-04-14	8.32	0.65	420	0	97.73	13.33	0	2	39.18	66.77	7.39			0.008	0.019		0.1	33.51	2.91	97.4	254	0	2000-02-18		UFBA
12566	IGAPORÃ	ROCINHA OU CONCEIÇÃO	134318	424530	QUARTZITO	METASSEDIMENTARY	60	0003,19	0021,33	24.76	2000-04-17	7.76	18.5	184.3	5	74.41	0	0	0.87	4.02	39.65	8.65			0	0.156		2.63	8.57	0.02	75.12	166		2000-02-19		UFBA
12615	RIBEIRÃO DO LARGO	RIO BONITO	153500	403750	QUARTZITO	METASSEDIMENTARY	80	0004,45	0060,00	0.54	2000-04-17	7.67	7.5	166.8	5	54.42	0	0	3	9.04	28.17	1.78			0	0.299		1.08	18.26	0.34	35.48	122		2000-03-01		UFBA
14196	ENCRUZILHADA	SOBRADO DE CIMA	153530	411132	QUARTZITO	METASSEDIMENTARY	100	0004,87	0054,37	6.08	2001-05-21	8.31	12.4	2030	5	126	14.2	0	13.5	477	404	63.2			0	12.1		0.98	27	0.22	663	1372	0	2001-03-18		UFBA
14293	PARATINGA	VOLTA DA SERRA	123407	430605	QUARTZITO	METASSEDIMENTARY	100	6,14	37,89	15.22	2001-04-10	7.93	22.5	209	15	35.6	0	0	3.1	32.8	18.6	3.28			0	0		0.6	6.36	0.13	32.1	134		2001-01-26		UFBA
14446	PALMAS DE MONTE ALTO	RANCHO DAS MÃES	141900	430335	QUARTZITO	METASSEDIMENTARY	143	0046,09	0080,87	0.93	2001-08-14	9.1	3.08	520	5	199	33.5	0	4.6	5.96	158	17.3			0	0		0	23.5	2.21	229	296	0	2001-07-14		UFBA
14488	JAGUARARÍ	BARRINHA	95845	401309	QUARTZITO	METASSEDIMENTARY	132	3,16	64,31	0.36	2001-11-06	8.76	42.5	2500	10	133	28.7	0	108	594	367	58.3			0	0.54		0.52	24.3	0.4	606	1622		2001-09-22		EMBASA
14489	JAGUARARÍ	FLAMENGO	100114	401301	QUARTZITO	METASSEDIMENTARY	120	0022,06	0076,17	0.57	2001-11-01	8.3	5.36	1651	5	67.1	4.79	0	46.5	423	203	49			0.01	1.63		0.09	25.2	0.44	404	1116	0	2001-09-23		EMBASA
14552	IPUPIARA	OLHO D'ÁGUA	114720	423531	QUARTZITO	METASSEDIMENTARY	100	0005,06	0060,88	1.36	2002-01-16	8.54	8.24	4460	5	391	73.9	0	80.5	1039	516	60.3			0.02	0.02		0.04	30.2	0.38	763	2550	0	2001-12-01		UFBA
14558	MACAÚBAS	LAGOA CLARA	132452	424030	QUARTZITO	METASSEDIMENTARY	120	0008,42	0061,82	0.93	2002-01-18	7.35	19.9	866	5	84.9	0	0	3.33	182	155	12.4			0	0		0.03	24	0.3	206	724		2001-11-25		UFBA
1183	BARRA	LAGOA PRETA	105806	434137	XISTO	METASSEDIMENTARY	80	0006,11	0062,98	0.43	2001-04-11	8.81	1.4	714	5	177	35.6	0	16.1	65.6	221	12.1			0	1.3		0	37.4	0.1	271	460	0	2001-01-30		UFBA
1285	BONINAL	ANGICAL	124215	414554	XISTO	METASSEDIMENTARY	77	0056,20	0061,64	2.34	1984-08-21	8.3	0.1	1563	5	197.28	43.84	0	25	265.52	398.66	59.06			0.003	1.6		0.04	42	0.03	640.71	1012	0	1984-07-06		UFBA
1864	BRUMADO	BARREIRO BRANCO (FAZ.)	141227	414652	XISTO	METASSEDIMENTARY	70	3,58	62,04	1.18	1999-02-19	7.92	1.9	1271	0	185.72	0	0	57.5	224.04	193.68	65.86			0.007	13.243		0.09	43.3	0.7	463.59	1134	0	1998-12-15		UFBA
10389	RIBEIRÃO DO LARGO	MARRON GLACE	153125	404116	XISTO	METASSEDIMENTARY	100	1,00	37,92	2.05	1998-03-24	8.1	5.6	1135	5	100.72	4.03	0	34.7	268.75	163.49	44.45			0	0		1.62	26.9	0.22	345.67	950	0	1997-12-07
10846	COARACI	SÃO ROQUE	144307	393404	XISTO	METASSEDIMENTARY	80	0,40	20,55	16.84	1997-12-09	7.31	2	779	5	176.64	0	0	25.59	119.3	146	36.6			0.001	0.11		0.07	35.5	0.26	296	680	0	1997-11-13		UFBA
11049	MORPARÁ	LAGOA DO ALTO	114853	425738	XISTO	METASSEDIMENTARY	106	00028,63	0057,29	1.26	1998-08-19	8.71	2.2	398	5	167.26	49.29	0	8.5	9.95	119.89	14.63			0	0.023		0.1	17	0.19	179.83	296	0	1998-03-17		UFBA
148	RIBEIRA DO POMBAL	QUEIMADA GRANDE	104034	383132	SEDIMENTARY	SEDIMENTARY	119	102,29	106,02	5.5	1998-08-14	7.54	2.3	329	5	28.3	0	0	1.5	83.58	16.53	8.07			0.002	0.786		1.12	23.5	0	49.61	260	0	1998-03-30		UFBA
377	BANZAÊ	ARAÇÁS	104055	383535	SEDIMENTARY	SEDIMENTARY	110	48,80	50,43	4.39	1992-11-24	6	4	457		19.08	0	0	5	72.7	16.27	15.63			0	1.15		0.38	99	0.08	80.32	342	0	1992-06-03		UFBA
1284	BONINAL	SÃO JOAQUIM	124724	415410	SEDIMENTARY	SEDIMENTARY	72.5	0005,08	0060,46	4.8	1985-04-10	6.1	2	210	30	27.24	0	0	4.2	53.35	36.67	6.12			0.045	3.9		0.13	13.5	0	61.76	156	0	1985-02-24		UFBA
1297	BONINAL	PICOS	125257	414420	SEDIMENTARY	SEDIMENTARY	81	0002,94	0035,47	15.51	1988-12-14	6.5	1.5	83	15	39.32	0	0	4.2	5.97	30.72	4.92			0	0		0.64	30.5	0.27	50.88	75	0	1988-11-09		UFBA
1300	BONINAL	FAZENDA BAIXIO (JOSÉ MARIA) *			SEDIMENTARY	SEDIMENTARY	60	00000,10	0023,75	6.7																						135				UFBA
1331	BIRITINGA	ROÇA DO MATO	113647	384612	SEDIMENTARY	SEDIMENTARY	135	0042,31	0067,04	14.65	1997-09-22	7.63	1	324	5	54.35	0	0	6.8	63.37	21.84	7.99			0.002	0.013		0.1	18.4	0.22	54.59	262	0	1997-08-19		UFBA
1486	NOVA SOURE	ICÓ MIÚDO	111324	382935	SEDIMENTARY	SEDIMENTARY	176	0056,45	0064,94	16.48	1993-01-06	7.06	4.1	523		16.36	0	0	4.2	97	32.86	14.16			0	0.35		0.44	99	0.36	90.91	408	0	1992-08-18		UFBA
1525	SIMÕES FILHO	PALMARES	124200	382330	SEDIMENTARY	SEDIMENTARY	111	4,06	17,55	34.41	1998-06-04	8.2	1.08	208.9	5	50.29	7.36	0	10	23.06	29.19	8.83			0	0		0.16	11.9	0.13	65.4	160	0	1998-02-01		UFBA
1598	OLINDINA	LOT. CIDADE NOVA (MUTIRAO HABITACIONAL)	112113	382035	SEDIMENTARY	SEDIMENTARY	155	0007,14	0077,29	52.77	1993-02-26	7.06	9.3	380		94.61	0	0	26.8	21.52	50.59	10.95			0	0		1.12	46	0.25	95.45	200	0	1992-10-21		UFBA
2403	BANZAÊ	CAMPO DO BRITO	103301	383614	SEDIMENTARY	SEDIMENTARY	187.5	00084,55	0097,94	34.41	1993-10-29	6.59	3.1	138.5	5	17.58	0	0	0.2	24.72	6	4.88			0.002	0.638		0.32	31	0	26	106	0	1993-06-19		UFBA
2404	BANZAÊ	MATINHA	103530	383646	SEDIMENTARY	SEDIMENTARY	169	00065,68	0077,64	39.6	1993-10-25	6.73	3.5	278.2	5	17.3	0	0	0.2	47.38	11	12.44			0.003	1.817		0.36	11	0.34	62	220	0	1993-07-24		UFBA
2431	ARACI	VOLTA	111638	382553	SEDIMENTARY	SEDIMENTARY	66	00031,65	0052,48	2.03	1993-11-23	8.39	6.8	1570.1	25	241.71	26.37	0	50	350.2	116	79.06			0.032	1.368		0.28	13	0.86	440	1054	0	1993-07-18		UFBA
2502	NOVA SOURE	BAIXA FUNDA	112631	383310	SEDIMENTARY	SEDIMENTARY	267.26	0141,32	0142,61	9.54	2001-03-29	7.66	2.05	834	5	7.12	0	0	3.1	208	41.2	16.7			0.002	0.807		0.33	16.6	0.34	110	522		2000-01-19		UFBA
2503	NOVA SOURE	FAZENDA POÇOS			SEDIMENTARY	SEDIMENTARY	60	48,43	50,16	1.47	1993-10-20	7.44	2	374.2	5	19.47	0	0	13.2	66.95	6	9.76			0.004	0.372		0.22	14	0.26	46	266	0	1993-07-12		UFBA
2849	CANUDOS	SOMBRIO	95027	385702	SEDIMENTARY	SEDIMENTARY	53	00005,55	0047,08	6.01	1994-04-14	8.52	9.5	1436.6	5	327.26	27.33	0	26	23.83	102.08	52.61			0	0.82		3.2	12	0	317.71	870	0	1993-10-21		UFBA
2859	JEREMOABO	BAIXÃO DO FÉLIX	101541	382432	SEDIMENTARY	SEDIMENTARY	270	164,29	183,13	10.69	2001-05-21	7.58	17.3	129	5	10.7	0	0	1.59	27.8	7.17	2			0	0.19		0.83	19.3	0.15	15.4	114		2001-03-13		UFBA
2866	MUNDO NOVO	UMBUZEIRO	113643	402344	SEDIMENTARY	SEDIMENTARY	10	00004,03	0005,20	10.54	1994-06-10	7.59	2.3	566.4	10	15.24	0	0	1	138.01	46.21	8.4			0.002	0.014		1	8	0	80.63	412		1993-11-07		UFBA
2867	MUNDO NOVO	UMBUZEIRO	113657	402318	SEDIMENTARY	SEDIMENTARY	10	00004,03	0005,88	10.26	1994-06-10	8.88	8.5	694.6	5	19.38	4.35	0	0.6	162.84	59	14.4			0.008	0.008		16.2	4	0	118	510	0	1993-11-10		UFBA
3648	OLINDINA	LICURI	112736	381851	SEDIMENTARY	SEDIMENTARY	118	00041,58	0049,17	14.4	1995-01-31	8.92	5.2	352.6		47.04	17.1	0	2	44.31	30.86	6.02			0	0.01		1.88	26.5	0.42	55.55	300	0	1994-09-06		UFBA
3649	OLINDINA	RASO	112110	382648	SEDIMENTARY	SEDIMENTARY	119	00046,19	0049,76	20.3	1995-01-31	8.32	2.2	381.5		72.7	17.1	0	6.8	28.2	61.72	9.54			0	0.01		1.06	12	0.05	100.81	246	0	1994-09-04		UFBA
3827	BANZAÊ	PIAUÍ	104134	383730	SEDIMENTARY	SEDIMENTARY	180	00093,21	0105,88	11.98	1995-06-26	7.62	2.2	383		44.11	0	0	12	75.61	55.52	5.69			0	1.02		0.24	23.5	0.05	78.84	360	0	1995-01-13		UFBA
4173	BANZAÊ	JUÁ	104053	383923	SEDIMENTARY	SEDIMENTARY	100	00020,87	0025,66	29.3	1995-06-26	7.36	5.5	681.4		22.06	0	0	20	181.24	62.18	6.5			0	0.265		0.9	25.5	0	88.83	612	0	1995-01-09
4828	NOVA SOURE	PETROBRAS (BASE FAZ. MARIA PRETA )	112558	383737	SEDIMENTARY	SEDIMENTARY	206	00059,87	0065,46	27.28	1995-08-02	7.18	2	237.2	5	25.36	0	0	2.2	71.5	10.59	4.84			0	0.115		0.04	2.8	0	30.44	206	0	1995-05-05		UFBA
5962	NOVA SOURE	BAIXA PEQUENA	112554	384012	SEDIMENTARY	SEDIMENTARY	114.5	48,67	51,96	19.8	1996-03-26	7.18	0.3	235	5	24.91	0	0	1.8	35.65	7.71	3.81			0.002	0.138		0.16	16		23.33	180	0	1996-02-03		UFBA
5963	NOVA SOURE	SEREMÃO	111638	383453	SEDIMENTARY	SEDIMENTARY	177	34,79	43,28	36	1996-07-15	7.92	0.3	618.1	5	28.39	0	0	0.8	176.98	54.44	30.67			0.006	1.244		0.06	12	0	180.14	540	0	1996-05-05		UFBA
6251	BANZAÊ	PAU BRANCO	103520	384113	SEDIMENTARY	SEDIMENTARY	176	42,68	57,42	27.28	1996-07-15	9.15	0.75	239.3	5	0	20.46	4.54	1.4	55.68	17.82	7.49			0	0		0.04	23.4	0	48.5	220	0	1996-05-11
7161	LAMARÃO	VELUDO	114129	385051	SEDIMENTARY	SEDIMENTARY	75.6	0032,70	0064,42	0.36	1997-10-15	8.17	5.4	1670	5	102.43	14.63	0	7.4	515.82	119.11	41.17			0.047	8.953		0.32	22	0	287.85	1152	0	1997-08-29		UFBA
8155	NOVA SOURE	CURRAL NOVO	111500	382838	SEDIMENTARY	SEDIMENTARY	176				1982-09-30	8.3	3.8	9884	5	44.06	7.87	0	7.8	2295.33	1960	174.46			0	0		0.9	13.1	0.3	2675	6106	0	1982-08-31		UFBA
8156	NOVA SOURE	JOJO BAHIA	111312	383728	SEDIMENTARY	SEDIMENTARY	200	00169,00	0190,00	8.78	1983-02-01	6.6	0.75	750	5	15.67	0	0	2.7	131.73	18.67	16.42			0.002	0		0.02	34.5	0.05	85.92	410	0	1982-12-05		UFBA
8157	NOVA SOURE	FAZENDA CAUE	111122	382618	SEDIMENTARY	SEDIMENTARY	165				1984-10-30	8.3	0.38	625	5	51.96	11.3	0	3.4	112.6	86.14	20.67			0	0		0.06	14.1	0.41	170.84	400	0	1984-10-16		UFBA
8158	NOVA SOURE	FAZENDA PAU DE BODE	112854	383403	SEDIMENTARY	SEDIMENTARY	207	00119,40	0126,22	8.6	1984-11-09	6.5	7	625	150	26.64	0	0	1.8	122.66	26.92	10.51			0.008	0		0.27	67	0.29	69.99	396	0	1984-10-04		UFBA
8162	NOVA SOURE	BRITISH PETROLEUM	111038	384118	SEDIMENTARY	SEDIMENTARY	260	00120,40	0129,04	25.52	1983-04-29		0.5	1087.5	5	12.22	0	0	52.5	248.2	30.44	26.29			0.002	0		0	33.75	0.25	138.19	796	0	1983-04-01		UFBA
8212	OLINDINA	CHESF	112002	382254	SEDIMENTARY	SEDIMENTARY	95	00036,40	0045,53	20.3	1977-03-03	7.85	1.75		5	59	0	0		110					0.018	0		0.02		0.1	155	334		1977-02-15		UFBA
8213	OLINDINA	FUNIL	112519	382558	SEDIMENTARY	SEDIMENTARY	101	00031,40	0050,00	6.08	1981-05-05	7.85	0.7	1950	85	178.5	0	0	31.8	460	110	80.22			0.016	0		0.78		0.42	440	1218	0	1981-04-27		UFBA
8215	OLINDINA	GAMELEIRA	113137	382226	SEDIMENTARY	SEDIMENTARY	67	00043,51	0047,95	6.91	1982-05-21	6.2	1.1		5	16	0	0	4.4	432	228	0					0.25	0.18		0.16	228	1386		1982-04-17		UFBA
8217	OLINDINA	CEDRO	112211	381745	SEDIMENTARY	SEDIMENTARY	127	0071,76	0087,71	7.05	1997-09-23	8.45	4.5	903	5	262.34	31.36	0	30	100.59	62.53	17.2			0	0.002		0.48	8.5	0.55	133.01	570	0	1997-08-15		UFBA
8221	OLINDINA	NOVA MINACAO	112556	381834	SEDIMENTARY	SEDIMENTARY	94	0028,65	0050,82	9.18	2000-06-20	7.41	6.07	279	0	20.25	0	0	3.62	45.21	6.16	2.76			0	1.022		0.13	31.13	0.12	17.46	200		2000-04-14		UFBA
8231	OLINDINA	KM 102	111936	382359	SEDIMENTARY	SEDIMENTARY	89	36,34	53,98	4.78	1984-05-23	8.4	1.4	360	5	47.49	21.1	0	9.2	51.91	40.42	13.68			0	0		0.11	17.64	0.27	96.5	164	0	1984-05-11		UFBA
8305	NOVA SOURE	RASO	112703	383329	SEDIMENTARY	SEDIMENTARY	170	142,00	168,00	0.99	1975-09-22	5.4	7		5	28	0	0		208					0.022	0		0.2		0.3	95	440.56		1975-09-12	A amostra analisada foi coletada pelo próprio interessado
8518	ACAJUTIBA	RETIRO	113834	375928	SEDIMENTARY	SEDIMENTARY	38	17,00	36,20	2.05	1998-08-25	7.15	2	736	5	33.22	0	0	2.77	193.03	21.62	41.38			0.007	4.096		0.24	39.5	0.17	191.2	664	0	1998-04-06		UFBA
9031	BANZAÊ	SALGADO	103742	384214	SEDIMENTARY	SEDIMENTARY	163	0016,96	0036,27	34.52	1997-05-27	8.54	1.05	470	5	88.27	12.88	0	8.8	83.1	48.99	21.41			0	0.72		0.08	12.5	0.33	136.74	332	0	1997-01-28		UFBA
9049	NOVA SOURE	SÃO MIGUEL	112152	383018	SEDIMENTARY	SEDIMENTARY	285	87,17	91,65	18	1997-05-27	9	2.6	590	5	24.7	12.88	0	2.6	159.08	84.32	12.9			0	0		0.22	18	0.35	137.19	522	0	1997-02-07		UFBA
9353	BANZAÊ	TAMBURIL	103526	384143	SEDIMENTARY	SEDIMENTARY	144	0071,83	0078,13	10.98	1982-08-20	6.3	0.9	170	5	8.86	0	0	1.2	32.79	2.57	2.75			0.004	0	0.01	0.12	45	0.05	13.86	96	0			UFBA
10171	EUCLIDES DA CUNHA	LAJES	103020	385633	SEDIMENTARY	SEDIMENTARY	143	11,56	16,34	41.65	1997-11-19	9.05	3.1	531	5	63.75	31.36	0	14.8	88.52	70	18.06			0.004	3.647		0.02	8.66	0	144	300	0	1997-10-16		UFBA
10282	SÁTIRO DIAS	POCINHOS	112950	383614	SEDIMENTARY	SEDIMENTARY	250	123,22	125,97	11.98	1998-08-21	7.78	2	285.5	0	20.92	0	0	2.75	70.65	8.27	2.52			0	0.123		0.49	13.6	0	18.6	178	0	1998-03-22		UFBA
10363	SANTO AMARO	PONTO DO CARVAO	123350	384839	SEDIMENTARY	SEDIMENTARY	250	61,36	220,46	0.72	1998-06-03	8.8	3.5	834.7	5	218.33	29.44	0	137.5	49.14	15.18	3.13			0	0.005		0.37	5.5	0.08	28.03	572	0	1998-02-15		UFBA
10399	XIQUE-XIQUE	ALTO DO CURRALINHO	105212	425140	SEDIMENTARY	SEDIMENTARY	40	10,93	24,86	6.51	1997-10-24	8.08	10	787	20	112.88	20.9	0	125	68.4	188.59	21.8			0.003	4.547		8	9.8	0.3	277.93	566	0	1997-09-29		UFBA
10851	BANZAÊ	NOVO PAU FERRO OU QUEIMADA GRANDE	103830	384152	SEDIMENTARY	SEDIMENTARY	161	18,00	38,75	45	1998-01-19	7.42	0.9	336	5	65.85	0	0	3.22	55.15	37.6	16.2			0.01	0.859		0.06	3.22	0.32	104	238	0	1997-12-16		UFBA
10947	CRUZ DAS ALMAS	HOSPITAL NOSSA SENHORA DO BONSUCESSO	124006	390607	SEDIMENTARY	SEDIMENTARY	33	7,65	25,60	2.16	1998-05-22	6.45	1.6	506.2	5	23.31	0	0	0	101.28	9.34	10.54			0.006	17.278		0.25	26	0.17	52.55	362	0	1998-01-30		UFBA
10959	SÁTIRO DIAS	FRADE	113627	382934	SEDIMENTARY	SEDIMENTARY	178	43,85	50,36	33.15	1998-05-07	7.17	1	426	0	14.1	0	0	6.26	117.33	14.01	7.98			0.003	0.149		0	17	0	46.17	328	0	1998-02-07		UFBA
10962	ÁGUA FRIA	CATANA VELHA	114912	385000	SEDIMENTARY	SEDIMENTARY	190	18,40	46,00	29.34	1998-09-02	7.77	2.8	339	0	136.57	0	0	4.34	33.83	34.1	12.86			0	0.215		0.07	14.52	0.15	86.81	272	0	1998-04-16		UFBA
10963	CRISÓPOLIS	MACHADINHO	112811	380948	SEDIMENTARY	SEDIMENTARY	138.5	39,10	52,80	12.7	1998-04-27	7.56	1.7	491	5	141.01	0	0	14.58	52.14	42.04	20.52			0	0.015		0.16	11.3	0.07	126.12	258	0	1998-01-30		UFBA
11033	CRISÓPOLIS	BURIL	112603	381402	SEDIMENTARY	SEDIMENTARY	249.6	46,58	82,57	39.81	1998-06-16	8.75	1.6	558.1	5	163.14	22.08	0	20	59.47	39.7	11.68			0	0		0.09	6.7	0.19	87.58	276	0	1998-02-23		UFBA
11042	NOVA SOURE	LAGOA GRANDE	111408	383006	SEDIMENTARY	SEDIMENTARY	158	11,70	17,55	43.99	1998-09-02	7.26	2.5	248	0	41.83	0	0	3.25	55.72	18.6	14.37			0	0.129		0.07	15.17	0.08	77.51	150	0	1998-04-20		UFBA
11046	TEOFILÂNDIA	GIRAU	112930	385333	SEDIMENTARY	SEDIMENTARY	75.4	11,25	45,55	5.29	1998-06-01	7.85	0.8	5670	5	382.7	0	0	150	1885.26	595.58	376.12			0	0		0.07	17.5	0.22	2137.07	4894	0	1998-02-28		UFBA
11083	NOVA SOURE	PEDRA BRANCA	111931	383916	SEDIMENTARY	SEDIMENTARY	235	135,00	161,00	10.87	1998-08-04	7.65	35	270	15	46.76	0	0	1.5	55.72	20.67	5.8			0	0.059		2.5	16.5	0.04	44.44	234	0	1998-03-14		UFBA
11450	BANZAÊ	PEDRA FURADA	103330	383806	SEDIMENTARY	SEDIMENTARY	178	66,22	74,30	23.29	1998-10-29	7.66	5	178.5	5	29.53	0	0	0.24	35.95					0.002	0.775		0.16	23.93	0		166	0	1998-07-02		UFBA
11465	OLINDINA	ENTRONCAMENTO DE CRISÓPOLIS	112500	381744	SEDIMENTARY	SEDIMENTARY	300	50,50	64,17	19.29	1998-10-23	8.35	12	263	5	78.75	9.84	0	18.18	20.97	38.12	10.05			0.001	0.032		0.76	6.14	0.08	79.32	172	0	1998-06-16		UFBA
11496	CRISÓPOLIS	IGREJINHA	103322	381201	SEDIMENTARY	SEDIMENTARY	139	14,70	50,30	23.29	1998-10-23	8.31	2	1009	0	187.02	27.07	0	19.27	191.71	72.11	37.71			0.005	0.048		0.07	9.24	0.24	226.64	560	0	1998-07-04		UFBA
11498	OLINDINA	CAPOEIRA	111705	382007	SEDIMENTARY	SEDIMENTARY	130.5	-0000,50	53,75	56.57	1998-10-19	7.83	2.2	791	5	66.44	0	0	8	223.66	191.62	22.37			0	0		0.06	7.67	0.26	283.3	754	0	1998-06-28		UFBA
11546	RIBEIRA DO POMBAL	JENIPAPO	105333	383421	SEDIMENTARY	SEDIMENTARY	158	52,69	59,78	25.52	1998-12-14	7.69	2.2	235	5	24.47	0	0	1.45	53.92					0	0.037		0.1	5.69	0.22		196	0	1998-09-04		UFBA
11551	EUCLIDES DA CUNHA	SERRA VERMELHA DOIS	103301	384236	SEDIMENTARY	SEDIMENTARY	199	46,06	55,98	22.6	1998-12-15	9.94	11	604	10	0	66.72	28.92	11.39	134.85					0.024	0.057		0.12	8.07	0.17		418	0	1998-09-07		UFBA
11582	JAGUARIPE	ILHA D' AJUDA	131152	385638	SEDIMENTARY	SEDIMENTARY	168.5	2,82	107,67	3.6	1998-10-26	8.48	2.5	989	5	93.86	13.98	0	19.76	247.63	42.21	8.8			0.003	0.958		0.13	6.76	0.13	78.29	622	0	1998-07-09		UFBA
11655	RIBEIRA DO POMBAL	GAMELA	104430	382616	SEDIMENTARY	SEDIMENTARY	250	0080,80	0093,75	23.97	1999-04-18	7.46	0.9	406	0	32.8	0	0	1.25	110.02	27.62	12.98			0.001	0.762		0.31	21.76	0.58	80.8	286	0	1999-02-10		UFBA
11670	CAMAMÚ	CAJAIBA	135755	390211	SEDIMENTARY	SEDIMENTARY	245.5	24,50	84,15	39.42	1998-12-04	8.95	4.1	2260	5	81.24	36.37	0	32.24	619.13					0	0		0.2	5.43	0.22		1210	0	1998-08-23		UFBA
11692	BREJÕES	PAU FERRO	130825	395136	SEDIMENTARY	SEDIMENTARY	43	21,16	28,12	6.87	1999-01-28	7.87	3	1194.7	0	11.12	0	0	7.75	358.07					0.006	1.669		0.51	6.49	0.17		1060	0	1998-09-01		UFBA
11694	CÍCERO DANTAS	TRINDADE	103128	382251	SEDIMENTARY	SEDIMENTARY	339.2	209,34	210,04	16.48	1998-12-14	9.94	4.1	200	5	0	33.36	0	7.64	19.97					0	0		0.16	18.75	0.67		170	0	1998-09-03		UFBA
11721	SANTA BRÍGIDA	VICENTE	94345	381528	SEDIMENTARY	SEDIMENTARY	175	29,97	99,95	13.86	1999-01-18	8.64	205	935.2	5	249.11	26.69	0	38	130.82					0	0.225		0.11	9.19	0.55		758	0	1998-09-17		UFBA
11722	TUCANO	BOQUEIRÃO OU BOQUEIRÃO DO SACO	105706	384204	SEDIMENTARY	SEDIMENTARY	294.4	142,50	150,00	27.28	1999-01-22	8.5	2	298	5	76.37	13.35	0	8	32.01					0.004	0.231		0.08	8.72	0.2		154	0	1998-09-29		UFBA
11786	PEDRO ALEXANDRE	BARREIRAS	95654	380409	SEDIMENTARY	SEDIMENTARY	80	14,00	53,96	4.96	1999-03-04	8.86	2.3	1866.8	5	108.98	51.16	0	27.5	555.11	98.9	86.47			0	0		0.09	11.28	0.35	453.29	1324	0	1998-09-22		UFBA
11791	CIPÓ	BANANEIRA	110441	383405	SEDIMENTARY	SEDIMENTARY	99	0001,16	0007,69	34.41	1999-05-20	7.94	1.6	261	0	78.53	0	0	1.75	33.03	39.83	12.79			0	0.008		0.01	9.7	0.21	92.23	232	0	1999-02-11		UFBA
11838	SANTA BRÍGIDA	BOQUEIRÃO	94312	381155	SEDIMENTARY	SEDIMENTARY	150	29,95	48,99	29.3	1999-02-04	8.33	1.3	1115.3	0	234.65	77.85	0	15.25	103.02	88.6	34.69			0.007	1.043		0	13.36	0.52	230.76	900	0	1998-10-04		UFBA
11840	SANTA BRÍGIDA	CIRCO VELHO	94319	381527	SEDIMENTARY	SEDIMENTARY	150	55,22	58,83	28.26	1999-02-04	6.59	3.1	381.9	0	23.35	0	0	14	91.02	13.39	11.06			0	0		0	8.51	0.29	58.72	310	0	1998-10-02		UFBA
11999	CORAÇÃO DE MARIA	CORDEIRO	121032	384406	SEDIMENTARY	SEDIMENTARY	32	-0000,00	0017,63	10.69	1999-03-18	7.64	3.2	438.9	0	40.71	0	0	1.25	114.02	39.89	12.98			0	3.4		0.28	22.55	0	93.07	344	0	1999-01-27		UFBA
12036	SANTA BRÍGIDA	CARAIBEIRAS DOIS	94109	381019	SEDIMENTARY	SEDIMENTARY	156	12,05	53,78	5.54	1999-04-27	8.42	1.6	7980	0	242.01	45.26	0	218.75	2320.46	707.47	349.08			0	5.288		0	18.04	0.98	2138.12	5728	0	1999-02-03		UFBA
12037	SANTA BRÍGIDA	MULUNGU	94451	381110	SEDIMENTARY	SEDIMENTARY	184	0024,51	0088,13	1.22	1999-04-22	8.3	5.6	8020	5	363.01	31.67	0	425	2100.42	767.1	224.61			0.022	3.099		0.63	18.82	0.9	1687.62	5350	0	1999-02-04		UFBA
12040	JEREMOABO	COELHOS	95422	381516	SEDIMENTARY	SEDIMENTARY	130	0012,03	0062,70	5.94	1999-04-27	8.36	1.3	3370	0	210.35	27.14	0	67.5	860.17	201.23	127.36			0	0		0.06	8.86	0.83	723.19	2430	0	1999-02-06		UFBA
12055	NOVA SOURE	SAUIM	112205	383152	SEDIMENTARY	SEDIMENTARY	212	0069,69	0071,39	20.3	1999-07-14	7.8	2.2	585	0	19.75	0	0	3.5	149.12	20.54	16.04			0.008	0.779		0.02	20.95	0.06	86.28	444	0	1999-03-05		UFBA
12350	FEIRA DE SANTANA	UNIVERSIDADE ESTADUAL DE FEIRA DE SANTANA	121155	385808	SEDIMENTARY	SEDIMENTARY	38	0010,81	0016,03	15.84	1999-11-30	6.9	2	445	5	8.44	0	0	3.67	112.68	6.14	5.74			0.006	1.842		0.19	48.5	0.41	29.66	350	0	1999-10-06		UFBA
12370	ITAPICURÚ	CAMPINHOS	111354	382319	SEDIMENTARY	SEDIMENTARY	90	0021,02	0033,47	21.99	1999-12-17	9.71	0.9	211	5	0	16.86	4.23	1.78	41.88	18.55	5.53			0	0		0.11	13.16	0.25	41.22	168	0	1999-10-24		UFBA
12436	TERRA NOVA	CAMBOTA	122113	383652	SEDIMENTARY	SEDIMENTARY	145	0010,90	0038,26	18	2000-02-29	8.3	4.1	630	5	194.06	12.66	0	13.22	47.87	128.83	18.1			0.002	0.166		0.54	11.12	0.22	203.03	422		2000-01-17		EMBASA
12468	RIBEIRA DO AMPARO	BOA HORA	105758	383127	SEDIMENTARY	SEDIMENTARY	89.6	0001,32	0018,69	87.98	1999-12-28	7.16	0.8	613	5	58.01	0	0	10.89	130.63	68.02	27.66			0	0		0.06	13.28	0.26	181.39	544	0	1999-11-12		EMBASA
12471	TUCANO	IPUPU	110755	383921	SEDIMENTARY	SEDIMENTARY	99.6	0031,85	0040,69	34.41	1999-12-28	8.22	1.05	485	5	67.5	0	0	6.11	90.74	63.9	12.07			0	0.07		0.09	7.48	0.22	111.37	360	0	1999-11-17		EMBASA
12573	MATA DE SÃO JOÃO	ITAPECIRICA	122807	381134	SEDIMENTARY	SEDIMENTARY	130.5	0003,41	0040,14	34.43	2000-04-06	6.38	1	142.5	0	33.32	0	0	0.67	20.94	10.43	4.07			0	0		0.09	7.06	0.14	27.13	116		2000-02-17		EMBASA
12599	ARAÇÁS	MATO LIMPO	120957	380908	SEDIMENTARY	SEDIMENTARY	157	16,91	36,01	36	2000-03-23	8.39	2.5	336	5	113.91	16.87	0	4.44	15.96	14.61	5.6			0	0		0.18	7.76	0.32	37.56	242	0	2000-02-02		UFBA
12600	ARAÇÁS	GAIOSO	121043	381101	SEDIMENTARY	SEDIMENTARY	81	4,15	46,08	11.44	2000-03-23	8.15	3.5	261	5	94.92	0	0	4.33	12.96	20.87	8.15			0	0		0.41	8.96	0.33	54.26	184		2000-01-19		UFBA
12621	POJUCA	PIP-POLO INDUSTRIAL DE POJUCA	122504	382028	SEDIMENTARY	SEDIMENTARY	267	0022,45	0144,11	43.99	2000-03-24	9.03		1271	5	356.49	107.58	0	1.56	91.74	3.13	1.27	280	1.9	0	0		0	8.2	1.82	8.35	762	0	2000-02-14		UFBA
12640	EUCLIDES DA CUNHA	RIO VERMELHO	103758	385507	SEDIMENTARY	SEDIMENTARY	262.26	0013,10	0127,41	8.24	2000-04-27	8.52	17.68	3980	15	231	22.21	0	290	833.9	61.56	4.58			0	0.306		1.06	6.98	1.12	80.34	2800	0	2000-03-26		UFBA
12674	SALVADOR	HORTO SAGRADA FAMÍLIA	125528	383042	SEDIMENTARY	SEDIMENTARY	80	0018,58	0045,22	3.85	2000-04-27	8.3	9.69	884.4	0	215.46	19.99	0	47.5	74.35	74.08	30.8			0	0		0.71	15.49	0.19	200.33	540	0	2000-03-30		UFBA
12701	SÍTIO DO QUINTO	TINGUI	102103	380651	SEDIMENTARY	SEDIMENTARY	216.14	0047,61	0072,42	72	2000-03-23	8.32	0.65	869	5	149.77	16.87	0	25.11	128.64	84.52	25.2			0	0		0.97	8.2	0.5	187.81	494	0	2000-01-19		UFBA
12802	JEREMOABO	CARURU	100555	381627	SEDIMENTARY	SEDIMENTARY	58	0017,73	0020,47	21.99	2001-03-29	3.62	139	2070	30				116.1	497	32.1	26.5			0	0.338		7.99		0.2	141	1256	61.96	2000-12-17
12815	RIBEIRA DO POMBAL	CANTO (FAZ.)	103814	383144	SEDIMENTARY	SEDIMENTARY	242	0127,77	0150,01	22.5	2000-07-03	6.04	5.3	381	5	15.49	0	0	2.1	93.44	14.38	10.53			0.002	0.234		0.04	26.33	0	57.52	300		2000-05-01		UFBA
14265	CAMAÇARI	CORDEBRAS	124359	381844	SEDIMENTARY	SEDIMENTARY	124	29,65	40,51	28.29	2001-04-03	6.93	5.36	47.3	0	4.75	0	0	2.54	9.94	4.14	0.51			0	0.084		0.08	4.95	0.32	6.21	36		2000-01-12		UFBA
14283	CIPÓ	ASSENTAMENTO SANTANA - BURI	110833	383053	SEDIMENTARY	SEDIMENTARY	176	00098,85	0104,59	11.8	2001-04-09	7.9	1.94	539	5	16.6	0	0	1.7	135	106	4.3			0.03	0.13		0.02	21.5	0	123	400		2000-01-14		UFBA
14289	XIQUE-XIQUE	ASSENTAMENTO FAZ. PICADA (ÁREA DE POÇOS CARMEL)	113254	431521	SEDIMENTARY	SEDIMENTARY	51.5	16,77	19,76	19.33	2001-04-20	8.28	14.4	146	130	59.4	0	0	0.3	4.97	43.5	3.79			0	0.26		3.32	13.9	0.02	59	86		2001-02-09		UFBA
14298	MORRO DO CHAPÉU	ASSENTAMENTO MORRINHOS	114846	411627	SEDIMENTARY	SEDIMENTARY	167.6	0118,57	0119,72	7.48	2001-04-16	8.75	36.3	522	5	128	23.7	0	6.32	51.7	86	15.9			0	0.18		0.81	7.95	0.3	151	350	0	2001-01-28		UFBA
14304	TUCANO	ASSENTAMENTO MURITY	104433	384948	SEDIMENTARY	SEDIMENTARY	152	0001,80	0033,08	36	2001-05-02	8.87	5.58	1404	5	87.8	19	0	17.1	235	186	53.2			0	18.91		0.15	8.32	0.23	404	944	0	2001-03-04
14349	RODELAS	BAIXA DO PENEDO	90202	384139	SEDIMENTARY	SEDIMENTARY	158	0006,71	0018,09	43.99	2001-05-21	8.67	5.11	409	0	91.4	11.9	0	31.2	31.8	106	8.54			0	0.54		0.02	7.63	0.37	141	210	0	2001-03-08		UFBA
14408	SÁTIRO DIAS	VARÕES	114302	382710	SEDIMENTARY	SEDIMENTARY	250	00165,42	0166,62	8.31	2001-07-24	7.97	7.39	210	5	22.8	0	0	1.38	49.7	6.98	1.22			0	0.12		0.27	13.1	0.18	12	120		2001-06-15		UFBA
14410	ESPLANADA	BAIXIOS	120611	374143	SEDIMENTARY	SEDIMENTARY	25	0001,00	0007,70	5.94	2001-03-06	7.81	17.2	4520	160	60.5	0	0	108	1272	342	31.6			0	0.59		6.53	4.63	0.35	471	2556		2001-01-27		UFBA
14411	ESPLANADA	BAIXIOS	120527	374156	SEDIMENTARY	SEDIMENTARY	13.5	0003,50	0006,09	6.01	2001-04-10	8.05	7.13	258	60	29.7	0	0	5.25	49.7	33.1	3.03			0	0.04		0.99	4.38	0.03	45.6	146		2001-02-09		UFBA
14413	FEIRA DE SANTANA	SEMINARIO SANTANA MESTRE	121359	385722	SEDIMENTARY	SEDIMENTARY	41	0006,50	0026,84	5.04	2001-07-18	7.33	10.4	1123	10	4.79	0	0	3.31	300	34.8	8			0.03	7.83		1.2	29.2	0.26	67.6	652		2001-06-10		UFBA
14418	CAMPO FORMOSO	ASSENTAMENTO FAZAZENDA TANQUINHO (PATOS)	101511	405256	SEDIMENTARY	SEDIMENTARY	60	0021,16	0021,49	8.78	2001-07-30	8.22	14.7	624	5	211	0	0	21.9	45.7	181	20.7			0	0.28		0.52	9.18	0.18	266	390		2001-06-07		UFBA
14449	IBIRAPUÃ	PORTELA	174644	395821	SEDIMENTARY	SEDIMENTARY	48	0012,95	0034,16	2.16	2001-07-24	7.6	10.2	153	10	9.58	0	0	6.53	28.8	9.97	2.42			0.02	1.98		0.71	11.2	0.19	19.9	100		2001-07-03		UFBA
14455	BARRA	BREJO DO ARRODEIO	104848	431638	SEDIMENTARY	SEDIMENTARY	47	0002,58	0005,71	33.01	2001-09-26	6.65	3.76	28	5				0	1.99	2.99	0.24			0	1.13		0.05	5.5	0.04	3.98	32	1.63	2001-08-21
14466	RIBEIRA DO AMPARO	BAIXA DO SALGADO	105654	382705	SEDIMENTARY	SEDIMENTARY	229	0059,91	0068,70	27.32	2001-10-29	8.72	3.98	804	5	117	19.2	0	2.56	155	93.7	41.3			0	1.07		0.08	11.9	0.17	263	512	0	2001-08-27		UFBA
14482	CAMAÇARI	CEPED	124021	382157	SEDIMENTARY	SEDIMENTARY	154	0026,93	0039,90	32.04	2001-12-20	7.83	3.01	245	0	59.9	0	0	2.87	28	21.7	11.1			0	0.21		0	10.3	0.12	67	130		2001-11-15		UFBA
14510	CÍCERO DANTAS	SACO	103645	382115	SEDIMENTARY	SEDIMENTARY	229.54	0138,36	0143,37	7.56	2001-11-07	8.81	10.7	723	5	206	43.1	0	4.83	57.9	85.7	46.9			0.01	0.24		0.14	9.14	0.28	278	384	0	2001-10-03		UFBA
14511	TUCANO	JORRINHO	110401	384952	SEDIMENTARY	SEDIMENTARY	138	0011,02	0028,80	31.68	2001-12-18	8.45	3.29	402	0	119	16.8	0	14.3	20	20.9	5.61			0	0		0.05	8.46	0.25	43.9	229	0	2001-11-21		UFBA
14529	INHAMBUPE	TRINCHEIRAS	113939	381950	SEDIMENTARY	SEDIMENTARY	111.5	0035,05	0042,37	12.38	2001-11-20	7.09	4.31	580	5	93.4	0	0	16.9	84.9	47.9	11.9			0	1.08		0.25	14.7	0.02	96.7	308		2001-11-02		UFBA
14536	NOVA VIÇOSA	HELVECIA	174811	393939	SEDIMENTARY	SEDIMENTARY	130.5	-0000,00	0048,09	14.14	2001-11-21	8.65	25.2	367	20	117	9.58	0	10.7	15	15	6.56			0	0		0.95	24.6	1.03	41.9	286	0	2001-11-02		EMBASA
14591	CATU	LAGOA ESCURA	121820	382624	SEDIMENTARY	SEDIMENTARY	149	0010,29	0026,71	30.45	2002-01-14	7.42	2.38	150	0	22.2	0	0	1.72	17	15.5	3.27			0.01	3.11		0	5.05	0.16	28.9	77		2001-12-15
14621	TERRA NOVA	BAIRRO DO CAIPE	122440	383716	SEDIMENTARY	SEDIMENTARY	132	11,07	72,58	15.84	2002-03-20	8.18	1.9	385	10	133.79	14.63	0	11.2	22.13	40	7.32			0.011	0.112		1.63	8.34	0	70	210	0	1997-10-19		UFBA
							(m)	(m)	(m)

## Sheet: Calculation
Method detection limit - MDL
	mg/L
		Method
Iron	0.01	Spectrophotometrica+phenatrolina
Fluoride	0.02	Electropherogram
Sulphate	0.032	Electropherogram
OBS: This plan uses (comas) in place of (dots). Otherwise will not calculate
Groundwater Quality Statistics for the 600 wells: Parameters Iron, Fluoride and Nitrate and Sulphate
Iron (with zeros)	Iron (with MDL)	Fluoride (with zeros)	Fluoride (with MDL)	Sulphate (with zeros)	Sulphate (with MDL)
0	0.01	0	0.02	0	0.032
0	0.01	0	0.02	0	0.032
0	0.01	0	0.02	0	0.032
0	0.01	0	0.02	0	0.032
0	0.01	0	0.02	0	0.032
0	0.01	0	0.02	0	0.032
0	0.01	0	0.02	0	0.032
0	0.01	0	0.02	0	0.032
0	0.01	0	0.02	0	0.032
0	0.01	0	0.02	0	0.032
0	0.01	0	0.02	0.12	0.032
0	0.01	0	0.02	0.2	0.032
0	0.01	0	0.02	0.2	0.032
0	0.01	0	0.02	0.2	0.032
0	0.01	0	0.02	0.2	0.032
0	0.01	0	0.02	0.24	0.032
0	0.01	0	0.02	0.25	0.032
0	0.01	0	0.02	0.25	0.032
0	0.01	0	0.02	0.3	0.032
0	0.01	0	0.02	0.3	0.032
0	0.01	0	0.02	0.5	0.5
0	0.01	0	0.02	0.5	0.5
0	0.01	0	0.02	0.5	0.5
0	0.01	0	0.02	0.6	0.6
0	0.01	0	0.02	0.6	0.6
0	0.01	0	0.02	0.67	0.67
0	0.01	0	0.02	0.8	0.8
0	0.01	0	0.02	0.8	0.8
0	0.01	0	0.02	0.8	0.8
0	0.01	0	0.02	0.8	0.8
0	0.01	0	0.02	0.87	0.87
0	0.01	0	0.02	0.93	0.93
0	0.01	0	0.02	1	1
0	0.01	0	0.02	1	1
0	0.01	0	0.02	1	1
0	0.01	0	0.02	1	1
0	0.01	0	0.02	1.2	1.2
0	0.01	0	0.02	1.2	1.2
0	0.01	0	0.02	1.25	1.25
0	0.01	0	0.02	1.25	1.25
0	0.01	0	0.02	1.25	1.25
0	0.01	0	0.02	1.25	1.25
0	0.01	0	0.02	1.27	1.27
0	0.01	0	0.02	1.38	1.38
0	0.01	0	0.02	1.38	1.38
0	0.01	0	0.02	1.4	1.4
0	0.01	0	0.02	1.4	1.4
0	0.01	0	0.02	1.43	1.43
0	0.01	0	0.02	1.45	1.45
0	0.01	0	0.02	1.5	1.5
0	0.01	0.01	0.02	1.5	1.5
0	0.01	0.02	0.02	1.56	1.56
0	0.01	0.02	0.02	1.59	1.59
0	0.01	0.02	0.02	1.62	1.62
0	0.01	0.02	0.02	1.62	1.62
0	0.01	0.02	0.02	1.7	1.7
0	0.01	0.03	0.03	1.72	1.72
0	0.01	0.03	0.03	1.72	1.72
0	0.01	0.03	0.03	1.75	1.75
0	0.01	0.04	0.04	1.75	1.75
0	0.01	0.04	0.04	1.75	1.75
0	0.01	0.04	0.04	1.78	1.78
0	0.01	0.04	0.04	1.8	1.8
0	0.01	0.04	0.04	1.8	1.8
0	0.01	0.04	0.04	2	2
0	0.01	0.05	0.05	2	2
0	0.01	0.05	0.05	2	2
0	0.01	0.05	0.05	2	2
0.01	0.01	0.05	0.05	2.06	2.06
0.01	0.01	0.05	0.05	2.1	2.1
0.01	0.01	0.06	0.06	2.2	2.2
0.01	0.01	0.06	0.06	2.3	2.3
0.01	0.01	0.06	0.06	2.4	2.4
0.01	0.01	0.07	0.07	2.4	2.4
0.01	0.01	0.07	0.07	2.5	2.5
0.01	0.01	0.07	0.07	2.5	2.5
0.01	0.01	0.08	0.08	2.54	2.54
0.01	0.01	0.08	0.08	2.56	2.56
0.01	0.01	0.08	0.08	2.56	2.56
0.01	0.01	0.08	0.08	2.56	2.56
0.02	0.02	0.08	0.08	2.6	2.6
0.02	0.02	0.08	0.08	2.6	2.6
0.02	0.02	0.09	0.09	2.6	2.6
0.02	0.02	0.09	0.09	2.7	2.7
0.02	0.02	0.09	0.09	2.75	2.75
0.02	0.02	0.09	0.09	2.75	2.75
0.02	0.02	0.1	0.1	2.77	2.77
0.02	0.02	0.1	0.1	2.8	2.8
0.02	0.02	0.1	0.1	2.87	2.87
0.02	0.02	0.1	0.1	2.89	2.89
0.02	0.02	0.1	0.1	3	3
0.02	0.02	0.1	0.1	3	3
0.02	0.02	0.1	0.1	3.1	3.1
0.02	0.02	0.1	0.1	3.1	3.1
0.02	0.02	0.11	0.11	3.22	3.22
0.02	0.02	0.11	0.11	3.25	3.25
0.02	0.02	0.12	0.12	3.3	3.3
0.02	0.02	0.12	0.12	3.31	3.31
0.02	0.02	0.12	0.12	3.33	3.33
0.02	0.02	0.13	0.13	3.4	3.4
0.02	0.02	0.13	0.13	3.4	3.4
0.03	0.03	0.13	0.13	3.4	3.4
0.03	0.03	0.13	0.13	3.5	3.5
0.03	0.03	0.13	0.13	3.5	3.5
0.03	0.03	0.13	0.13	3.6	3.6
0.03	0.03	0.13	0.13	3.6	3.6
0.03	0.03	0.132	0.132	3.62	3.62
0.03	0.03	0.14	0.14	3.67	3.67
0.03	0.03	0.14	0.14	3.7	3.7
0.03	0.03	0.14	0.14	3.75	3.75
0.03	0.03	0.14	0.14	3.75	3.75
0.04	0.04	0.15	0.15	3.8	3.8
0.04	0.04	0.15	0.15	3.9	3.9
0.04	0.04	0.15	0.15	4	4
0.04	0.04	0.15	0.15	4.2	4.2
0.04	0.04	0.15	0.15	4.2	4.2
0.04	0.04	0.15	0.15	4.2	4.2
0.04	0.04	0.16	0.16	4.2	4.2
0.04	0.04	0.16	0.16	4.23	4.23
0.04	0.04	0.16	0.16	4.3	4.3
0.04	0.04	0.16	0.16	4.33	4.33
0.04	0.04	0.16	0.16	4.34	4.34
0.04	0.04	0.16	0.16	4.37	4.37
0.04	0.04	0.16	0.16	4.39	4.39
0.04	0.04	0.16	0.16	4.39	4.39
0.04	0.04	0.16	0.16	4.4	4.4
0.05	0.05	0.16	0.16	4.44	4.44
0.05	0.05	0.17	0.17	4.58	4.58
0.05	0.05	0.17	0.17	4.6	4.6
0.05	0.05	0.17	0.17	4.65	4.65
0.05	0.05	0.17	0.17	4.67	4.67
0.05	0.05	0.17	0.17	4.83	4.83
0.05	0.05	0.17	0.17	4.94	4.94
0.05	0.05	0.17	0.17	5	5
0.05	0.05	0.17	0.17	5	5
0.05	0.05	0.17	0.17	5	5
0.05	0.05	0.17	0.17	5	5
0.05	0.05	0.18	0.18	5.25	5.25
0.06	0.06	0.18	0.18	5.25	5.25
0.06	0.06	0.18	0.18	5.33	5.33
0.06	0.06	0.18	0.18	5.36	5.36
0.06	0.06	0.18	0.18	5.49	5.49
0.06	0.06	0.18	0.18	5.52	5.52
0.06	0.06	0.18	0.18	5.75	5.75
0.06	0.06	0.19	0.19	5.8	5.8
0.06	0.06	0.19	0.19	6	6
0.06	0.06	0.19	0.19	6.11	6.11
0.06	0.06	0.19	0.19	6.25	6.25
0.06	0.06	0.19	0.19	6.25	6.25
0.06	0.06	0.19	0.19	6.26	6.26
0.06	0.06	0.2	0.2	6.32	6.32
0.06	0.06	0.2	0.2	6.39	6.39
0.06	0.06	0.2	0.2	6.53	6.53
0.06	0.06	0.2	0.2	6.56	6.56
0.06	0.06	0.21	0.21	6.75	6.75
0.06	0.06	0.21	0.21	6.8	6.8
0.06	0.06	0.21	0.21	6.8	6.8
0.06	0.06	0.21	0.21	6.87	6.87
0.06	0.06	0.21	0.21	7	7
0.06	0.06	0.21	0.21	7.4	7.4
0.06	0.06	0.21	0.21	7.47	7.47
0.06	0.06	0.21	0.21	7.6	7.6
0.06	0.06	0.22	0.22	7.64	7.64
0.06	0.06	0.22	0.22	7.75	7.75
0.06	0.06	0.22	0.22	7.8	7.8
0.06	0.06	0.22	0.22	8	8
0.06	0.06	0.22	0.22	8	8
0.06	0.06	0.22	0.22	8.3	8.3
0.07	0.07	0.22	0.22	8.36	8.36
0.07	0.07	0.22	0.22	8.5	8.5
0.07	0.07	0.22	0.22	8.5	8.5
0.07	0.07	0.22	0.22	8.79	8.79
0.07	0.07	0.22	0.22	8.8	8.8
0.07	0.07	0.22	0.22	9.09	9.09
0.07	0.07	0.22	0.22	9.2	9.2
0.07	0.07	0.22	0.22	9.22	9.22
0.07	0.07	0.23	0.23	9.31	9.31
0.07	0.07	0.23	0.23	9.33	9.33
0.07	0.07	0.23	0.23	9.44	9.44
0.07	0.07	0.24	0.24	9.44	9.44
0.07	0.07	0.24	0.24	9.67	9.67
0.07	0.07	0.25	0.25	10	10
0.07	0.07	0.25	0.25	10.1	10.1
0.08	0.08	0.25	0.25	10.4	10.4
0.08	0.08	0.25	0.25	10.4	10.4
0.08	0.08	0.25	0.25	10.5	10.5
0.08	0.08	0.25	0.25	10.6	10.6
0.08	0.08	0.25	0.25	10.6	10.6
0.08	0.08	0.25	0.25	10.7	10.7
0.08	0.08	0.258	0.258	10.75	10.75
0.08	0.08	0.26	0.26	10.89	10.89
0.08	0.08	0.26	0.26	11.2	11.2
0.08	0.08	0.26	0.26	11.2	11.2
0.08	0.08	0.26	0.26	11.22	11.22
0.09	0.09	0.26	0.26	11.25	11.25
0.09	0.09	0.26	0.26	11.39	11.39
0.09	0.09	0.26	0.26	11.4	11.4
0.09	0.09	0.26	0.26	11.5	11.5
0.09	0.09	0.26	0.26	11.5	11.5
0.09	0.09	0.26	0.26	11.56	11.56
0.09	0.09	0.26	0.26	11.63	11.63
0.09	0.09	0.26	0.26	11.8	11.8
0.09	0.09	0.27	0.27	11.8	11.8
0.09	0.09	0.27	0.27	11.88	11.88
0.09	0.09	0.27	0.27	12	12
0.09	0.09	0.27	0.27	12	12
0.09	0.09	0.28	0.28	12.22	12.22
0.1	0.1	0.28	0.28	12.5	12.5
0.1	0.1	0.28	0.28	12.67	12.67
0.1	0.1	0.28	0.28	12.7	12.7
0.1	0.1	0.28	0.28	12.75	12.75
0.1	0.1	0.29	0.29	13	13
0.1	0.1	0.29	0.29	13.2	13.2
0.1	0.1	0.29	0.29	13.22	13.22
0.1	0.1	0.29	0.29	13.5	13.5
0.1	0.1	0.29	0.29	14	14
0.1	0.1	0.29	0.29	14	14
0.1	0.1	0.29	0.29	14.2	14.2
0.1	0.1	0.3	0.3	14.3	14.3
0.1	0.1	0.3	0.3	14.3	14.3
0.1	0.1	0.3	0.3	14.5	14.5
0.1	0.1	0.3	0.3	14.5	14.5
0.1	0.1	0.3	0.3	14.58	14.58
0.1	0.1	0.3	0.3	14.67	14.67
0.11	0.11	0.3	0.3	14.8	14.8
0.11	0.11	0.3	0.3	15	15
0.11	0.11	0.3	0.3	15	15
0.11	0.11	0.3	0.3	15.25	15.25
0.11	0.11	0.3	0.3	15.25	15.25
0.11	0.11	0.3	0.3	15.5	15.5
0.11	0.11	0.3	0.3	15.5	15.5
0.11	0.11	0.3	0.3	15.56	15.56
0.11	0.11	0.31	0.31	16.1	16.1
0.11	0.11	0.31	0.31	16.25	16.25
0.12	0.12	0.31	0.31	16.25	16.25
0.12	0.12	0.31	0.31	16.9	16.9
0.12	0.12	0.31	0.31	17.1	17.1
0.12	0.12	0.32	0.32	17.25	17.25
0.12	0.12	0.32	0.32	17.33	17.33
0.12	0.12	0.32	0.32	17.4	17.4
0.12	0.12	0.32	0.32	17.9	17.9
0.12	0.12	0.32	0.32	18.18	18.18
0.12	0.12	0.32	0.32	18.4	18.4
0.13	0.13	0.32	0.32	18.71	18.71
0.13	0.13	0.32	0.32	19	19
0.13	0.13	0.33	0.33	19.2	19.2
0.13	0.13	0.33	0.33	19.27	19.27
0.13	0.13	0.33	0.33	19.5	19.5
0.13	0.13	0.34	0.34	19.76	19.76
0.13	0.13	0.34	0.34	20	20
0.14	0.14	0.34	0.34	20	20
0.14	0.14	0.34	0.34	20	20
0.14	0.14	0.34	0.34	20	20
0.14	0.14	0.34	0.34	20.3	20.3
0.14	0.14	0.34	0.34	20.55	20.55
0.14	0.14	0.35	0.35	21	21
0.14	0.14	0.35	0.35	21	21
0.14	0.14	0.35	0.35	21.1	21.1
0.14	0.14	0.35	0.35	21.5	21.5
0.14	0.14	0.35	0.35	21.5	21.5
0.14	0.14	0.35	0.35	21.9	21.9
0.14	0.14	0.35	0.35	22	22
0.15	0.15	0.35	0.35	22	22
0.15	0.15	0.36	0.36	22.1	22.1
0.15	0.15	0.36	0.36	22.8	22.8
0.15	0.15	0.36	0.36	23	23
0.15	0.15	0.36	0.36	23	23
0.15	0.15	0.36	0.36	23.2	23.2
0.15	0.15	0.36	0.36	23.6	23.6
0.15	0.15	0.36	0.36	23.75	23.75
0.15	0.15	0.37	0.37	23.98	23.98
0.16	0.16	0.37	0.37	24.8	24.8
0.16	0.16	0.37	0.37	25	25
0.16	0.16	0.38	0.38	25	25
0.16	0.16	0.38	0.38	25	25
0.16	0.16	0.38	0.38	25	25
0.16	0.16	0.38	0.38	25	25
0.16	0.16	0.38	0.38	25.11	25.11
0.16	0.16	0.38	0.38	25.5	25.5
0.16	0.16	0.38	0.38	25.59	25.59
0.16	0.16	0.38	0.38	26	26
0.17	0.17	0.38	0.38	26.22	26.22
0.17	0.17	0.39	0.39	26.4	26.4
0.17	0.17	0.39	0.39	26.8	26.8
0.17	0.17	0.4	0.4	26.99	26.99
0.17	0.17	0.4	0.4	27.2	27.2
0.17	0.17	0.4	0.4	27.5	27.5
0.17	0.17	0.4	0.4	27.6	27.6
0.17	0.17	0.4	0.4	28	28
0.18	0.18	0.4	0.4	28.2	28.2
0.18	0.18	0.4	0.4	28.75	28.75
0.18	0.18	0.41	0.41	30	30
0.18	0.18	0.41	0.41	30	30
0.18	0.18	0.41	0.41	31	31
0.18	0.18	0.41	0.41	31.2	31.2
0.18	0.18	0.42	0.42	31.25	31.25
0.18	0.18	0.42	0.42	31.4	31.4
0.18	0.18	0.42	0.42	31.8	31.8
0.19	0.19	0.42	0.42	32.24	32.24
0.19	0.19	0.42	0.42	32.5	32.5
0.19	0.19	0.42	0.42	32.5	32.5
0.19	0.19	0.42	0.42	32.5	32.5
0.19	0.19	0.42	0.42	33.78	33.78
0.19	0.19	0.42	0.42	33.85	33.85
0.19	0.19	0.42	0.42	34	34
0.19	0.19	0.42	0.42	34.7	34.7
0.2	0.2	0.43	0.43	35	35
0.2	0.2	0.43	0.43	35	35
0.2	0.2	0.44	0.44	35.9	35.9
0.2	0.2	0.44	0.44	36.12	36.12
0.2	0.2	0.44	0.44	37.41	37.41
0.2	0.2	0.44	0.44	37.5	37.5
0.2	0.2	0.44	0.44	37.83	37.83
0.2	0.2	0.44	0.44	38	38
0.2	0.2	0.45	0.45	38	38
0.2	0.2	0.45	0.45	38	38
0.21	0.21	0.45	0.45	38.7	38.7
0.21	0.21	0.46	0.46	38.75	38.75
0.21	0.21	0.46	0.46	39.04	39.04
0.21	0.21	0.46	0.46	39.44	39.44
0.22	0.22	0.46	0.46	39.5	39.5
0.22	0.22	0.46	0.46	40	40
0.22	0.22	0.46	0.46	40	40
0.22	0.22	0.47	0.47	40.8	40.8
0.22	0.22	0.47	0.47	40.89	40.89
0.22	0.22	0.47	0.47	41.5	41.5
0.22	0.22	0.47	0.47	41.8	41.8
0.22	0.22	0.47	0.47	42	42
0.22	0.22	0.48	0.48	42.22	42.22
0.23	0.23	0.48	0.48	43.4	43.4
0.23	0.23	0.48	0.48	43.75	43.75
0.24	0.24	0.48	0.48	44.1	44.1
0.24	0.24	0.49	0.49	44.24	44.24
0.24	0.24	0.5	0.5	44.49	44.49
0.24	0.24	0.5	0.5	44.6	44.6
0.24	0.24	0.5	0.5	45	45
0.24	0.24	0.5	0.5	46	46
0.24	0.24	0.5	0.5	46	46
0.24	0.24	0.5	0.5	46.06	46.06
0.25	0.25	0.51	0.51	46.25	46.25
0.25	0.25	0.51	0.51	46.44	46.44
0.25	0.25	0.51	0.51	46.5	46.5
0.25	0.25	0.51	0.51	46.67	46.67
0.26	0.26	0.51	0.51	47	47
0.26	0.26	0.52	0.52	47.5	47.5
0.26	0.26	0.52	0.52	47.5	47.5
0.26	0.26	0.52	0.52	47.56	47.56
0.26	0.26	0.53	0.53	48	48
0.26	0.26	0.53	0.53	48.39	48.39
0.26	0.26	0.53	0.53	48.75	48.75
0.27	0.27	0.53	0.53	50	50
0.27	0.27	0.54	0.54	50.22	50.22
0.27	0.27	0.54	0.54	50.6	50.6
0.27	0.27	0.54	0.54	51	51
0.28	0.28	0.54	0.54	52.33	52.33
0.28	0.28	0.54	0.54	52.5	52.5
0.28	0.28	0.54	0.54	53.33	53.33
0.29	0.29	0.54	0.54	54	54
0.29	0.29	0.55	0.55	54.5	54.5
0.3	0.3	0.55	0.55	55	55
0.3	0.3	0.55	0.55	55.1	55.1
0.3	0.3	0.55	0.55	56.25	56.25
0.3	0.3	0.55	0.55	56.7	56.7
0.3	0.3	0.55	0.55	57.5	57.5
0.3	0.3	0.55	0.55	58.75	58.75
0.3	0.3	0.56	0.56	60	60
0.31	0.31	0.56	0.56	60.8	60.8
0.31	0.31	0.56	0.56	66	66
0.31	0.31	0.56	0.56	66	66
0.32	0.32	0.57	0.57	67.5	67.5
0.32	0.32	0.57	0.57	68.07	68.07
0.32	0.32	0.57	0.57	68.3	68.3
0.32	0.32	0.58	0.58	68.44	68.44
0.32	0.32	0.58	0.58	70	70
0.32	0.32	0.58	0.58	71.5	71.5
0.33	0.33	0.58	0.58	71.6	71.6
0.33	0.33	0.59	0.59	73.75	73.75
0.36	0.36	0.6	0.6	75	75
0.36	0.36	0.6	0.6	75.75	75.75
0.36	0.36	0.61	0.61	77.5	77.5
0.36	0.36	0.61	0.61	77.57	77.57
0.36	0.36	0.62	0.62	77.78	77.78
0.36	0.36	0.62	0.62	78.2	78.2
0.36	0.36	0.63	0.63	80.5	80.5
0.37	0.37	0.63	0.63	80.9	80.9
0.38	0.38	0.64	0.64	81	81
0.38	0.38	0.64	0.64	81.25	81.25
0.38	0.38	0.64	0.64	81.69	81.69
0.38	0.38	0.65	0.65	81.82	81.82
0.38	0.38	0.65	0.65	82.92	82.92
0.38	0.38	0.65	0.65	84.94	84.94
0.39	0.39	0.66	0.66	86.11	86.11
0.39	0.39	0.66	0.66	87	87
0.39	0.39	0.66	0.66	87.5	87.5
0.4	0.4	0.66	0.66	88.48	88.48
0.4	0.4	0.66	0.66	90	90
0.4	0.4	0.66	0.66	90	90
0.4	0.4	0.67	0.67	91.67	91.67
0.4	0.4	0.67	0.67	92.5	92.5
0.41	0.41	0.678	0.678	92.9	92.9
0.41	0.41	0.68	0.68	93	93
0.41	0.41	0.68	0.68	94	94
0.42	0.42	0.68	0.68	94	94
0.43	0.43	0.69	0.69	94.7	94.7
0.44	0.44	0.69	0.69	97	97
0.44	0.44	0.69	0.69	97	97
0.44	0.44	0.7	0.7	98.9	98.9
0.46	0.46	0.7	0.7	100.55	100.55
0.46	0.46	0.7	0.7	102	102
0.48	0.48	0.7	0.7	102	102
0.48	0.48	0.71	0.71	102.5	102.5
0.48	0.48	0.71	0.71	103.01	103.01
0.49	0.49	0.72	0.72	103.09	103.09
0.49	0.49	0.72	0.72	103.75	103.75
0.5	0.5	0.73	0.73	105	105
0.5	0.5	0.73	0.73	105	105
0.5	0.5	0.74	0.74	105	105
0.5	0.5	0.76	0.76	108	108
0.51	0.51	0.76	0.76	108	108
0.51	0.51	0.77	0.77	108	108
0.51	0.51	0.77	0.77	110	110
0.51	0.51	0.78	0.78	110	110
0.52	0.52	0.78	0.78	111.11	111.11
0.52	0.52	0.79	0.79	116	116
0.52	0.52	0.8	0.8	116.1	116.1
0.52	0.52	0.8	0.8	117.5	117.5
0.54	0.54	0.8	0.8	118.4	118.4
0.54	0.54	0.8	0.8	120	120
0.54	0.54	0.8	0.8	120	120
0.54	0.54	0.81	0.81	120	120
0.54	0.54	0.82	0.82	122.29	122.29
0.55	0.55	0.82	0.82	125	125
0.56	0.56	0.82	0.82	125	125
0.56	0.56	0.82	0.82	125	125
0.57	0.57	0.82	0.82	130.19	130.19
0.58	0.58	0.82	0.82	130.3	130.3
0.58	0.58	0.82	0.82	131.25	131.25
0.59	0.59	0.83	0.83	132.5	132.5
0.6	0.6	0.83	0.83	133.33	133.33
0.6	0.6	0.83	0.83	135.25	135.25
0.6	0.6	0.83	0.83	137.5	137.5
0.6	0.6	0.84	0.84	140	140
0.6	0.6	0.84	0.84	140	140
0.61	0.61	0.85	0.85	142.5	142.5
0.61	0.61	0.86	0.86	143.75	143.75
0.62	0.62	0.86	0.86	144.44	144.44
0.62	0.62	0.86	0.86	150	150
0.62	0.62	0.86	0.86	150	150
0.63	0.63	0.86	0.86	150	150
0.64	0.64	0.86	0.86	150	150
0.64	0.64	0.86	0.86	155	155
0.65	0.65	0.87	0.87	155	155
0.65	0.65	0.87	0.87	157	157
0.66	0.66	0.87	0.87	157.5	157.5
0.68	0.68	0.88	0.88	157.83	157.83
0.68	0.68	0.88	0.88	160	160
0.68	0.68	0.88	0.88	165	165
0.69	0.69	0.88	0.88	166	166
0.71	0.71	0.9	0.9	168.48	168.48
0.71	0.71	0.9	0.9	168.75	168.75
0.71	0.71	0.9	0.9	169.7	169.7
0.72	0.72	0.9	0.9	174	174
0.74	0.74	0.91	0.91	174.43	174.43
0.74	0.74	0.91	0.91	175	175
0.75	0.75	0.92	0.92	175	175
0.76	0.76	0.92	0.92	175.75	175.75
0.77	0.77	0.92	0.92	177.5	177.5
0.78	0.78	0.92	0.92	180	180
0.79	0.79	0.93	0.93	188	188
0.79	0.79	0.93	0.93	190	190
0.79	0.79	0.94	0.94	191	191
0.81	0.81	0.98	0.98	192.13	192.13
0.82	0.82	0.98	0.98	200	200
0.83	0.83	0.99	0.99	201.2	201.2
0.84	0.84	0.99	0.99	202.5	202.5
0.86	0.86	1	1	210	210
0.86	0.86	1	1	210	210
0.9	0.9	1.01	1.01	210	210
0.9	0.9	1.02	1.02	212.05	212.05
0.9	0.9	1.02	1.02	213	213
0.91	0.91	1.03	1.03	215	215
0.93	0.93	1.03	1.03	215	215
0.95	0.95	1.06	1.06	216	216
0.96	0.96	1.07	1.07	217.5	217.5
0.97	0.97	1.07	1.07	218.75	218.75
0.97	0.97	1.09	1.09	220.61	220.61
0.98	0.98	1.1	1.1	224	224
0.98	0.98	1.1	1.1	225	225
0.98	0.98	1.11	1.11	227.78	227.78
0.99	0.99	1.12	1.12	227.9	227.9
0.99	0.99	1.12	1.12	228.91	228.91
0.99	0.99	1.13	1.13	229.38	229.38
1	1	1.14	1.14	230	230
1	1	1.14	1.14	235	235
1	1	1.15	1.15	237.5	237.5
1.01	1.01	1.15	1.15	240	240
1.03	1.03	1.16	1.16	241	241
1.06	1.06	1.16	1.16	242	242
1.06	1.06	1.17	1.17	242.22	242.22
1.08	1.08	1.18	1.18	242.42	242.42
1.08	1.08	1.19	1.19	245	245
1.1	1.1	1.21	1.21	245.56	245.56
1.12	1.12	1.22	1.22	247	247
1.12	1.12	1.22	1.22	250	250
1.12	1.12	1.23	1.23	253	253
1.19	1.19	1.23	1.23	259.04	259.04
1.2	1.2	1.24	1.24	260	260
1.2	1.2	1.24	1.24	262	262
1.23	1.23	1.26	1.26	262	262
1.24	1.24	1.32	1.32	265.06	265.06
1.25	1.25	1.35	1.35	265.75	265.75
1.27	1.27	1.36	1.36	273	273
1.28	1.28	1.39	1.39	273.33	273.33
1.28	1.28	1.4	1.4	273.5	273.5
1.3	1.3	1.42	1.42	275	275
1.37	1.37	1.46	1.46	280	280
1.38	1.38	1.5	1.5	283.13	283.13
1.39	1.39	1.52	1.52	285	285
1.4	1.4	1.53	1.53	290	290
1.5	1.5	1.57	1.57	290	290
1.52	1.52	1.57	1.57	294.44	294.44
1.52	1.52	1.59	1.59	310	310
1.54	1.54	1.65	1.65	311.11	311.11
1.6	1.6	1.67	1.67	315	315
1.6	1.6	1.77	1.77	320	320
1.62	1.62	1.8	1.8	330	330
1.63	1.63	1.82	1.82	339.4	339.4
1.66	1.66	1.86	1.86	339.56	339.56
1.7	1.7	1.88	1.88	346.87	346.87
1.79	1.79	1.89	1.89	347.94	347.94
1.85	1.85	1.94	1.94	351.39	351.39
1.88	1.88	1.98	1.98	381.82	381.82
1.9	1.9	1.98	1.98	387.5	387.5
1.92	1.92	1.98	1.98	387.5	387.5
1.96	1.96	1.98	1.98	387.5	387.5
2.06	2.06	1.98	1.98	397.79	397.79
2.12	2.12	2.01	2.01	409.53	409.53
2.17	2.17	2.01	2.01	425	425
2.21	2.21	2.02	2.02	432.99	432.99
2.22	2.22	2.19	2.19	436.75	436.75
2.32	2.32	2.21	2.21	437	437
2.33	2.33	2.22	2.22	462.5	462.5
2.34	2.34	2.22	2.22	472.73	472.73
2.36	2.36	2.28	2.28	475	475
2.44	2.44	2.28	2.28	475	475
2.5	2.5	2.29	2.29	500	500
2.5	2.5	2.3	2.3	500	500
2.58	2.58	2.31	2.31	512.5	512.5
2.6	2.6	2.31	2.31	525	525
2.63	2.63	2.4	2.4	550	550
2.65	2.65	2.52	2.52	557.78	557.78
2.67	2.67	2.56	2.56	581.75	581.75
2.67	2.67	2.62	2.62	593.75	593.75
2.71	2.71	2.64	2.64	608.33	608.33
2.75	2.75	2.64	2.64	621.21	621.21
2.8	2.8	2.67	2.67	624.24	624.24
2.91	2.91	2.67	2.67	625	625
3.16	3.16	2.69	2.69	629.52	629.52
3.2	3.2	2.69	2.69	685.57	685.57
3.28	3.28	2.75	2.75	737.5	737.5
3.31	3.31	2.8	2.8	761.11	761.11
3.32	3.32	2.88	2.88	763	763
3.45	3.45	2.91	2.91	769.7	769.7
3.57	3.57	2.94	2.94	800	800
3.65	3.65	3	3	872.22	872.22
3.66	3.66	3	3	900	900
3.7	3.7	3.06	3.06	900	900
3.7	3.7	3.09	3.09	937.5	937.5
3.8	3.8	3.11	3.11	1093.7	1093.7
3.88	3.88	3.17	3.17	1177.78	1177.78
4.1	4.1	3.21	3.21	1337.5	1337.5
4.16	4.16	3.28	3.28	1511.11	1511.11
4.76	4.76	3.4	3.4	2180.72	2180.72
4.85	4.85	3.4	3.4
5.46	5.46	3.54	3.54
6.42	6.42	3.55	3.55
6.5	6.5	3.84	3.84
6.53	6.53	3.87	3.87
6.97	6.97	3.9	3.9
7.42	7.42	4	4
7.99	7.99	4.02	4.02
8	8	4.2	4.2
8.2	8.2	4.2	4.2
8.57	8.57	4.38	4.38
8.67	8.67	5.24	5.24
10.47	10.47	8	8
12.7	12.7	8.22	8.22
15.89	15.89	17.12	17.12
16.2	16.2	30	30
16.25	16.25
16.84	16.84
17.2	17.2
17.65	17.65
21.66	21.66
27.5	27.5
97.4	97.4
0.2	0.2
0.1	0.1
0.24	0.24
Calculation of averages and standard deviations considering the data up to the limit of validation of the nonlinear fit for the parameters given in the Table copied below.
0.15	0.155	0.75	0.76	125	125.016	Averages
0.212132	0.205061	1.06066	1.04652	176.777	176.754	Standard Deviation
Calculation of the grade (qi) for each variable using the value (ZERO) and the value (LDM)
QIron (zero)	QIron (LDM)	QFluoride (zero)	QFluoride (LDM)	QSulphate (zero)	QSulphate (LDM)	Sulphate		a = 68033.42	[0 £ SO42- £ 250]	99.97
101.01	95.8132	78.5	80.1046	100.802	100.789			b = - 3338.95	If: SO42- > 250 Þ QSO42- = 0.25
Quality grade based on Table 12 (obs: taken a unique variable without raising to a power)								c = 925.02
						Fluoride		a = 78.50	[0 £ F £ 1.5]	99.88
great	great	good	great	great	great			b = 84.57	If: F > 1.5 Þ QF = 0.11
								c = -223.06
Conclusion: This simple comparison indicates, for this type of analysis, that the use of ZERO or LDM								d = 302.98
	did not impacted the result significantly.							e = -143.31
						Iron		a = 0.0099	[0 £ Iron £ 0.30]	99.67
								b = 0.0538	If: Iron> 0.30 Þ QIron = 0.04
								c = - 0.0102

## Sheet: Statistics
Table. Number of wells per hydrogeological domains, for the sample of 600 wells with concentrations below, and above the limits for drinking water.
Hydrogeological Domains	Hardness		Total residue		Fluoride		Sulphate		Iron		Averaged %
	<500mg/l	>500	<1000	>1000	<1.5	>1,5	<250	>250	<0,3	>0,3mg/l
		mg/l	mg/l	mg/l	mg/l	mg/l	mg/l	mg/l	mg/l
Sedimentary	99	5	98	15	110	1	108	4	70	42
Crystalline	95	142	92	169	211	48	212	49	159	102
Karstic	68	53	79	56	107	28	98	21	91	44
Metasedimentary	73	15	73	18	88	3	86	3	48	43
Totals	335	215	342	258	516	80	504	77	368	231
Percentages	60.9		57.0		86.6		86.7		61.4		70.5
(< limits).
Percentages		39.1		43.0		13.4		13.3		38.6	29.5
(> limits).
