# Supplementary material for: Development of a groundwater quality index: GWQI, for the aquifers of the state of Bahia, Brazil using multivariable analyses
Source: Sci Rep. 2021 Aug 13;11:16520. doi: 10.1038/s41598-021-95912-9 (PMC8363630; doi:10.1038/s41598-021-95912-9)
Supplement: Supplementary file 2 — Supplementary Information 2. [file 41598_2021_95912_MOESM2_ESM.xls]

## Sheet: Data, NGWQI, GWQI
NumCerb	Municipality	CoordY	ProfComplet	NE	0	VazaoTB	CoordX	Rocks	Aquifer	Ph	AlcalM	AlcalTotal	Chloride	Nitrate	NAmoniacal	Fluoride	Hardness	DurezaCA	DurezaMG	Total Res.(TR)	Sulfate	Iron	q1 (Chloride)	q2 (pH)	q3 (TR)	q4 (CaCO3)	q5 (F)	q6 (NO3)	QHard(Grade)	QTR(Grade)	QSO4(Grade)	QF(Grade)	QIron(Grade)	NGWQI	Quality	GWQI	Quality
7455	ADUSTINA	-10.51	60	11,21	26,69	16.84	-37.9756	LIME	KARSTIC	8.04			1902	7.01		0.85	1858			4692	364	0.05	15	73.3865	37	37	97.6989	49.818	2.6	2.27	0.25	100	79.6532	36.9804	POOR	4.54073	BAD
3606	AMERICA DOURADA	-11.4972	80	12,61	29,80	14.4	-41.6803	LIME	KARSTIC	7			588.48	21.24		1.06	1119.77			1800	99.5	0	25.3305	85.0346	37	37	100.291	12.1086	2.6	2.27	67.9688	97.4531	100	34.6745	POOR	12.0818	BAD
3605	AMERICA DOURADA	-11.3747	60	9,45	27,11	10.26	-41.5144	LIME	KARSTIC	6.9			158.89	27.45		1.21	649.57			900	59	0	43.1367	82.6224	40.157	37	96.2375	6.53152	2.6	40.157	79.9051	83.8123	100	36.6642	POOR	26.3719	POOR
1057	AMERICA DOURADA	-11.5225	60	0018,75	0019,05	25.52	-41.6583	LIME	KARSTIC	7.25			240	80		0.49	156			1334	94.8	0.13	37.5526	91.217	37	73.888	90.2897	0.0351958	72.7052	2.27	69.2639	93.7698	59.8413	17.6304	POOR	28.6465	POOR
7157	AMERICA DOURADA	-11.3578	72	1,58	8,23	37.72	-41.4217	LIME	KARSTIC	8.24			286	43.8		0.9	811			1272	77.4	0.42	35.1857	68.0014	37	37	98.6062	1.28589	2.6	2.27	74.26	100	0.04	26.6074	POOR	4.45262	BAD
7160	AMERICA DOURADA	-11.4497	150	13,44	53,79	5.29	-41.6281	LIME	KARSTIC	8.39			108	6.22		1.09	684			1012	230	0.02	48.4377	64.2529	37	37	100.166	53.8877	2.6	2.27	39.8325	95.7493	91.2245	50.6172	REGULAR	10.8729	BAD
2253	AMERICA DOURADA	-11.4806	120	23,50	72,35	1.44	-41.5308	LIME	KARSTIC	7.1		361	137	44		1.12	634			850	98	0.02	45.1602	87.4815	41.9041	37	99.7856	1.26058	2.6	41.9041	68.3797	93.5882	91.2245	29.5173	POOR	26.0998	POOR
2252	AMERICA DOURADA	-11.2972	120	23,68	27,20	19.8	-41.5206	LIME	KARSTIC	7.1		311	289	43		0.88	767			1080	71	0.066	35.0448	87.4815	37	37	98.2538	1.39232	2.6	2.27	76.1802	100	74.6481	27.224	POOR	11.9049	BAD
1002	ANDARAI	-12.5681	200	0081,00	0162,00	0.46	-41.1122	LIME	KARSTIC	8			29	0.003		0.61	440			682	125	0.96	67.7723	74.5206	48.5866	41.7504	92.8068	99.9702	40.4469	48.5866	61.3256	96.0195	0.04	65.286	GOOD	21.1256	POOR
1406	ANDARAI	-12.69	70	00044,13	0066,00	8.13	-41.2053	LIME	KARSTIC	7.4			12.52	0		0.1	206.07			268	2.8	0.04	81.8321	94.2153	69.9622	66.8138	82.1	100	65.2472	69.9622	99.7009	85.0173	83.1556	79.4712	GOOD	76.7329	GOOD
1661	ANDARAI	-12.6892	210	0131,00	0180,00	0.79	-41.1261	LIME	KARSTIC	8.6			61.47	0		1.09	426.7			1166	75.75	0	56.422	59.3832	37	42.8816	100.166	100	41.4133	2.27	74.7507	95.7493	100	58.9309	GOOD	26.5834	POOR
1745	ANDARAI	-12.6611	182	119,35	162,10	1.9	-41.1194	LIME	KARSTIC	5.5			18.79	0		0.54	255.67			512	157.5	0.02	74.8265	52.4959	56.5822	60.474	91.3392	100	58.6066	56.5822	53.7321	94.65	91.2245	72.0454	GOOD	65.106	GOOD
1928	ANDARAI	-12.74	177	0061,80	0109,31	6.87	-40.99	LIME	KARSTIC	7.2			44.48	0		0.24	286.8			494	8	0.02	61.1927	89.9631	57.4979	56.806	85.04	100	54.8187	57.4979	97.695	89.664	91.2245	68.994	GOOD	70.468	GOOD
1940	ANDARAI	-12.48	180	0135,40	0162,00	0.68	-41.09	LIME	KARSTIC	8.3			189.77	31.2		0.26	602.9			1138	58	0.05	40.7261	66.4735	37	37	85.46	4.49916	2.6	2.27	80.223	90.0823	79.6532	32.5587	POOR	11.9235	BAD
1978	ANDARAI	-12.73	122	0059,45	0103,45	7.92	-41.29	LIME	KARSTIC	7			149.25	1.77		0.26	554.8			926	41.2	0.47	43.9896	85.0346	39.2929	37	85.46	83.867	2.6	39.2929	85.7419	90.0823	0.04	52.8485	GOOD	9.69982	BAD
3162	ANDARAI	-12.6122	190	00040,00	0174,00	1.06	-41.0983	LIME	KARSTIC	8.5			256.39	1.43		0.95	709.42			1378	185	0.05	36.6611	61.6496	37	37	99.3992	86.7498	2.6	2.27	47.9997	100	79.6532	50.3997	REGULAR	11.0991	BAD
5232	ANDARAI	-12.5436	198	00076,71	0155,79	1.72	-41.0758	LIME	KARSTIC	7.72			174.39	1.12		0.18	398.69			760	35	0.5	41.8717	83.0462	45.3297	45.3651	83.78	89.4645	43.6234	45.3297	87.8659	88.1144	0.04	55.9236	GOOD	22.2238	POOR
1313	ANDARAI	-12.5472	162	64,51	88,70	2.73	-41.16	LIME	KARSTIC	7.82			436.89	4.1		0.47	740.6			1630	375	0.5	29.4366	79.8784	37	37	89.8698	66.5285	2.6	2.27	0.25	93.4406	0.04	45.6014	REGULAR	1.67424	BAD
6325	ANDARAI	-12.6631	150	75,12	75,12	5.83	-41.1708	LIME	KARSTIC	7.56			33.19	2.296		0	379.17			462	25	0.2	65.6595	88.424	59.1569	47.1804	80	79.5947	45.3039	59.1569	91.3944	78.5022	49.4064	65.629	GOOD	60.2476	GOOD
7579	ANDARAI	-12.555	220	65,69	205,59	0.18	-41.0947	LIME	KARSTIC	7.7			51.1	0.04		0.49	336			642	69.8	2.8	59.1271	83.6971	50.3589	51.4572	90.2897	99.6032	49.4297	50.3589	76.5453	93.7698	0.04	65.7251	GOOD	23.3464	POOR
1072	ANGICAL	-12.0586	46	0011,79	0016,90	18.82	-44.4475	LIME	KARSTIC	7.5			12	0.001		0.18	172			244	14.4	0	82.5891	90.5451	71.3668	71.5495	83.78	99.9901	70.2396	71.3668	95.2773	88.1144	100	80.9926	GREAT	80.4771	GREAT
1070	ANGICAL	-12.02	110	0007,65	0071,27	0.93	-44.51	LIME	KARSTIC	8.1			75	0.02		0.18	100.5			378	0.2	0.04	53.5618	71.722	63.6907	82.6079	83.78	99.8014	81.8578	63.6907	100	88.1144	83.1556	71.3638	GOOD	80.1864	GREAT
1078	ANGICAL	-12.0586	80	0020,04	0042,86	13.86	-44.4878	LIME	KARSTIC	7.7			8.5	0.004		0.18	191			252	6.1	0.01	88.9333	83.6971	70.8977	68.8686	83.78	99.9602	67.4122	70.8977	98.4235	88.1144	95.9044	81.619	GREAT	79.4219	GOOD
7088	ANGICAL	-11.87	132	44,15	65,19	9.79	-44.83	LIME	KARSTIC	8.4			16.9	0		0.99	130			282	27.89	0.03	76.6154	64.0113	69.1474	77.852	99.9003	100	76.877	69.1474	90.3614	100	86.9957	80.8201	GREAT	81.1735	GREAT
7765	ANGICAL	-12.03	150	55,60	87,28	6.38	-44.51	LIME	KARSTIC	7.16			15	0		0.03	325			722	189	0	78.6614	88.9663	46.8833	52.6076	80.63	100	50.571	46.8833	47.215	80.8466	100	68.9272	GOOD	57.413	GOOD
7775	BAIANOPOLIS	-12.4	90	3,42	3,92	39.6	-44.6074	LIME	KARSTIC	7.6			68	4.3		0	171			388	0	0	54.9641	87.0423	63.1381	71.6935	80	65.219	70.3914	63.1381	100	78.5022	100	65.9172	GOOD	77.1999	GOOD
1038	BARRA DO MENDES	-11.7633	120	0012,80	0071,60	0.75	-42.0869	LIME	KARSTIC	7.75			51	5.15		1.6	418			744	204	0.02	59.156	82.0808	45.9761	43.6381	0	59.935	42.0744	45.9761	44.3776	0.11	91.2245	0	POOR	19.7083	BAD
1037	BARRA DO MENDES	-11.73	132	0010,30	0058,70	4.14	-42.1144	LIME	KARSTIC	7.7			68.5	0.021		1.48	510			664	80	0.01	54.8588	83.6971	49.3757	37	15.6876	99.7915	2.6	49.3757	73.4928	9.71762	95.9044	46.0233	REGULAR	19.7914	BAD
3012	BARRA DO MENDES	-11.77	55	10,88	25,52	10.54	-42.0583	LIME	KARSTIC	8.3			61.14	0		1.15	899.65			922	252.5	0.08	56.5001	66.4735	39.4238	37	99.072	100	2.6	39.4238	0.25	90.9163	70.7792	58.6133	GOOD	9.52755	BAD
904	BARREIRAS	-12.225	51	0005,00	0013,87	25.52	-44.8164	LIME	KARSTIC	7.8			25	0		0.36	240			366	15.5	1.38	70.1385	80.5006	64.3582	62.409	87.56	100	60.6242	64.3582	94.8674	91.7683	0.04	74.3259	GOOD	27.3052	POOR
1044	BARREIRAS	-12.2153	60	0002,98	0008,98	37.69	-44.8958	LIME	KARSTIC	7.6			12	0.738		0.23	196			284	15.4	0.02	82.5891	87.0423	69.0313	68.1799	84.83	92.9269	66.6863	69.0313	94.9046	89.4391	91.2245	78.9134	GOOD	77.7956	GOOD
1042	BARREIRAS	-12.2053	60	0003,06	0017,67	27.28	-44.9428	LIME	KARSTIC	7.4			19	0.004		0.52	215.5			286	15.9	0.02	74.6405	94.2153	68.9153	65.5593	90.9195	99.9602	63.9274	68.9153	94.7188	94.2878	91.2245	78.3663	GOOD	77.4309	GOOD
3757	BARRO ALTO	-11.9	60	8,97	9,07	11.3	-41.7783	LIME	KARSTIC	7.28			120	56.2		2.3	696			1186	163	0.1	46.9806	91.9734	37	37	0	0.374895	2.6	2.27	52.537	0.11	65.9302	0	POOR	3.95812	BAD
3743	BARRO ALTO	-11.8803	72	0027,76	0035,52	8.78	-41.8378	LIME	KARSTIC	6.8			382.53	12.25		0.4	775.5			1412	48.5	0.22	31.2477	80.2449	37	37	88.4	29.5925	2.6	2.27	83.302	92.3635	47.1025	40.9166	REGULAR	11.25	BAD
3719	BARRO ALTO	-11.7092	60	0004,96	0011,57	32.97	-41.8669	LIME	KARSTIC	7.22			383.19	8.68		1.19	772.3			1290	94	0.08	31.2243	90.4636	37	37	97.4333	42.1982	2.6	2.27	69.4866	86.4616	70.7792	44.0855	REGULAR	11.3882	BAD
679	BARRO ALTO	-11.96	120	0079,45	0094,32	0.36	-41.6944	LIME	KARSTIC	8.4			198.49	0.08		2.37	1412			1988	580	0.02	40.118	64.0113	37	37	0	99.208	2.6	2.27	0.25	0.11	91.2245	0	POOR	1.66338	BAD
1472	BARRO ALTO	-11.8242	52	00020,38	0021,37	19.8	-41.8133	LIME	KARSTIC	7.2			294.05	8.588		0.7	849.19			1486	85	0	34.8108	89.9631	37	37	94.6842	42.5859	2.6	2.27	72.0381	97.918	100	45.1918	REGULAR	12.2105	BAD
611	BARRO ALTO	-11.89	100	0034,00	0034,23	7.52	-41.8322	LIME	KARSTIC	7.5			150	3.7		0.44	605			1018	101	4.9	43.9212	90.5451	37	37	89.2399	69.2269	2.6	2.27	67.5603	92.9673	0.04	51.1665	REGULAR	4.33395	BAD
681	BARRO ALTO	-11.9042	102	0037,90	0050,12	6.8	-41.7769	LIME	KARSTIC	8.3			201.88	10.97		0.92	745.7			1034	330	0	39.889	66.4735	37	37	98.9407	33.6076	2.6	2.27	0.25	100	100	44.8225	REGULAR	4.67702	BAD
1574	BARRO ALTO	-11.8178	42	0017,95	0021,75	14.4	-41.9119	LIME	KARSTIC	8			200.24	21.25		0.9	728.8			1218	147.5	0	39.9993	74.5206	37	37	98.6062	12.0965	2.6	2.27	55.9699	100	100	38.6801	REGULAR	11.7347	BAD
1683	BARRO ALTO	-11.9275	80	00013,36	0062,58	1.44	-41.6858	LIME	KARSTIC	8.8			570	0		8	1543			2410	315	0	25.7741	55.1169	37	37	0	100	2.6	2.27	0.25	0.11	100	0	POOR	1.68336	BAD
674	BARRO ALTO	-11.7967	66	00016,10	0016,15	15.22	-41.805	LIME	KARSTIC	8.3			711.88	3.55		0.42	1515			2246	245	0	22.6599	66.4735	37	37	88.82	70.2669	2.6	2.27	37.4118	92.6626	100	42.4806	REGULAR	10.8334	BAD
1576	BARRO ALTO	-11.7917	100	16,19	23,17	5.72	-41.8992	LIME	KARSTIC	7.71			228.18	8.927		0.62	883.39			1488	167.01	1.01	38.2344	83.3709	37	37	93.0161	41.1748	2.6	2.27	51.6813	96.2261	0.04	45.7688	REGULAR	4.16244	BAD
5806	BARRO ALTO	-11.92	164	41,23	49,73	7.2	-41.7797	LIME	KARSTIC	8.5			79.93	0.721		0.88	603.52			916	188	0.14	52.6569	61.6496	39.6216	37	98.2538	93.084	2.6	39.6216	47.4101	100	58.0679	56.7074	GOOD	23.0061	POOR
1341	BARRO ALTO	-11.8744	122	26,32	26,63	20.8	-41.8447	LIME	KARSTIC	8.3			157.9	14.989		0.38	343.88			724	42	0.48	43.2217	66.4735	46.7999	50.6486	87.98	22.5394	48.6345	46.7999	85.4713	92.0666	0.04	46.8428	REGULAR	23.1528	POOR
1469	BARRO ALTO	-11.7964	136	23,50	62,24	23.97	-41.8758	LIME	KARSTIC	7.8			210.13	4.303		0.44	1156.12			1884	290	0.79	39.3475	80.5006	37	37	89.2399	65.1995	2.6	2.27	0.25	92.9673	0.04	48.9904	REGULAR	1.67296	BAD
6707	BARRO ALTO	-11.7628	100	0019,24	0023,38	10.26	-41.8983	LIME	KARSTIC	8			82.06	10.31		0.65	530.65			704	56.7	0.58	52.2845	74.5206	47.6412	37	93.6433	35.8863	2.6	47.6412	80.6381	96.8564	0.04	51.1841	REGULAR	10.2223	BAD
2280	BARRO ALTO	-11.8536	120	27,60	62,60	16.16	-41.8322	LIME	KARSTIC	7.1		344	254	20		0.76	872			1124	226	0.02	36.7875	87.4815	37	37	95.9189	13.6969	2.6	2.27	40.5022	99.129	91.2245	38.6983	REGULAR	10.9606	BAD
2263	BARRO ALTO	-11.8833	120	15,20	63,45	3.96	-41.7439	LIME	KARSTIC	7.2		372	275	6.77		0.71	759			1120	200	0.02	35.7153	89.9631	37	37	94.8913	51.0207	2.6	2.27	45.1183	98.1277	91.2245	46.7606	REGULAR	11.1466	BAD
2265	BARRO ALTO	-11.8758	120	54,60	84,21	3.13	-41.7711	LIME	KARSTIC	7.3		426	144	0.02		1.6	803			1100	354	0.02	44.4785	92.4795	37	37	0	99.8014	2.6	2.27	0.25	0.11	91.2245	0	POOR	1.66338	BAD
2436	BOM JESUS DA LAPA	-13.24	57	15,78	15,78	25.52	-43.3333	LIME	KARSTIC	7.1			44.44	2.28		0.59	329.04			492	6.2	0	61.2062	87.4815	57.6005	52.1821	92.3878	79.7214	50.1476	57.6005	98.3851	95.6136	100	66.6031	GOOD	70.3495	GOOD
7480	BOM JESUS DA LAPA	-13.2	81	27,60	29,70	23.29	-43.3553	LIME	KARSTIC	8.33			14	0.23		0.06	178			264	1.56	1.66	79.8616	65.724	70.1957	70.6918	81.26	97.7397	69.3349	70.1957	100	82.837	0.04	77.9242	GOOD	28.8384	POOR
889	BREJOLANDIA	-12.6756	100	0000,50	0062,34	1.44	-43.9403	LIME	KARSTIC	7.6			95	0.9		0.78	203			648	88.5	0.06	50.2245	87.0423	50.0887	67.2273	96.3244	91.4425	65.6827	50.0887	71.0357	99.4942	76.4459	65.6364	GOOD	67.1541	GOOD
1777	BREJOLANDIA	-12.54	100	22,23	43,38	8.78	-43.6481	LIME	KARSTIC	7.4			137.39	4.72		0.35	409.9			904	79	0	45.1213	94.2153	40.0221	44.3544	87.35	62.5522	42.7104	40.0221	73.787	91.6173	100	53.0761	GOOD	57.6798	GOOD
1058	CAFARNAUM	-11.7861	116	0041,19	0047,70	7.2	-41.5778	LIME	KARSTIC	7.9			65.5	0.002		1.26	710			1076	261	0.02	55.5034	77.4444	37	37	91.7728	99.9801	2.6	2.27	0.25	75.8096	91.2245	57.2678	GOOD	4.43346	BAD
1046	CAFARNAUM	-11.6667	120	0054,63	0065,02	6.58	-41.5211	LIME	KARSTIC	7.05			68.5	0.005		0.44	695			1080	160	0.01	54.8588	86.2537	37	37	89.2399	99.9503	2.6	2.27	53.1858	92.9673	95.9044	57.1435	GOOD	11.4444	BAD
2255	CAFARNAUM	-11.6253	84	41,90	44,84	16.92	-41.53	LIME	KARSTIC	7.1		306	267	33		0.84	832			1055	191	0.02	36.1138	87.4815	37	37	97.5083	3.76207	2.6	2.27	46.8272	100	91.2245	31.8103	POOR	11.2491	BAD
2459	CAMPO FORMOSO	-10.0642	70	0021,25	0022,57	8.8	-40.3972	LIME	KARSTIC	7.33			322.15	22.489		0.19	836.59			1420	97	0.32	33.577	93.2411	37	37	83.99	10.6949	2.6	2.27	68.6548	88.4097	0.04	35.7619	POOR	4.31317	BAD
4565	CAMPO FORMOSO	-10.0436	150	0045,90	0077,40	13.64	-40.5119	LIME	KARSTIC	8.5			258.62	58.75		0.82	854.4			1452	122.5	0.4	36.5442	61.6496	37	37	97.1205	0.290957	2.6	2.27	61.9492	100	0.04	21.3447	POOR	4.31751	BAD
4816	CAMPO FORMOSO	-10.0089	110	0058,15	0061,42	5.94	-40.4219	LIME	KARSTIC	8.4			199.93	26		1.03	547.2			988	97	0.38	40.0203	64.0113	37.3555	37	100.22	7.54413	2.6	37.3555	68.6548	98.7505	0.04	35.936	POOR	9.34138	BAD
4580	CAMPO FORMOSO	-10.0772	108	28,63	48,33	6.8	-40.5144	LIME	KARSTIC	8.4			131.3	23.74		0.76	662.4			868	82.5	0.48	45.7428	64.0113	41.2622	37	95.9189	9.44433	2.6	41.2622	72.7621	99.129	0.04	39.0581	REGULAR	9.69647	BAD
4587	CAMPO FORMOSO	-10.0692	130	00028,86	0037,11	6.69	-40.5431	LIME	KARSTIC	8.3			157.16	52.42		1.15	595.2			1072	68	0.42	43.2857	66.4735	37	37	99.072	0.545868	2.6	2.27	77.0961	90.9163	0.04	24.6839	POOR	4.41753	BAD
4578	CAMPO FORMOSO	-10.0089	150	0002,70	0047,86	7.3	-40.5319	LIME	KARSTIC	8.3			34.81	10.75		1.39	263			454	37.2	0.38	64.9219	66.4735	59.5777	59.5895	63.1926	34.3506	57.6883	59.5777	87.1067	43.8113	0.04	56.9373	GOOD	23.2644	POOR
4574	CAMPO FORMOSO	-10.0081	84	0027,04	0027,24	9.9	-40.5297	LIME	KARSTIC	7.64			158.93	97.474		0.49	647.17			1100	78	0.64	43.1332	85.6858	37	37	90.2897	0.00619666	2.6	2.27	74.0823	93.7698	0.04	12.5701	POOR	4.40807	BAD
4575	CAMPO FORMOSO	-10.0028	144	0018,08	0089,23	6.01	-40.5219	LIME	KARSTIC	8.4			102.45	15.5		0.96	556.8			908	267.5	0.48	49.1709	64.0113	39.8879	37	99.5379	21.4231	2.6	39.8879	0.25	100	0.04	44.9329	REGULAR	3.66722	BAD
2448	CAMPO FORMOSO	-10.56	104	0037,89	0061,86	3.42	-40.93	LIME	KARSTIC	8.3			41.22	0		0.98	269.1			450	27	0.02	62.3394	66.4735	59.789	58.8634	99.7893	100	56.9365	59.789	90.6784	100	91.2245	71.0651	GOOD	72.2416	GOOD
2457	CAMPO FORMOSO	-10.1511	60	0035,24	0038,37	4.39	-40.5228	LIME	KARSTIC	7			100.54	33.12		0.18	502.4			1060	37.6	0.06	49.433	85.0346	37	37	83.78	3.71747	2.6	2.27	86.9693	88.1144	76.4459	33.58	POOR	11.9841	BAD
1994	CAMPO FORMOSO	-10.12	100	0007,52	0078,06	1.04	-40.6028	LIME	KARSTIC	8.3			47.02	2.26		0.52	362.1			482	15.8	0.12	60.3622	66.4735	58.1154	48.8273	90.9195	79.8801	46.868	58.1154	94.7559	94.2878	61.7342	64.7459	GOOD	64.4412	GOOD
1644	CAMPO FORMOSO	-10.4778	85	-0000,00	0047,27	1.62	-40.5728	LIME	KARSTIC	8			1264	0		0.83	1778			3524	175.75	0	15	74.5206	37	37	97.3154	100	2.6	2.27	49.8611	100	100	41.0604	REGULAR	11.5064	BAD
1296	CAMPO FORMOSO	-10.1903	126	9,73	104,41	1.04	-40.5725	LIME	KARSTIC	7.5			73.58	20		0.8	474.9			706	48	1	53.8345	90.5451	47.5563	38.9221	96.7253	13.6969	38.1654	47.5563	83.4671	99.8297	0.04	45.6579	REGULAR	21.9042	POOR
6257	CAMPO FORMOSO	-10.1108	114	10,76	58,69	5.61	-40.6094	LIME	KARSTIC	7.63			78.39	3.875		0.56	391.99			624	39.6	0.1	52.9329	86.0226	51.1787	45.9802	91.7588	68.0332	44.1873	51.1787	86.2854	95.0258	65.9302	59.6818	GOOD	60.8701	GOOD
6264	CAMPO FORMOSO	-10.1125	110	52,15	68,88	7.52	-40.4414	LIME	KARSTIC	7.54			181.06	71.869		0.42	583.42			1254	81	0.06	41.3626	89.1245	37	37	88.82	0.0789762	2.6	2.27	73.1997	92.6626	76.4459	18.2021	POOR	11.7262	BAD
6269	CAMPO FORMOSO	-10.3828	100	21,07	21,18	9.28	-40.5461	LIME	KARSTIC	7.54			356.16	46.868		0.55	809.04			1516	120	0.14	32.2176	89.1245	37	37	91.549	0.947897	2.6	2.27	62.5787	94.8362	58.0679	24.8828	POOR	11.0553	BAD
6270	CAMPO FORMOSO	-10.14	113	27,28	27,28	8.78	-40.5192	LIME	KARSTIC	7.61			187.09	81.238		0.36	517.33			1324	60.8	1.28	40.9187	86.7008	37	37	87.56	0.0311205	2.6	2.27	79.3358	91.7683	0.04	15.7269	POOR	4.4453	BAD
6320	CAMPO FORMOSO	-10.2081	70	7,82	19,29	11.3	-41.0114	LIME	KARSTIC	7.9			28.16	0		0	97.27			330	0.8	15.2	68.2372	77.4444	66.3872	83.1459	80	100	82.4192	66.3872	100	78.5022	0.04	76.5284	GOOD	29.5768	POOR
7338	CAMPO FORMOSO	-10.4703	90	6,16	28,89	18.86	-40.8567	LIME	KARSTIC	8.34			57.9	1.12		0.43	239			350	9.26	0	57.2925	65.4762	65.2552	62.5346	89.0299	89.4645	60.7554	65.2552	97.2146	92.8141	100	69.0522	GOOD	76.2792	GOOD
920	CANARANA	-11.8267	100	0014,15	0064,40	2.91	-41.6433	LIME	KARSTIC	7.4			120	16.08		0.7	490			694	30.9	0.14	46.9806	94.2153	48.0683	37.7585	94.6842	20.223	37.2924	48.0683	89.2971	97.918	58.0679	46.539	REGULAR	56.7204	GOOD
1033	CANARANA	-11.8511	70	0017,55	0034,57	13.39	-41.7061	LIME	KARSTIC	7.55			208	2.1		0.18	552			976	57	0.02	39.4852	88.7734	37.7169	37	83.78	81.1606	2.6	37.7169	80.5421	88.1144	91.2245	50.6223	REGULAR	25.8495	POOR
7494	CANAVIEIRAS	-15.7933	57	0,86	12,62	18	-39.3336	LIME	KARSTIC	8.52			11	0.24		0	249			262	1.78	2.52	84.1574	61.1889	70.3125	61.2902	80	97.6426	59.4563	70.3125	100	78.5022	0.04	76.7587	GOOD	27.4141	POOR
5195	CANUDOS	-10.2078	150	0013,06	0115,00	0.57	-39.0253	LIME	KARSTIC	8.4			536.59	8.99		0.9	1026.87			2100	108	3.28	26.6112	64.0113	37	37	98.6062	40.9178	2.6	2.27	65.6836	100	0.04	41.4532	REGULAR	4.36069	BAD
1293	CANUDOS	-10.2383	46	0005,58	0031,85	4.93	-39.0411	LIME	KARSTIC	7.5			2650	3		0.72	3200			5916	344	0.03	15	90.5451	37	37	95.0981	74.2153	2.6	2.27	0.25	98.3351	86.9957	39.5025	REGULAR	4.58153	BAD
7361	CARINHANHA	-13.9803	86	4,10	14,32	12.56	-44.0453	LIME	KARSTIC	8.64			56.3	0.01		8.11	74.7			412	96.1	0.2	57.702	58.5022	61.8256	87.0048	0	99.9006	86.4297	61.8256	68.9034	0.11	49.4064	0	POOR	25.9886	POOR
	CARINHANHA	-13.9742	91	12,44	44,02	11.3	-43.735	LIME	KARSTIC	7.81			4	0.01		0.31	134			794	19.2	3.82	104.119	80.1888	43.9934	77.2286	86.51	99.9006	76.2219	43.9934	93.5005	90.986	0.04	78.2022	GOOD	26.1727	POOR
1054	CATOLANDIA	-12.35	60	0007,34	0011,02	31.68	-44.6758	LIME	KARSTIC	7.2			10.5	0.05		0.18	172			232	0.2	0.04	85.0047	89.9631	72.0719	71.5495	83.78	99.5042	70.2396	72.0719	100	88.1144	83.1556	81.6926	GREAT	79.4296	GOOD
7660	CATOLANDIA	-12.2433	144	17,80	82,54	2.12	-44.8256	LIME	KARSTIC	7.64			20	0		0.03	135			236	0	0	73.7859	85.6858	71.8367	77.0735	80.63	100	76.0588	71.8367	100	80.8466	100	79.0058	GOOD	82.0512	GREAT
1082	CENTRAL	-11.1261	50	0003,32	0004,22	11.98	-42.0889	LIME	KARSTIC	7.1			1075	37.81		1.06	1825			3202	137.5	0.01	16.7009	87.4815	37	37	100.291	2.3323	2.6	2.27	58.2942	97.4531	95.9044	24.3386	POOR	11.7067	BAD
2240	CENTRAL	-11.09	120	12,93	110,79	0.36	-42.1022	LIME	KARSTIC	7.2		366	990	29		2.08	1624			2470	357	0.53	17.9148	89.9631	37	37	0	5.5989	2.6	2.27	0.25	0.11	0.04	0	POOR	0.60876	BAD
7387	CÔCOS	-14.07	60	12,80	14,99	27.32	-44.4108	LIME	KARSTIC	7.85			9.13	1.98		0.68	232			416	15.9	2.55	87.5891	78.9555	61.6088	63.4207	94.2687	82.1345	61.6828	61.6088	94.7188	97.4944	0.04	76.7471	GOOD	27.3564	POOR
7493	CORIBE	-13.88	147	108,23	113,11	3.34	-44.1175	LIME	KARSTIC	8.05			8.98	2.37		0.29	311			358	38.7	0.39	87.8991	73.1061	64.8057	54.109	86.09	79.0114	52.0766	64.8057	86.5926	90.6444	0.04	73.9193	GOOD	25.7653	POOR
6799	COTEGIPE	-12.01	180	47,75	90,03	6.3	-44.3633	LIME	KARSTIC	7.53			31.15	1.154		0	278.34			440	31.09	0.16	66.6482	89.4772	60.3199	57.7802	80	89.1627	55.8191	60.3199	89.2303	78.5022	54.8373	69.563	GOOD	64.8221	GOOD
7565	CRISTOPOLIS	-12.13	80	15,25	35,77	17.6	-44.3942	LIME	KARSTIC	8.09			3	0.01		0.04	155			190	1.4	0.79	110.454	71.9964	74.5444	74.0366	80.84	99.9006	72.8619	74.5444	100	81.5471	0.04	87.1546	GREAT	29.6505	POOR
381	EUCLIDES DA CUNHA	-10.4503	27	0011,90	0012,00	6.44	-38.9769	LIME	KARSTIC	7.5			492.65	21.88		1	940.1			1942	430	0	27.7896	90.5451	37	37	100	11.3623	2.6	2.27	0.25	99.6894	100	35.2768	POOR	4.67484	BAD
1668	EUCLIDES DA CUNHA	-10.5353	62	0031,25	0035,48	12.16	-38.9953	LIME	KARSTIC	7.4			1784.52	10.62		0.64	1886.44			6112	252.5	0	15	94.2153	37	37	93.4344	34.7974	2.6	2.27	0.25	96.6449	100	35.2306	POOR	4.65314	BAD
2518	EUCLIDES DA CUNHA	-10.32	70	0020,28	0035,23	2.7	-39.0897	LIME	KARSTIC	8.4			191.02	3.59		0.21	293.47			1104	25.2	0	40.6372	64.0113	37	56.0495	84.41	69.988	54.0453	2.27	91.3226	88.9524	100	52.286	GOOD	29.307	POOR
2516	EUCLIDES DA CUNHA	-10.35	70	0013,82	0044,12	0.61	-39.0436	LIME	KARSTIC	8.3			440.82	8.7		0.67	715.1			1548	105	0	29.3142	66.4735	37	37	94.0605	42.1144	2.6	2.27	66.4819	97.2816	100	42.4521	REGULAR	12.0333	BAD
2685	EUCLIDES DA CUNHA	-10.44	80	0021,71	0038,29	7.92	-38.9778	LIME	KARSTIC	8.3			394.73	24.68		0.76	1104.8			2054	81	0	30.8207	66.4735	37	37	95.9189	8.60186	2.6	2.27	73.1997	99.129	100	33.9971	POOR	12.2664	BAD
6099	EUCLIDES DA CUNHA	-10.4206	140	60,19	107,35	2.01	-39.025	LIME	KARSTIC	7.72			462.35	1.998		0.84	551.04			1442	59	1.88	28.6613	83.0462	37	37	97.5083	81.9877	2.6	2.27	79.9051	100	0.04	47.4339	REGULAR	4.50843	BAD
1048	IBIPEBA	-11.63	141	0006,40	0071,21	0.79	-41.9797	LIME	KARSTIC	7.9			114	7.5		1.8	600			900	116	0.04	47.6888	77.4444	40.157	37	0	47.4497	2.6	40.157	63.5982	0.11	83.1556	0	POOR	9.15353	BAD
1036	IBIPEBA	-11.6742	125	0010,70	0072,60	0.82	-41.9328	LIME	KARSTIC	7.95			122	3.4		1.8	730			1064	205	0.22	46.7528	75.9664	37	37	0	71.3224	2.6	2.27	44.1942	0.11	47.1025	0	POOR	3.67905	BAD
1088	IBIPEBA	-11.6542	70	0006,54	0023,67	23.97	-41.995	LIME	KARSTIC	7.35			306	9.6		1.06	635			1288	127	0.01	34.2725	96.1164	37	37	100.291	38.5105	2.6	2.27	60.8309	97.4531	95.9044	44.8933	REGULAR	11.7918	BAD
2125	IBIPEBA	-11.63	150	6,24	58,00	2.52	-41.9786	LIME	KARSTIC	8.31			172	6.34		1.65	676			990	163	0	42.059	66.2226	37.2959	37	0	53.2487	2.6	37.2959	52.537	0.11	100	0	POOR	8.8967	BAD
2726	IBIQUERA	-12.62	135	0048,37	0092,48	4.64	-40.9803	LIME	KARSTIC	8.3			160.83	0		0.74	670.11			868	173.75	0.12	42.9715	66.4735	41.2622	37	95.5098	100	2.6	41.2622	50.2723	98.7406	61.7342	54.8152	GOOD	23.6353	POOR
1027	IBITITÁ	-11.565	70	0004,25	0006,62	39.6	-41.9392	LIME	KARSTIC	7.75			63.5	5.4		1.06	359			604	114	0.04	55.9513	82.0808	52.1055	49.1325	100.291	58.4639	47.1614	52.1055	64.1137	97.4531	83.1556	60.7731	GOOD	61.2703	GOOD
2323	IBITITÁ	-11.6714	120	16,48	60,22	9.9	-41.8078	LIME	KARSTIC	7.13			71.7	3.98		0.79	601			836	151	0.1	54.2043	88.2224	42.4133	37	96.5255	67.3268	2.6	42.4133	55.177	99.6661	65.9302	56.0869	GOOD	24.4332	POOR
5486	IRAQUARA	-12.2731	180	0010,51	0072,70	1.33	-41.5053	LIME	KARSTIC	8.91			19.86	0.016		1.2	126.53			320	5.2	0.36	73.9026	52.9117	66.9574	78.3969	96.8712	99.8411	77.4492	66.9574	98.7704	85.174	0.04	78.4296	GOOD	29.43	POOR
5669	IRAQUARA	-12.2275	185	58,40	59,35	5.76	-41.5425	LIME	KARSTIC	8.23			513.97	18.75		0.25	822.96			1864	130	0.04	27.206	68.2598	37	37	85.25	15.509	2.6	2.27	60.0959	89.8781	83.1556	35.3294	POOR	11.4119	BAD
1202	IRAQUARA	-12.3047	120	0073,37	0110,31	2.19	-41.6203	LIME	KARSTIC	7.75			810	18.1		0.43	1010			1964	55	0.08	20.822	82.0808	37	37	89.0299	16.5441	2.6	2.27	81.1838	92.8141	70.7792	33.8195	POOR	11.8184	BAD
1521	IRAQUARA	-12.21	100	0073,60	0076,43	12.78	-41.5917	LIME	KARSTIC	8.3			24.08	0		0.17	294.41			344	88	0.1	70.7436	66.4735	65.5935	55.9437	83.57	100	53.9373	65.5935	71.1781	87.8017	65.9302	72.2651	GOOD	65.8244	GOOD
815	IRAQUARA	-12.36	180	87,00	177,00	1.87	-41.6189	LIME	KARSTIC	8.5			62.33	0		0.8	176.95			840	75	0.06	56.2205	61.6496	42.267	70.8412	96.7253	100	69.4925	42.267	74.9748	99.8297	76.4459	65.4518	GOOD	65.7996	GOOD
798	IRAQUARA	-12.2756	81	0024,00	0024,00	8.78	-41.6169	LIME	KARSTIC	8.7			19.91	0		0.25	238.29			260	6.1	0.13	73.8608	57.2071	70.4294	62.6239	85.25	100	60.8488	70.4294	98.4235	89.8781	59.8413	75.2585	GOOD	72.6724	GOOD
697	IRAQUARA	-12.2	120	00004,80	0020,70	4.61	-41.4483	LIME	KARSTIC	6.6			44.84	0		0.14	18.32			86	2.2	0.08	61.0719	75.594	80.4292	97.4449	82.94	100	97.1209	80.4292	99.9347	86.7465	70.7792	79.9167	GOOD	87.5158	GREAT
1397	IRAQUARA	-12.3558	150	77,17	100,21	6.22	-41.6272	LIME	KARSTIC	7.61			752.1	0.164		0.73	1280			2224	191	0.12	21.8805	86.7008	37	37	95.3042	98.3831	2.6	2.27	46.8272	98.5396	61.7342	45.3763	REGULAR	10.6688	BAD
6490	IRAQUARA	-12.2742	150	39,00	44,16	8.78	-41.5808	LIME	KARSTIC	7.11			374.44	57.748		1.18	889.49			1910	101.2	0.44	31.5382	87.7281	37	37	97.9295	0.321428	2.6	2.27	67.506	87.6774	0.04	21.251	POOR	4.29545	BAD
997	IRECÊ	-11.33	52	0014,07	0014,37	9.9	-41.9411	LIME	KARSTIC	7.15			264	33.75		0.89	870			1362	118	0.01	36.2663	88.718	37	37	98.432	3.49181	2.6	2.27	63.0865	100	95.9044	31.5608	POOR	11.911	BAD
640	ITAGUAÇU DA BAHIA	-11.0319	80	6,95	41,09	10.83	-42.2108	LIME	KARSTIC	7.53			24.9	8.51		0.58	306			418	30.2	0.51	70.203	89.4772	61.5006	54.6555	92.1782	42.9174	52.6286	61.5006	89.5436	95.4146	0.04	64.3352	GOOD	25.8223	POOR
1272	ITAGUAÇU DA BAHIA	-11.0361	117	35,80	42,40	17.6	-42.3258	LIME	KARSTIC	7.48			182	37.6		0.49	574			996	34.7	2.55	41.2924	91.2654	37.1182	37	90.2897	2.3815	2.6	37.1182	87.9699	93.7698	0.04	30.4644	POOR	9.6515	BAD
2162	ITAGUAÇU DA BAHIA	-10.9403	117	19,43	73,05	9.21	-42.4261	LIME	KARSTIC	7.8			243	25.2		0	615			1094	43.6	0.54	37.385	80.5006	37	37	80	8.16854	2.6	2.27	84.9326	78.5022	0.04	34.7876	POOR	4.39301	BAD
7519	ITAGUAÇU DA BAHIA	-11.0264	120	20,12	72,95	3.81	-42.1733	LIME	KARSTIC	7.89			39.9	2.79		0.99	421			612	51.7	3.38	62.8327	77.7439	51.7328	43.3757	99.9003	75.7807	41.8438	51.7328	82.2529	100	0.04	63.5205	GOOD	22.9412	POOR
7453	JABORANDI	-13.5786	100	35,13	90,00	4.03	-44.4078	LIME	KARSTIC	8.16			31.6	1.88		0.59	495			586	4.27	0.13	66.4239	70.1001	52.9541	37.3809	92.3878	82.955	37.0185	52.9541	99.13	95.6136	59.8413	62.9937	GOOD	59.1634	GOOD
123	JOAO DOURADO	-11.0986	50	4,50	23,27	15.22	-41.4597	LIME	KARSTIC	7.35			861	132		0.66	1734			3174	222	0.1	19.9444	96.1164	37	37	93.852	0.000200313	2.6	2.27	41.1825	97.0688	65.9302	6.22096	POOR	10.5042	BAD
1059	JOAO DOURADO	-11.145	150	00025,32	0120,00	0.54	-41.4933	LIME	KARSTIC	7.3			235	0.006		0.51	640			1044	112	0.18	37.8368	92.4795	37	37	90.7096	99.9404	2.6	2.27	64.6331	94.1118	51.9693	52.199	GOOD	10.9444	BAD
7546	JUAZEIRO	-9.23917	60	8,74	14,62	26.38	-40.1081	LIME	KARSTIC	7.65			377	12		0.71	647			1480	135	0.69	31.4456	85.3506	37	37	94.8913	30.3371	2.6	2.27	58.8891	98.1277	0.04	41.7345	REGULAR	4.26837	BAD
7599	JUSSARA	-11	120	33,45	41,88	3.7	-41.9926	LIME	KARSTIC	6.7		347	211	17.15		0.34	828			1804	97	0.373	39.2917	77.9021	37	37	87.14	18.1825	2.6	2.27	68.6548	91.4641	0.04	40.2157	REGULAR	4.3352	BAD
1318	LAJEDINHO	-12.2844	203	128,70	149,49	2.3	-41.0456	LIME	KARSTIC	7.61			52	0.01		1.09	1395			2384	1294	0.33	58.8693	86.7008	37	37	100.166	99.9006	2.6	2.27	0.25	95.7493	0.04	59.298	GOOD	1.68038	BAD
7221	LAJEDINHO	-12.2947	218	00103,75	138,00	4.53	-41.0131	LIME	KARSTIC	8.75			107	0		0.71	293			584	78.2	1.92	48.5668	56.1516	53.0492	56.1025	94.8913	100	54.0993	53.0492	74.0232	98.1277	0.04	63.3197	GOOD	24.3101	POOR
7120	LAPAO	-11.38	72	5,87	7,64	36	-41.7808	LIME	KARSTIC	8.86			48.7	4.08		0.51	245			398	31	0.1	59.8398	53.9022	62.5888	61.785	90.7096	66.6609	59.9723	62.5888	89.2619	94.1118	65.9302	65.6407	GOOD	70.3107	GOOD
2151	LAPAO	-11.4075	166	51,65	80,60	6.84	-41.78	LIME	KARSTIC	8.54			190	6.08		1.82	420			786	102	0.16	40.7097	60.7319	44.3032	43.463	0	54.6428	41.9204	44.3032	67.2892	0.11	54.8373	0	POOR	19.582	BAD
1007	MORRO DO CHAPEU	-10.9	60	0020,96	0026,18	9.54	-41.3186	LIME	KARSTIC	7.15			75	0.005		0.74	690			976	5.1	5.9	53.5618	88.718	37.7169	37	95.5098	99.9503	2.6	37.7169	98.809	98.7406	0.04	57.7336	GOOD	9.96356	BAD
2153	MORRO DO CHAPEU	-11.62	130	22,89	52,46	10.29	-41.4511	LIME	KARSTIC	7.88			135	9.66		0.37	459			836	96.6	0.07	45.3617	78.0448	42.4133	40.1861	87.77	38.2815	39.1591	42.4133	68.7652	91.9179	73.498	48.8026	REGULAR	54.3122	GOOD
5077	MULUNGU DO MORRO	-11.97	160	0053,23	0066,46	1	-41.6756	LIME	KARSTIC	7.9			333.21	0		3.9	1393			2480	10.4	2.8	33.1202	77.4444	37	37	0	100	2.6	2.27	96.7818	0.11	0.04	0	POOR	1.67641	BAD
5598	MULUNGU DO MORRO	-12	180	21,32	125,60	1	-41.6489	LIME	KARSTIC	7.88			178.14	0.012		1.73	517.71			1032	208.76	0.13	41.5831	78.0448	37	37	0	99.8808	2.6	2.27	43.5109	0.11	59.8413	0	POOR	3.7853	BAD
5684	MULUNGU DO MORRO	-11.9544	160	55,93	55,93	4.82	-41.5744	LIME	KARSTIC	7.48			135.3	11.87		0.62	484.27			840	45	0.74	45.3312	91.2654	42.267	38.1959	93.0161	30.7316	37.6155	42.267	84.4637	96.2261	0.04	47.6024	REGULAR	21.0581	POOR
6017	MULUNGU DO MORRO	-11.87	150	65,50	109,85	0.54	-41.585	LIME	KARSTIC	7.3			1106.18	12		3.4	1540.05			3270	262	0.18	16.2766	92.4795	37	37	0	30.3371	2.6	2.27	0.25	0.11	51.9693	0	POOR	1.54606	BAD
227	MULUNGU DO MORRO	-11.9544	135	0003,65	0005,33	13.65	-41.6194	LIME	KARSTIC	7.3			760	7.3		0.26	873			2430	180	12.1	21.7318	92.4795	37	37	85.46	48.4024	2.6	2.27	48.9977	90.0823	0.04	40.1491	REGULAR	4.08426	BAD
1533	MULUNGU DO MORRO	-11.88	91	0033,38	0072,72	1.51	-41.6025	LIME	KARSTIC	8.3			285.78	1.65		2.82	733.62			1522	368	0.18	35.1961	66.4735	37	37	0	84.8734	2.6	2.27	0.25	0.11	51.9693	0	POOR	1.54606	BAD
550	MUQUEM DO SAO FRANCISCO	-12.1978	100	5,56	9,61	31.68	-43.8308	LIME	KARSTIC	7.75			21	1.89		0.41	337			480	76.4	0.12	72.9788	82.0808	58.2189	51.3539	88.61	82.8726	49.3277	58.2189	74.5571	92.5125	61.7342	69.4237	GOOD	62.6115	GOOD
7379	MUQUEM DO SAO FRANCISCO	-12.19	102	30,25	33,87	18.43	-43.6833	LIME	KARSTIC	7.55			144	5.04		0.28	653			1018	171	1.14	44.4785	88.7734	37	37	85.88	60.5939	2.6	2.27	50.8428	90.4645	0.04	49.9617	REGULAR	4.11262	BAD
7516	MUQUEM DO SAO FRANCISCO	-12.3506	150	22,97	108,85	0.79	-43.4331	LIME	KARSTIC	8.44			95.8	1.12		0.2	467			700	35.6	3.6	50.1072	63.0549	47.8115	39.545	84.2	89.4645	38.6496	47.8115	87.6582	88.6886	0.04	57.2518	GOOD	21.8071	POOR
938	NOVA REDENÇAO	-12.75	203	0093,20	0150,00	2.66	-41.1208	LIME	KARSTIC	7.85			200	0		0.7	780			1234	175	0.46	40.0155	78.9555	37	37	94.6842	100	2.6	2.27	50.0149	97.918	0.04	52.9139	GOOD	4.15015	BAD
948	NOVA REDENÇAO	-12.77	60	45,00	52,35	3.27	-41.1089	LIME	KARSTIC	7.71			1144.25	18.597		0.17	1901.64			3192	201.2	0.27	15.7722	83.3709	37	37	83.57	15.7467	2.6	2.27	44.8949	87.8017	42.2486	30.9404	POOR	9.91001	BAD
1810	NOVA REDENÇAO	-12.7922	60	0028,00	0028,00	10.54	-41.0164	LIME	KARSTIC	6.5			558.73	2.6		0.34	1101			1974	190	0	26.0513	73.3207	37	37	87.14	77.2255	2.6	2.27	47.0207	91.4641	100	44.7602	REGULAR	11.2408	BAD
5935	NOVA REDENÇAO	-12.7569	141	82,01	108,00	4.03	-41.0231	LIME	KARSTIC	7.77			36.57	0.18		0.16	331.76			516	14.2	3.7	64.1629	81.4445	56.3804	51.8976	83.36	98.2267	49.8653	56.3804	95.352	87.4703	0.04	67.8104	GOOD	24.7868	POOR
5978	NOVA REDENÇAO	-12.8231	180	67,93	116,11	0.28	-41.0458	LIME	KARSTIC	7.46			178.97	0		3.7	1352.56			3914	2375	0.12	41.52	91.9925	37	37	0	100	2.6	2.27	0.25	0.11	61.7342	0	POOR	1.58105	BAD
1975	NOVA REDENÇAO	-12.8225	150	0037,55	0083,92	0.14	-41.0131	LIME	KARSTIC	7.89			706.24	1.053		0.09	1213.51			2490	103.09	6.42	22.7724	77.7439	37	37	81.89	90.0623	2.6	2.27	66.9948	84.5183	0.04	43.9212	REGULAR	4.26635	BAD
7569	NOVA REDENÇAO	-12.8611	80	33,05	33,40	11.8	-41.0394	LIME	KARSTIC	7.44			212	2.88		0.31	696			1020	89.8	1.49	39.2278	92.7265	37	37	86.51	75.1058	2.6	2.27	70.6666	90.986	0.04	50.1064	REGULAR	4.35311	BAD
2427	OUROLANDIA	-10.64	60	18,37	54,00	4.93	-41.2672	LIME	KARSTIC	8.3			166.9	24.65		1.14	714.48			1090	52.5	0	42.4678	66.4735	37	37	99.3523	8.62755	2.6	2.27	81.9925	91.8671	100	37.1772	REGULAR	12.3633	BAD
7305	OUROLANDIA	-10.8175	149	6,52	85,10	3.31	-41.2178	LIME	KARSTIC	7.59			309	0.19		2.26	2351			3734	1427	0.02	34.1406	87.3853	37	37	0	98.1291	2.6	2.27	0.25	0.11	91.2245	0	POOR	1.66338	BAD
7710	OUROLANDIA	-10.86	100	31,15	32,45	10.56	-41.3597	LIME	KARSTIC	7.59			124	27.4		2.28	565			960	85.3	1.74	46.5289	87.3853	38.2089	37	0	6.56407	2.6	38.2089	71.9516	0.11	0.04	0	POOR	3.41626	BAD
7692	OUROLANDIA	-10.9328	60	30,18	30,18	6.88	-41.1561	LIME	KARSTIC	7.2		352	83	1.75		0.1	440			550	24	0.64	52.1234	89.9631	54.6913	41.7504	82.1	84.0339	40.4469	54.6913	91.7544	85.0173	0.04	60.3591	GOOD	22.9354	POOR
5189	PALMEIRAS	-12.3814	80	0042,89	0042,89	8.31	-41.5625	LIME	KARSTIC	8.8			17.36	0		0	165.7			404	3.6	0.5	76.1596	55.1169	62.2609	72.4613	80	100	71.2012	62.2609	99.3898	78.5022	0.04	74.6709	GOOD	27.8729	POOR
2158	PRESIDENTE DUTRA	-11.2828	100	5,90	74,74	2.12	-42.0181	LIME	KARSTIC	8.37			52.1	0.6		1.97	532			720	128	0.1	58.841	64.7392	46.9668	37	0	94.2104	2.6	46.9668	60.585	0.11	65.9302	0	POOR	9.18899	BAD
7659	PRESIDENTE DUTRA	-11.2492	110	16,42	57,23	4.39	-41.9783	LIME	KARSTIC	7.5		348	44	5.52		1.48	547			850	255	0.21	61.3556	90.5451	41.9041	37	15.6876	57.7707	2.6	41.9041	0.25	9.71762	48.2246	42.2707	REGULAR	6.58886	BAD
7656	PRESIDENTE DUTRA	-11.3336	102	12,45	38,09	13.21	-42.0467	LIME	KARSTIC	7.4		447	474	18		1.97	926			1578	409	0.02	28.3199	94.2153	37	37	0	16.7094	2.6	2.27	0.25	0.11	91.2245	0	POOR	1.66338	BAD
7653	PRESIDENTE DUTRA	-11.36	110	19,09	56,70	5.18	-41.9822	LIME	KARSTIC	7.4		244	842	43		1.26	1488			2852	409	0.02	20.2658	94.2153	37	37	91.7728	1.39232	2.6	2.27	0.25	75.8096	91.2245	23.441	POOR	4.43346	BAD
7651	PRESIDENTE DUTRA	-11.3542	120	13,73	62,91	2.66	-41.9964	LIME	KARSTIC	7.4		360	114	1.45		1.9	606			811	293	0.022	47.6888	94.2153	43.3444	37	0	86.5775	2.6	43.3444	0.25	0.11	90.3449	0	POOR	3.68375	BAD
7654	PRESIDENTE DUTRA	-11.36	110	29,34	30,78	14.4	-42.0294	LIME	KARSTIC	6.93			900	36.2		0.76	1782			3168	510	0.25	19.3039	83.3424	37	37	95.9189	2.73708	2.6	2.27	0.25	99.129	44.0531	25.6404	POOR	4.19871	BAD
899	RIACHAO DAS NEVES	-11.5967	100	0006,46	0064,86	1.36	-45.025	LIME	KARSTIC	7.7			4	0.002		0	181			252	0.5	0.26	104.119	83.6971	70.8977	70.2668	80	99.9801	68.8867	70.8977	100	78.5022	43.1301	84.6825	GREAT	70.9745	GOOD
7332	RIACHAO DAS NEVES	-11.6817	120	8,34	48,86	3.42	-44.9503	LIME	KARSTIC	7.93			4.06	0.39		0.25	212			260	14.8	0.65	103.8	76.5537	70.4294	66.0221	85.25	96.1976	64.4141	70.4294	95.1281	89.8781	0.04	83.6472	GREAT	28.3816	POOR
7496	RIACHAO DAS NEVES	-11.825	120	3,45	62,81	5.18	-45.1511	LIME	KARSTIC	8.91			61.9	0.01		2.35	10.3			498	38.7	3.08	56.3209	52.9117	57.2933	99.0284	0	99.9006	98.7198	57.2933	86.5926	0.11	0.04	0	POOR	10.8885	BAD
1047	RUI BARBOSA	-12.1644	150	0066,03	0132,00	0.46	-40.9814	LIME	KARSTIC	7.4			21	0.014		0.46	268			464	90	0.14	72.9788	94.2153	59.0521	58.9937	89.6599	99.8609	57.0712	59.0521	70.61	93.2803	58.0679	73.8691	GOOD	64.4344	GOOD
6664	RUI BARBOSA	-12.1714	130	0059,54	0076,38	1.76	-41.0222	LIME	KARSTIC	8.12			147.22	0.373		0.53	360.03			776	113.33	0.25	44.1765	71.1767	44.6945	49.0309	91.1294	96.3603	47.0636	44.6945	64.2873	94.4672	44.0531	58.214	GOOD	53.8655	GOOD
6761	RUI BARBOSA	-12.2172	150	0095,26	0116,11	2.88	-40.9817	LIME	KARSTIC	8.08			25.86	0.025		0.98	1851.12			3190	1588.89	0.52	69.5952	72.272	37	37	99.7893	99.7518	2.6	2.27	0.25	100	0.04	61.3236	GOOD	1.69136	BAD
913	SANTANA	-12.99	100	0006,75	0052,50	10.4	-44.045	LIME	KARSTIC	7.8			58	0.002		1.68	252			512	27	0.02	57.2674	80.5006	56.5822	60.9217	0	99.9801	59.0725	56.5822	90.6784	0.11	91.2245	0	POOR	25.8828	POOR
1077	SANTANA	-12.98	45	-0000,00			-44.0744	LIME	KARSTIC	7.55			92.5	0.005		0.33	414			648	84	0.01	50.598	88.7734	50.0887	43.9903	86.93	99.9503	42.386	50.0887	72.3269	91.3083	95.9044	61.3202	GOOD	60.5827	GOOD
1030	SANTANA	-12.9536	49	0008,49	0008,85	30.45	-44.0153	LIME	KARSTIC	7.3			40	0.606		0.38	320			420	50	0.02	62.7947	92.4795	61.3925	53.1389	87.98	94.1542	51.1019	61.3925	82.8087	92.0666	91.2245	69.5651	GOOD	68.6525	GOOD
910	SANTANA	-13.05	115	0002,16	0064,63	1.72	-44.0892	LIME	KARSTIC	7.6			68	0.018		1.88	138			614	29.8	0.06	54.9641	87.0423	51.64	76.6102	0	99.8212	75.5716	51.64	89.6847	0.11	76.4459	0	POOR	26.3909	POOR
919	SANTANA	-12.8961	92	0005,54	0064,76	7.52	-44.0572	LIME	KARSTIC	7.7			5.3	0.003		0.33	110.5			190	1.3	0.66	98.222	83.6971	74.5444	80.964	86.93	99.9702	80.1399	74.5444	100	91.3083	0.04	87.421	GREAT	30.9724	POOR
1023	SANTANA	-12.9761	100	0016,78	0062,95	9.39	-44.0458	LIME	KARSTIC	7.95			45	0.002		0.19	320			450	28.6	0.02	61.0185	75.9664	59.789	53.1389	83.99	99.9801	51.1019	59.789	90.1093	88.4097	91.2245	68.0828	GOOD	68.7307	GOOD
1028	SANTANA	-12.98	74	0008,28	0016,58	32.97	-44.1306	LIME	KARSTIC	7.75			100	0.002		1.2	194			548	22.5	0.02	49.5081	82.0808	54.7894	68.4546	96.8712	99.9801	66.9757	54.7894	92.2968	85.174	91.2245	67.6525	GOOD	72.3015	GOOD
698	SANTANA	-13.1592	101	33,50	43,05	2.03	-44.0303	LIME	KARSTIC	7.2			45.36	0		0.25	285.43			400	29.6	0.2	60.8992	89.9631	62.4794	56.9627	85.25	100	54.9793	62.4794	89.7553	89.8781	49.4064	70.2376	GOOD	65.6697	GOOD
4131	SAO FELIX DO CORIBE	-13.5444	65	3,25	28,37	8.49	-44.1381	LIME	KARSTIC	7.6			57.67	0.022		0.41	406.4			620	60	0.04	57.3506	87.0423	51.3627	44.6675	88.61	99.7816	42.9914	51.3627	79.5884	92.5125	83.1556	63.9738	GOOD	61.2184	GOOD
1001	SAO GABRIEL	-11.1275	74	0008,00	0008,92	36	-41.7878	LIME	KARSTIC	7.55			296	0.03		0.38	730			1266	46	0.01	34.7215	88.7734	37	37	87.98	99.7022	2.6	2.27	84.1303	92.0666	95.9044	50.675	REGULAR	12.3542	BAD
2243	SAO GABRIEL	-10.9192	120	18,27	58,37	15.12	-41.6378	LIME	KARSTIC	7.2		367	129	22		0.87	544			745	66	0.02	45.9854	89.9631	45.9354	37	98.0719	11.2275	2.6	45.9354	77.7123	100	91.2245	41.9526	REGULAR	27.6166	POOR
2257	SAO GABRIEL	-11.0664	150	20,97	83,69	6.12	-41.6367	LIME	KARSTIC	7.1		369	514	2.89		2.83	698			1311	229	0.02	27.2052	87.4815	37	37	0	75.0312	2.6	2.27	39.9989	0.11	91.2245	0	POOR	3.94177	BAD
4567	SENTO SE	-10.24	31.2	10,80	11,38	8.78	-42.0181	LIME	KARSTIC	8.5			93.51	4.24		0.47	330.05			446	7.8	0.12	50.4459	61.6496	60.0009	52.0763	89.8698	65.6091	50.0425	60.0009	97.7714	93.4406	61.7342	60.7031	GOOD	66.4664	GOOD
6155	SENTO SE	-10.17	130	6,76	66,18	2.23	-41.9228	LIME	KARSTIC	7.81			212.78	0		0.27	676.28			1140	285	0.04	39.1782	80.1888	37	37	85.67	100	2.6	2.27	0.25	90.2774	83.1556	51.8282	REGULAR	4.49668	BAD
2847	SENTO SE	-10.3475	70	0007,97	0012,12	15.84	-41.8439	LIME	KARSTIC	8.3			168.89	0		0.3	471.58			760	33	0.14	42.3068	66.4735	45.3297	39.1827	86.3	100	38.3666	45.3297	88.5614	90.818	58.0679	55.3426	GOOD	55.5647	GOOD
4149	SENTO SE	-10.11	40	0007,85	0010,79	19.8	-41.5736	LIME	KARSTIC	7.23			50.87	1.52		1.19	236.92			348	22.4	0.04	59.1938	90.7144	65.3678	62.7966	97.4333	85.9772	61.0295	65.3678	92.3331	86.4616	83.1556	71.4622	GOOD	73.1677	GOOD
4155	SENTO SE	-10.2228	120	0013,85	0081,06	0.54	-41.7167	LIME	KARSTIC	7.47			846.01	0		0.77	1163.86			2338	68	0.04	20.1974	91.6281	37	37	96.1221	100	2.6	2.27	77.0961	99.3149	83.1556	44.7349	REGULAR	12.0852	BAD
4158	SENTO SE	-10.2336	106	0018,55	0069,16	4.03	-41.735	LIME	KARSTIC	8.84			61.49	0		1.14	97.36			472	2.4	0.04	56.4172	54.3039	58.6343	83.1309	99.3523	100	82.4035	58.6343	99.8567	91.8671	83.1556	72.0796	GOOD	79.0351	GOOD
7327	SENTO SE	-10.1856	70	13,33	23,38	20.3	-41.715	LIME	KARSTIC	7.93			89.9	1.22		0.04	233			432	6.63	0	50.9982	76.5537	60.7472	63.2933	80.84	88.5797	61.5494	60.7472	98.2198	81.5471	100	65.475	GOOD	73.7768	GOOD
7358	SERRA DO RAMALHO	-13.6281	144	30,90	44,86	20.8	-43.7744	LIME	KARSTIC	8.44			4.99	1.57		0	297			312	6.67	0.51	99.4611	63.0549	67.4155	55.6532	80	85.551	53.6414	67.4155	98.2044	78.5022	0.04	76.7909	GOOD	26.2535	POOR
7471	SERRA DO RAMALHO	-13.2747	140	6,10	65,28	2.01	-43.465	LIME	KARSTIC	8.62			21	0.04		1.97	137			376	83.6	0.1	72.9788	58.9409	63.8017	76.7643	0	99.6032	75.7337	63.8017	72.4427	0.11	65.9302	0	POOR	26.4481	POOR
7060	SITIO DO MATO	-12.5819	120	17,08	35,56	21.42	-43.4192	LIME	KARSTIC	8.3			25.09	0.267		0.74	176.05			342	44.79	0.17	70.0806	66.4735	65.7066	70.9695	95.5098	97.3809	69.6277	65.7066	84.5339	98.7406	53.3619	76.2276	GOOD	72.1179	GOOD
7375	SITIO DO MATO	-13.08	140	8,29	57,33	3.78	-43.4033	LIME	KARSTIC	8.3		148	28	0.02		1.35	92			464	159	0.077	68.3276	66.4735	59.0521	84.0314	75.5933	99.8014	83.3418	59.0521	53.4037	55.6023	71.5724	73.4747	GOOD	64.9595	GOOD
7423	SITIO DO MATO	-12.98	55	15,33			-43.42	LIME	KARSTIC	8.36			73.1	0.01		3.64	164			636	152	5.98	53.9279	64.9838	50.6306	72.7094	0	99.9006	71.4627	50.6306	54.9524	0.11	0.04	0	POOR	8.90447	BAD
5049	SOUTO SOARES	-12.02	140	0084,95	0086,81	8.24	-41.5842	LIME	KARSTIC	6.5			28.49	0.01		0.06	258.22			364	31.6	0.16	68.0527	73.3207	64.4699	60.1648	81.26	99.9006	58.2853	64.4699	89.0512	82.837	54.8373	72.1224	GOOD	67.3186	GOOD
471	SOUTO SOARES	-12.1136	180	0110,00	0114,10	4.24	-41.6103	LIME	KARSTIC	8.2			135.64	3		2.72	655.77			964	126	0.36	45.2968	69.0418	38.0848	37	0	74.2153	2.6	38.0848	61.0778	0.11	0.04	0	POOR	3.3195	BAD
422	SOUTO SOARES	-11.965	170	0052,26	0056,56	3.85	-41.7528	LIME	KARSTIC	7.72			51.53	0.546		0.55	534.62			722	290	0.28	59.0033	83.0462	46.8833	37	91.549	94.7174	2.6	46.8833	0.25	94.8362	41.406	60.9901	GOOD	9.37091	BAD
5467	SOUTO SOARES	-11.9269	200	0106,53	0139,55	5.65	-41.825	LIME	KARSTIC	8.66			27.81	0.018		3.45	322			626	82	0.18	68.4356	58.067	51.0869	52.9258	0	99.8212	50.8886	51.0869	72.9077	0.11	51.9693	0	POOR	21.6284	POOR
5642	SOUTO SOARES	-12.0578	150	0056,95	0089,70	2.3	-41.6789	LIME	KARSTIC	8.45			83.03	3.375		0.86	401.1			752	110	1	52.1183	62.8182	45.6515	45.1459	97.8868	71.4998	43.4239	45.6515	65.1564	100	0.04	57.9165	GOOD	21.5406	POOR
5671	SOUTO SOARES	-12.0911	103	86,53	86,53	2.03	-41.5858	LIME	KARSTIC	8.3			109.83	2.08		0.22	372.15			570	17.59	1.11	48.2047	66.4735	53.7196	47.8508	84.62	81.3221	45.9365	53.7196	94.0931	89.2022	0.04	59.3027	GOOD	23.9259	POOR
1034	SOUTO SOARES	-11.94	158.4	0053,25	0056,11	4.64	-41.7375	LIME	KARSTIC	7.4			48	0.3		1.3	1192			1598	882	0.2	60.055	94.2153	37	37	86.1778	97.062	2.6	2.27	0.25	67.8271	49.4064	58.179	GOOD	4.02598	BAD
1160	SOUTO SOARES	-12.0306	200	0094,54	0122,29	5.65	-41.7194	LIME	KARSTIC	7.8			94	0		0.49	520			758	40.3	0.14	50.3727	80.5006	45.4099	37	90.2897	100	2.6	45.4099	86.0473	93.7698	58.0679	58.3779	GOOD	26.1607	POOR
6770	SOUTO SOARES	-12.0169	200	0021,90	0161,33	2.37	-41.6478	LIME	KARSTIC	7.95			805.71	0		2.69	1442.15			2940	266.67	0.29	20.8981	75.9664	37	37	0	100	2.6	2.27	0.25	0.11	40.5997	0	POOR	1.49722	BAD
7233	SOUTO SOARES	-12.11	145	118,50	139,96	5.79	-41.6825	LIME	KARSTIC	8.43			40	2.47		1.98	598			870	230	0	62.7947	63.2925	41.1918	37	0	78.2299	2.6	41.1918	39.8325	0.11	100	0	POOR	8.71848	BAD
7259	SOUTO SOARES	-12.0694	200	147,49	154,77	3.52	-41.655	LIME	KARSTIC	8.03			339	1.68		1.62	1186			1986	492	0	32.8869	73.6682	37	37	0	84.6206	2.6	2.27	0.25	0.11	100	0	POOR	1.68336	BAD
1035	TABOCAS DO BREJO VELHO	-12.29	40	0000,80	0000,92	39.6	-44.2292	LIME	KARSTIC	7.75			20	0.006		0.22	203			270	2.8	0.02	73.7859	82.0808	69.8456	67.2273	84.62	99.9404	65.6827	69.8456	99.7009	89.2022	91.2245	77.2431	GOOD	78.3346	GOOD
1039	TABOCAS DO BREJO VELHO	-12.31	28.5	0000,70	0001,05	34.41	-44.2844	LIME	KARSTIC	7.55			35	0.014		0.37	224			314	11.4	0.02	64.8379	88.7734	67.3008	64.4487	87.77	99.8609	62.7608	67.3008	96.4036	91.9179	91.2245	74.2973	GOOD	76.4784	GOOD
7058	TABOCAS DO BREJO VELHO	-12.7017	90	1,53	4,12	39.6	-44.1039	LIME	KARSTIC	7.99			11.9	2.26		0.09	262			410	25.2	0	82.739	74.8072	61.9342	59.7094	81.89	79.8801	57.8126	61.9342	91.3226	84.5183	100	72.8075	GOOD	72.365	GOOD
7055	TABOCAS DO BREJO VELHO	-12.6841	24	2,04	2,95	14.94	-43.9709	LIME	KARSTIC	7.85			89	0.9		0.08	296			782	149	0	51.1396	78.9555	44.4592	55.7652	81.68	91.4425	53.7554	44.4592	55.6288	83.9895	100	60.4263	GOOD	59.5391	GOOD
3000	TANHAÇU	-13.9347	40	9,53	9,53	20.8	-41.2794	LIME	KARSTIC	7			292.47	0		0.22	462.86			898	34	0.22	34.8836	85.0346	40.2247	39.8755	84.62	100	38.9109	40.2247	88.213	89.2022	47.1025	51.887	REGULAR	52.3872	GOOD
7665	UIBAÍ	-11.3224	120	12,83	88,55	2.3	-42.0682	LIME	KARSTIC	7.52			122	5.96		2.81	881			1516	340	1.43	46.7528	89.8315	37	37	0	55.2985	2.6	2.27	0.25	0.11	0.04	0	POOR	0.60876	BAD
6765	UMBURANAS	-10.5928	200	145,70	148,40	2.84	-41.2894	LIME	KARSTIC	8.18			44.76	1.455		0.99	695.5			1126	315.86	0.04	61.0986	69.5686	37	37	99.9003	86.5345	2.6	2.27	0.25	100	83.1556	57.9315	GOOD	4.5662	BAD
2058	UMBURANAS	-10.6336	154	121,90	123,00	3.7	-41.2733	LIME	KARSTIC	7.58			59.8	0.87		2.42	2021			3176	1524	1.54	56.8221	87.7299	37	37	0	91.7156	2.6	2.27	0.25	0.11	0.04	0	POOR	0.60876	BAD
2272	VARZEA NOVA	-11.1253	150	7,28	90,46	2.62	-41.0311	LIME	KARSTIC	7.3		290	1158	42		1.3	1645			2530	267	0.02	15.5936	92.4795	37	37	86.1778	1.53783	2.6	2.27	0.25	67.8271	91.2245	21.9829	POOR	4.36008	BAD
7282	XIQUE-XIQUE	-10.84	149	9,32	91,37	3.09	-43.0092	LIME	KARSTIC	8.43			34	0.02		0.43	46.6			182	4.6	0.03	65.2858	63.2925	75.0145	92.0603	89.0299	99.8014	91.6381	75.0145	99.0022	92.8141	86.9957	79.5244	GOOD	87.5401	GREAT
2160	XIQUE-XIQUE	-10.8211	100	8,85	43,94	11.62	-42.7169	LIME	KARSTIC	7.96			445	0.48		0.56	683			1636	174	0.05	29.1851	75.6747	37	37	91.7588	95.3408	2.6	2.27	50.2207	95.0258	79.6532	48.0531	REGULAR	11.0995	BAD
4190	MUQUEM DO SAO FRANCISCO	-12.2158	111	34,67	60,96	8.17	-43.6781	LIME	KARSTIC	8.44			31.6	0.01		0.59	279			648	162	0.32	66.4239	63.0549	50.0887	57.7036	92.3878	99.9006	55.7403	50.0887	52.7524	95.6136	0.04	68.2275	GOOD	22.6978	POOR
5359	MUQUEM DO SAO FRANCISCO	-12.2132	80	10,78	20,97	27.28	-43.5568	LIME	KARSTIC	7.58			11	10.5		0.72	258			450	23.4	0	84.1574	87.7299	59.789	60.1914	95.0981	35.2149	58.3129	59.789	91.971	98.3351	100	66.3407	GOOD	73.5917	GOOD
5362	MUQUEM DO SAO FRANCISCO	-12.1819	78	13,30	67,24	2.12	-43.5686	LIME	KARSTIC	7.17			11.9	12.4		1.59	303			514	22.7	0.1	82.739	89.215	56.4812	54.9861	0	29.1545	52.9635	56.4812	92.2243	0.11	65.9302	0	POOR	24.1235	POOR
1849	ANAGÉ	-14.5497	80	0,52	59,20	1.08	-40.74	CRYSTALLINE	CRYSTALLINE	8.58			150.12	0.087		0.52	353.36			876	42.27	0.11	43.9103	59.8291	40.9816	49.6926	90.9195	99.1389	47.7028	40.9816	85.3802	94.2878	63.7591	56.8736	GOOD	58.1408	GOOD
7416	ANAGÉ	-14.6919	80	1,84	58,60	1.11	-41.2289	CRYSTALLINE	CRYSTALLINE	7.9			681	5.64		0.62	1045			2048	55.6	0.25	23.2859	77.4444	37	37	93.0161	57.0857	2.6	2.27	80.9908	96.2261	44.0531	42.0978	REGULAR	11.1677	BAD
7629	ANAGÉ	-14.65	84	2,93	71,37	3.02	-41.0133	CRYSTALLINE	CRYSTALLINE	7.2		385	536	0.19		4.6	248			1925	156	0.055	26.6264	89.9631	37	61.4135	0	98.1291	59.5849	2.27	54.0624	0.11	78.0151	0	POOR	9.77123	BAD
5548	ANDORINHA	-10.3636	50	2,53	38,77	2.19	-39.8494	CRYSTALLINE	CRYSTALLINE	8.16			3141	0.61		3.95	3130			7460	240	0.14	15	70.1001	37	37	0	94.1168	2.6	2.27	38.203	0.11	58.0679	0	POOR	3.68805	BAD
2287	ANDORINHA	-10.4058	70	12,92	40,37	3.45	-39.7408	CRYSTALLINE	CRYSTALLINE	7.62			10660	70.9		1.93	12149			27773	492	0.15	15	86.3609	37	37	0	0.0869615	2.6	2.27	0.25	0.11	56.4031	0	POOR	1.5626	BAD
2312	ANDORINHA	-10.3492	80	12,79	57,52	1.65	-39.7597	CRYSTALLINE	CRYSTALLINE	7.75			3188	6.48		1.08	3806			8144	280	0.1	15	82.0808	37	37	100.233	52.5129	2.6	2.27	0.25	96.3655	65.9302	37.6369	REGULAR	4.40594	BAD
2324	ANDORINHA	-10.0781	81	1,56	40,54	1.9	-39.7819	CRYSTALLINE	CRYSTALLINE	7.86			381	4.12		6.32	481			1200	44	0.13	31.3022	78.6506	37	38.4477	0	66.3964	37.8044	2.27	84.7984	0.11	59.8413	0	POOR	8.97188	BAD
	ANDORINHA	-10.3842	70	2,00	21,75	1.19	-39.9503	CRYSTALLINE	CRYSTALLINE	7.08			13600	0.9		0.3	14463			27800	2011	0.16	15	86.9894	37	37	86.3	91.4425	2.6	2.27	0.25	90.818	54.8373	40.0505	REGULAR	4.26359	BAD
	ANDORINHA	-10.2011	80	3,90	23,66	1.12	-39.9631	CRYSTALLINE	CRYSTALLINE	7.21			1250	6.9		0.29	1811			3180	381	0	14.4434	90.2132	37	37	86.09	50.3657	2.6	2.27	0.25	90.6444	100	36.3167	POOR	4.60862	BAD
273	ANGUERA	-12.2125	70	00001,80	0031,66	10	-39.1297	CRYSTALLINE	CRYSTALLINE	8.3			8962.42	0		2.34	7246.34			20672	312.5	1.84	15	66.4735	37	37	0	100	2.6	2.27	0.25	0.11	0.04	0	POOR	0.60876	BAD
4503	ANGUERA	-12.1975	67	00000,45	0046,07	3.45	-39.25	CRYSTALLINE	CRYSTALLINE	8.6			1014.7	0		2.02	1168.13			2786	120	1.1	17.553	59.3832	37	37	0	100	2.6	2.27	62.5787	0.11	0.04	0	POOR	1.55664	BAD
4502	ANGUERA	-12.1283	70	0003,48	0052,32	1.29	-39.2156	CRYSTALLINE	CRYSTALLINE	8.4			5595.7	15.75		1.23	5318			13268	170	0.95	15	64.0113	37	37	94.7315	20.8973	2.6	2.27	51.0518	80.8573	0.04	32.0823	POOR	4.04676	BAD
5203	ANGUERA	-12.2258	70	0002,17	0059,48	1.76	-39.1189	CRYSTALLINE	CRYSTALLINE	6.8			3843.8	2.44		1.66	3812			7952	79	4	15	80.2449	37	37	0	78.4636	2.6	2.27	73.787	0.11	0.04	0	POOR	1.60086	BAD
2841	ANTONIO CARDOSO	-12.3222	70	00002,71	0052,28	4.24	-39.2389	CRYSTALLINE	CRYSTALLINE	8.3			1511.1	0		1.1	1526.96			3542	89	0.29	15	66.4735	37	37	100.071	100	2.6	2.27	70.8935	95.0823	40.5997	41.0093	REGULAR	10.7831	BAD
2853	ANTONIO CARDOSO	-12.3214	50	0002,25	0029,92	6.51	-39.1814	CRYSTALLINE	CRYSTALLINE	8.3			451.12	0		0.85	637.8			1296	32	0.69	28.9981	66.4735	37	37	97.6989	100	2.6	2.27	88.911	100	0.04	48.4895	REGULAR	4.59103	BAD
1861	ANTONIO CARDOSO	-12.3969	80	0001,04	0049,91	5.43	-39.17	CRYSTALLINE	CRYSTALLINE	8.39			1010.2	0.006		0.54	762.35			2502	32.5	1.28	17.6183	64.2529	37	37	91.3392	99.9404	2.6	2.27	88.736	94.65	0.04	42.0657	REGULAR	4.55179	BAD
1859	ANTONIO CARDOSO	-12.3683	80	0000,89	0057,05	1.33	-39.1603	CRYSTALLINE	CRYSTALLINE	8.83			240.05	0		0.35	401.78			1016	22	0.1	37.5498	54.5059	37	45.0842	87.35	100	43.368	2.27	92.4783	91.6173	65.9302	52.056	GOOD	26.2748	POOR
7661	ANTONIO CARDOSO	-12.2806	96	0,85	55,32	3.2	-39.1592	CRYSTALLINE	CRYSTALLINE	8.29			1260	1.3		4.2	560			2600	81.8	0	15	66.7255	37	37	0	87.8781	2.6	2.27	72.966	0.11	100	0	POOR	4.41834	BAD
6073	ANTONIO GONÇALVES	-10.5656	82	-0000,00	52,22	2.8	-40.2142	CRYSTALLINE	CRYSTALLINE	7.93			3604.34	7		0.27	4117.57			9190	73	0.42	15	76.5537	37	37	85.67	49.8675	2.6	2.27	75.5753	90.2774	0.04	36.2931	POOR	4.39793	BAD
6796	ANTONIO GONÇALVES	-10.5928	108	0000,00	0060,66	1.44	-40.2508	CRYSTALLINE	CRYSTALLINE	8.3			3058.7	9.094		0.38	2741.1			7540	50.6	0.62	15	66.4735	37	37	87.98	40.4969	2.6	2.27	82.6121	92.0666	0.04	35.079	POOR	4.47817	BAD
1728	ARACATU	-14.1628	85	4,00	41,95	1.22	-41.4458	CRYSTALLINE	CRYSTALLINE	7.72			297.39	15.488		0.53	487.87			1192	73.31	5.86	34.6582	83.0462	37	37.9205	91.1294	21.4487	37.4113	2.27	75.4819	94.4672	0.04	40.4758	REGULAR	9.34031	BAD
7773	ARACATU	-14.11	72	3,60	48,14	3.85	-41.39	CRYSTALLINE	CRYSTALLINE	8.24			91.9	10.7		0.1	200			616	25	0	50.6893	68.0014	51.5474	67.634	82.1	34.5218	66.111	51.5474	91.3944	85.0173	100	55.1347	GOOD	71.5739	GOOD
1894	ARACI	-11.14	70	7,98	43,67	11.37	-39.1703	CRYSTALLINE	CRYSTALLINE	7.23			3739.5	0.924		0.57	4405.81			9458	700	0.85	15	90.7144	37	37	91.9685	91.2246	2.6	2.27	0.25	95.2186	0.04	40.5306	REGULAR	1.67898	BAD
2025	ARACI	-11.2025	70	0013,30	0017,62	1.04	-39.2142	CRYSTALLINE	CRYSTALLINE	8.6			479.96	0.45		0.73	228.7			1306	90	0.16	28.1483	59.3832	37	63.8428	95.3042	95.6256	62.1252	2.27	70.61	98.5396	54.8373	51.6544	REGULAR	27.395	POOR
1853	ARACI	-11.2483	100	0003,10	0051,67	0.86	-39.1589	CRYSTALLINE	CRYSTALLINE	7.1			4850.97	1.934		0.98	5743.36			12698	625	0.06	15	87.4815	37	37	99.7893	82.5109	2.6	2.27	0.25	100	76.4459	40.3763	REGULAR	4.51654	BAD
2305	ARACI	-11.3489	80	-0,00	55,86	2.05	-39.0194	CRYSTALLINE	CRYSTALLINE	8.3			1734	3.19		0.73	1613			4368	292	0.1	15	66.4735	37	37	95.3042	72.8268	2.6	2.27	0.25	98.5396	65.9302	38.8002	REGULAR	4.42071	BAD
1508	BAIXA GRANDE	-11.9917	50	0004,40	0048,40	1.04	-40.0467	CRYSTALLINE	CRYSTALLINE	8.3			2123.7	0		0.7	2391			5726	97	0.3	15	66.4735	37	37	94.6842	100	2.6	2.27	68.6548	97.918	39.8275	40.6478	REGULAR	10.745	BAD
2905	BAIXA GRANDE	-11.8578	60	0002,20	0016,00	1.72	-40.3203	CRYSTALLINE	CRYSTALLINE	8.4			2945.7	38.04		0.66	2795			7046	202.5	0.08	15	64.0113	37	37	93.852	2.27959	2.6	2.27	44.654	97.0688	70.7792	22.9764	POOR	10.7484	BAD
4509	BAIXA GRANDE	-12.0208	70	0001,78	0063,95	0.82	-40.2119	CRYSTALLINE	CRYSTALLINE	8.6			4600.8	2.32		0.55	2932			8726	110	0.68	15	59.3832	37	37	91.549	79.4051	2.6	2.27	65.1564	94.8362	0.04	38.8352	REGULAR	4.32022	BAD
1451	BAIXA GRANDE	-11.8	90	0,00	48,22	13.64	-40.3	CRYSTALLINE	CRYSTALLINE	7.91			3805.87	44.164		0.48	4650.75			9466	339.56	0.26	15	77.1462	37	37	90.0798	1.24019	2.6	2.27	0.25	93.6037	43.1301	21.0296	POOR	4.15131	BAD
1454	BAIXA GRANDE	-11.8725	90	2,67	58,38	3.81	-40.1083	CRYSTALLINE	CRYSTALLINE	7.92			4328.25	59.604		0.31	4836.78			10538	157.83	0.21	15	76.8493	37	37	86.51	0.267278	2.6	2.27	53.6597	90.986	48.2246	16.5942	POOR	10.4479	BAD
995	BARRA DA ESTIVA	-13.63	70	0007,70	0047,50	4.03	-40.9036	CRYSTALLINE	CRYSTALLINE	7.1			940	0.004		0.45	620			2883	97	0.38	18.6721	87.4815	37	37	89.4499	99.9602	2.6	2.27	68.6548	93.1226	0.04	43.2264	REGULAR	4.3469	BAD
1421	BARRA DA ESTIVA	-13.59	70	0002,58	0062,18	1.08	-40.865	CRYSTALLINE	CRYSTALLINE	8.4			1831.3	1.54		0.64	2321			4994	52.5	0.08	15	64.0113	37	37	93.4344	85.8065	2.6	2.27	81.9925	96.6449	70.7792	39.566	REGULAR	11.9104	BAD
1563	BARRA DA ESTIVA	-13.6	60	0003,15	0054,99	2.98	-41.13	CRYSTALLINE	CRYSTALLINE	7.6			609.65	0		1	1260			2260	170	0	24.8378	87.0423	37	37	100	100	2.6	2.27	51.0518	99.6894	100	47.3841	REGULAR	11.5473	BAD
2005	BARRA DA ESTIVA	-13.62	60	0009,65	0015,58	3.27	-40.9528	CRYSTALLINE	CRYSTALLINE	4.4			81.3	0		0.61	106.6			524	20.2	0.1	52.4162	33.5973	55.9788	81.6012	92.8068	100	80.8063	55.9788	93.1342	96.0195	65.9302	67.3947	GOOD	74.9264	GOOD
2009	BARRA DA ESTIVA	-13.61	55	0001,55	0020,35	4.28	-40.6436	CRYSTALLINE	CRYSTALLINE	7.2			82.29	0.94		0.64	240.8			506	11.8	0.03	52.2449	89.9631	56.886	62.3088	93.4344	91.0796	60.5194	56.886	96.2528	96.6449	86.9957	67.1148	GOOD	72.4225	GOOD
2013	BARRA DA ESTIVA	-13.64	60	27,74	31,23	3.16	-40.8792	CRYSTALLINE	CRYSTALLINE	8.3			9.85	0		0.26	85.43			316	4.4	0.07	86.1789	66.4735	67.1863	85.1484	85.46	100	84.5039	67.1863	99.0796	90.0823	73.498	82.0821	GREAT	80.9133	GREAT
7613	BARRA DO CHOÇA	-14.86	80	1,00	59,52	14.94	-40.6367	CRYSTALLINE	CRYSTALLINE	7.3		170	168	0.02		0.24	276			680	21	0.27	42.3785	92.4795	48.6736	58.0526	85.04	99.8014	56.0997	48.6736	92.8422	89.664	42.2486	60.7277	GOOD	60.8196	GOOD
7615	BARRA DO CHOÇA	-14.85	84	11,80	62,95	1.18	-40.6225	CRYSTALLINE	CRYSTALLINE	7.1		132	773	0.4		1.15	941			2115	50	0.32	21.4902	87.4815	37	37	99.072	96.102	2.6	2.27	82.8087	90.9163	0.04	45.3062	REGULAR	4.47153	BAD
5740	BARRA DO ROCHA	-14.2061	57	00000,53	0014,42	24.73	-39.6039	CRYSTALLINE	CRYSTALLINE	7.35			62.84	0.06		0.13	162.39			526	108	1.26	56.1025	96.1164	55.8788	72.945	82.73	99.4054	71.7112	55.8788	65.6836	86.3514	0.04	69.6284	GOOD	25.6447	POOR
7425	BARRA DO ROCHA	-14.1778	54	-0,00	17,56	20.84	-39.6192	CRYSTALLINE	CRYSTALLINE	8.37			107	0.19		0.45	232			401	4.94	0.29	48.5668	64.7392	62.4247	63.4207	89.4499	98.1291	61.6828	62.4247	98.8708	93.1226	40.5997	66.5832	GOOD	67.5492	GOOD
985	BELO CAMPO	-15.08	70	0000,00	0051,15	1.54	-41.2858	CRYSTALLINE	CRYSTALLINE	7.4			160	0		0.62	304			578	13.7	0.04	43.0419	94.2153	53.3355	54.8757	93.0161	100	52.8515	53.3355	95.539	96.2261	83.1556	62.6227	GOOD	67.9925	GOOD
988	BELO CAMPO	-14.9917	90	0000,00	0056,71	2.7	-41.1778	CRYSTALLINE	CRYSTALLINE	6.85			111	0.001		0.21	113.5			404	3.4	0.17	48.0579	81.4293	62.2609	80.4773	84.41	99.9901	79.6305	62.2609	99.4675	88.9524	53.3619	69.2866	GOOD	74.6896	GOOD
1208	BELO CAMPO	-14.8	70	0003,37	0053,79	1.4	-41.2617	CRYSTALLINE	CRYSTALLINE	7.25			285	9.4		0.98	508			1066	71.2	0.05	35.233	91.217	37	37	99.7893	39.2837	2.6	2.27	76.1195	100	79.6532	45.1973	REGULAR	12.0041	BAD
2708	BELO CAMPO	-14.7503	70	00003,85	0041,00	3.27	-41.2208	CRYSTALLINE	CRYSTALLINE	8.9			718.99	30		1.39	1241.54			2232	67.5	0	22.5193	53.1082	37	37	63.1926	5.06913	2.6	2.27	77.2497	43.8113	100	26.7723	POOR	10.9522	BAD
2699	BELO CAMPO	-14.8789	70	00005,40	0052,44	0.39	-41.23	CRYSTALLINE	CRYSTALLINE	9			1472.85	0		2.8	1178.94			3790	355	0.14	15	51.177	37	37	0	100	2.6	2.27	0.25	0.11	58.0679	0	POOR	1.56852	BAD
2713	BELO CAMPO	-14.7439	50	0011,90	0031,72	1.08	-41.1969	CRYSTALLINE	CRYSTALLINE	7.2			579.32	4.65		0.69	883.4			1958	67	0.05	25.5487	89.9631	37	37	94.4766	62.989	2.6	2.27	77.4036	97.7068	79.6532	44.2056	REGULAR	11.9965	BAD
2824	BELO CAMPO	-15.12	80	0004,96	0041,27	1.11	-41.2311	CRYSTALLINE	CRYSTALLINE	6.3			78.55	4		0.18	76.99			366	3.4	0.07	52.904	68.878	64.3582	86.6052	83.78	67.1931	86.0158	64.3582	99.4675	88.1144	73.498	67.5635	GOOD	80.1648	GREAT
2821	BELO CAMPO	-15.06	78	0007,74	0029,43	6.33	-41.2394	CRYSTALLINE	CRYSTALLINE	8.3			56.95	0		1.08	100.2			290	4.8	0.1	57.5341	66.4735	68.6835	82.6577	100.233	100	81.9099	68.6835	98.9249	96.3655	65.9302	75.8137	GOOD	80.3444	GREAT
2811	BELO CAMPO	-15.02	80	0007,32	0040,34	1.22	-41.125	CRYSTALLINE	CRYSTALLINE	7.2			31.42	0		0.28	108.1			258	1	0.01	66.5132	89.9631	70.5464	81.3556	85.88	100	80.5495	70.5464	100	90.4645	95.9044	78.2363	GOOD	83.926	GREAT
7704	BELO CAMPO	-15.04	100	8,95	63,58	5.47	-41.1931	CRYSTALLINE	CRYSTALLINE	8.45			21.9	0.01		0.51	35.3			203	5	0.13	72.289	62.8182	73.7793	94.1752	90.7096	99.9006	93.7999	73.7793	98.8476	94.1118	59.8413	81.8839	GREAT	83.7066	GREAT
7706	BELO CAMPO	-15.0775	84	4,25	46,49	7.4	-41.2567	CRYSTALLINE	CRYSTALLINE	8.22			25	0.03		4.34	61.3			242	16.8	0.2	70.1385	68.5193	71.4842	89.38	0	99.7022	88.8836	71.4842	94.3851	0.11	49.4064	0	POOR	28.737	POOR
2070	BOA VISTA DO TUPIM	-12.9075	80	0004,01	0012,16	20.8	-40.8453	CRYSTALLINE	CRYSTALLINE	8.3			1573.4	0.95		0.64	2324			3964	305	0.04	15	66.4735	37	37	93.4344	90.9891	2.6	2.27	0.25	96.6449	83.1556	39.991	REGULAR	4.54289	BAD
2246	BOA VISTA DO TUPIM	-12.8314	50	0000,64	0011,94	15.84	-40.8931	CRYSTALLINE	CRYSTALLINE	8.3			2537.1	20.3		1.04	3602			7040	362.5	0.1	15	66.4735	37	37	100.262	13.2945	2.6	2.27	0.25	98.3602	65.9302	30.3086	POOR	4.4195	BAD
2252	BOA VISTA DO TUPIM	-12.7878	70	0000,75	0021,23	2.37	-40.5497	CRYSTALLINE	CRYSTALLINE	8.3			2212.6	1.07		0.68	2864			5900	200	0	15	66.4735	37	37	94.2687	89.9103	2.6	2.27	45.1183	97.4944	100	39.9763	REGULAR	11.2695	BAD
3134	BOA VISTA DO TUPIM	-12.7961	70	0000,50	0062,01	0.68	-40.8472	CRYSTALLINE	CRYSTALLINE	8.3			872.7	0.009		1.07	1234			2202	91	0.02	19.7496	66.4735	37	37	100.274	99.9106	2.6	2.27	70.3276	96.9328	91.2245	44.0581	REGULAR	11.9982	BAD
3349	BOA VISTA DO TUPIM	-12.6111	70	0001,20	0059,23	1.51	-40.7175	CRYSTALLINE	CRYSTALLINE	8.3			4777	0		1.34	5889			11628	600	0	15	66.4735	37	37	78.0959	100	2.6	2.27	0.25	58.2613	100	39.4143	REGULAR	4.31297	BAD
3344	BOA VISTA DO TUPIM	-12.9294	60	0003,02	0049,11	8.06	-40.6411	CRYSTALLINE	CRYSTALLINE	8.5			506.95	0.093		0.4	815.3			1532	56	0	27.3956	61.6496	37	37	88.4	99.0798	2.6	2.27	80.8624	92.3635	100	46.7779	REGULAR	12.3442	BAD
3660	BOA VISTA DO TUPIM	-12.8064	70	0005,50	0056,53	2.19	-40.4964	CRYSTALLINE	CRYSTALLINE	8.3			1691.8	0.011		0.73	1720			4416	223.8	0.24	15	66.4735	37	37	95.3042	99.8907	2.6	2.27	40.8751	98.5396	45.0206	40.6836	REGULAR	10.0058	BAD
5376	BOA VISTA DO TUPIM	-12.8131	80	0003,29	0063,24	0.3	-40.6875	CRYSTALLINE	CRYSTALLINE	7.56			855.4	0.002		2.3	1053			2116	102	0.24	20.0384	88.424	37	37	0	99.9801	2.6	2.27	67.2892	0.11	45.0206	0	POOR	3.92846	BAD
6157	BOA VISTA DO TUPIM	-12.5431	70	0003,08	0046,68	4.64	-40.5114	CRYSTALLINE	CRYSTALLINE	7.6			1389.02	1.281		1.65	1511.03			3758	190	0.18	15	87.0423	37	37	0	88.0442	2.6	2.27	47.0207	0.11	51.9693	0	POOR	3.76586	BAD
7517	BOA VISTA DO TUPIM	-12.8231	80	3,80	48,11	2.66	-40.8992	CRYSTALLINE	CRYSTALLINE	7.67			694	3.44		0.66	1302			2356	179	7.72	23.0193	84.6847	37	37	93.852	71.0394	2.6	2.27	49.1996	97.0688	0.04	43.6281	REGULAR	4.13316	BAD
1865	BOM JESUS DA SERRA	-14.4089	80	00006,48	0067,40	1.65	-40.5306	CRYSTALLINE	CRYSTALLINE	8.4			262.21	0.227		0.22	406.77			1060	14.12	0.07	36.3581	64.0113	37	44.6343	84.62	97.7689	42.9615	2.27	95.3819	89.2022	73.498	51.5165	REGULAR	26.6116	POOR
1873	BOM JESUS DA SERRA	-14.3717	80	1,97	53,88	6.48	-40.47	CRYSTALLINE	CRYSTALLINE	7.95			595.48	2.673		0.94	832.03			1830	61.44	0	25.1658	75.9664	37	37	99.2529	76.6672	2.6	2.27	79.1343	100	100	45.3241	REGULAR	12.4463	BAD
3563	BOTUPORÃ	-13.2175	70	3,03	48,00	0.75	-42.4608	CRYSTALLINE	CRYSTALLINE	8.3			482.57	16.929		0.26	604.6			1508	75.66	0.15	28.0738	66.4735	37	37	85.46	18.5864	2.6	2.27	74.7776	90.0823	56.4031	36.5653	POOR	11.2649	BAD
1255	BOTUPORÃ	-13.37	54	0,91	15,30	9.9	-42.55	CRYSTALLINE	CRYSTALLINE	8.23			259.83	14.989		0.18	541.3			1090	80	0.7	36.4812	68.2598	37	37	83.78	22.5394	2.6	2.27	73.4928	88.1144	0.04	40.2167	REGULAR	4.3612	BAD
1915	BOTUPORÃ	-13.38	84	5,39	62,48	0.86	-42.5353	CRYSTALLINE	CRYSTALLINE	7.64			328.07	4.241		0.46	558.45			1176	48.75	0.06	33.3306	85.6858	37	37	89.6599	65.6026	2.6	2.27	83.2196	93.2803	76.4459	47.1471	REGULAR	11.9967	BAD
6866	BOTUPORÃ	-13.39	44	11,98	34,68	6.33	-42.505	CRYSTALLINE	CRYSTALLINE	7.61			64.3	0.353		0.36	349.21			680	67.75	0.87	55.7703	86.7008	48.6736	50.1089	87.56	96.552	48.1074	48.6736	77.1728	91.7683	0.04	63.4804	GOOD	22.9155	POOR
7313	BOTUPORÃ	-13.3861	78	9,70	63,52	1.4	-42.4211	CRYSTALLINE	CRYSTALLINE	8.72			144	4.1		0.64	365			700	30.8	0.01	44.4785	56.7824	47.8115	48.5435	93.4344	66.5285	46.596	47.8115	89.3322	96.6449	95.9044	55.4932	GOOD	64.2242	GOOD
7762	BOTUPORÃ	-13.379	90	0,00	38,22	19.31	-42.5279	CRYSTALLINE	CRYSTALLINE	7.81			378	0.42		0.4	633			1278	43.8	1.44	31.4096	80.1888	37	37	88.4	95.9111	2.6	2.27	84.8654	92.3635	0.04	48.8733	REGULAR	4.50087	BAD
1950	BRUMADO	-14.1133	60	6,29	44,55	1.56	-41.5256	CRYSTALLINE	CRYSTALLINE	8.3			1030.41	5.92		0.56	1028.74			2800	227.5	0.34	17.3268	66.4735	37	37	91.7588	55.5188	2.6	2.27	40.2499	95.0258	0.04	38.442	REGULAR	3.98175	BAD
7232	BRUMADO	-14.1055	78	5,03	51,42	6.44	-41.7541	CRYSTALLINE	CRYSTALLINE	7.7		420	232	42		0.79	581			1014	80	0.02	38.0103	83.6971	37	37	96.5255	1.53783	2.6	2.27	73.4928	99.6661	91.2245	28.0805	POOR	12.1389	BAD
7417	BRUMADO	-14.2158	90	1,12	64,47	1.9	-41.9044	CRYSTALLINE	CRYSTALLINE	8.31			387	7.46		0.63	493			1196	79.6	0.66	31.0898	66.2226	37	37.5315	93.2254	47.6387	37.1271	2.27	73.6104	96.4347	0.04	43.9398	REGULAR	9.30943	BAD
7604	BRUMADO	-14.4769	80	2,17	72,32	0.46	-41.6469	CRYSTALLINE	CRYSTALLINE	7.4		291	436	7.68		1.38	585			1488	74	1.72	29.4645	94.2153	37	37	66.6862	46.6083	2.6	2.27	75.2745	46.938	0.04	41.5677	REGULAR	3.98425	BAD
7686	CACHOEIRA	-12.6214	96	39,72	74,50	1.22	-38.9222	CRYSTALLINE	CRYSTALLINE	8.5		228	15	3.02		0.1	12			132	2.8	0.13	78.6614	61.6496	77.9143	98.6906	82.1	74.0679	98.3792	77.9143	99.7009	85.0173	59.8413	80.2369	GREAT	84.9111	GREAT
7752	CACHOEIRA	-12.55	45	16,60	27,29	5.46	-38.8822	CRYSTALLINE	CRYSTALLINE	5.42			9	1.4		0	12			58	0	0.96	87.8575	50.9798	81.7739	98.6906	80	87.0089	98.3792	81.7739	100	78.5022	0.04	84.3414	GREAT	32.879	POOR
946	CACULÉ	-14.5156	80	0000,00	0056,61	1.36	-42.275	CRYSTALLINE	CRYSTALLINE	8.3			150	0.002		0.42	400			654	4.4	0.03	43.9212	66.4735	49.82	45.2458	88.82	99.9801	43.5148	49.82	99.0796	92.6626	86.9957	58.654	GOOD	63.6217	GOOD
984	CACULÉ	-14.5658	54	0001,05	0031,37	9.28	-42.2108	CRYSTALLINE	CRYSTALLINE	7.4			216	0		0.82	440			892	31.7	0.07	38.9752	94.2153	40.429	41.7504	97.1205	100	40.4469	40.429	89.0161	100	73.498	55.3425	GOOD	57.248	GOOD
7671	CACULÉ	-14.4836	70	8,24	51,01	2.52	-42.1817	CRYSTALLINE	CRYSTALLINE	8.3			426	7.68		0.37	653			1284	43.3	0.01	29.7815	66.4735	37	37	87.77	46.6083	2.6	2.27	85.0333	91.9179	95.9044	42.8036	REGULAR	12.3737	BAD
1511	CAÉM	-11.11	70	25,45	67,38	6.33	-40.1994	CRYSTALLINE	CRYSTALLINE	7.4			846.58	0		0.56	1086.61			2798	53.5	0.26	20.1877	94.2153	37	37	91.7588	100	2.6	2.27	81.6681	95.0258	43.1301	44.46	REGULAR	11.1318	BAD
1843	CAÉM	-11.15	70	0033,80	0042,71	3.02	-40.0328	CRYSTALLINE	CRYSTALLINE	8.3			250.74	1.393		0.16	386.47			842	37.83	0.17	36.9618	66.4735	42.194	46.4932	83.36	87.0694	44.662	42.194	86.8904	87.4703	53.3619	52.6525	GOOD	55.75	GOOD
1964	CAÉM	-11.18	70	0001,48	0059,96	0.9	-40.2397	CRYSTALLINE	CRYSTALLINE	8.3			9513.3	5.22		1.01	12239			25786	140	0.1	15	66.4735	37	37	100.087	59.5194	2.6	2.27	57.7048	99.4134	65.9302	37.9396	REGULAR	11.1641	BAD
5541	CAÉM	-11.1183	102	0024,97	0071,44	3.45	-40.3875	CRYSTALLINE	CRYSTALLINE	8.45			1216.3	0.38		0.36	1769.94			3500	78	0.42	14.856	62.8182	37	37	87.56	96.2932	2.6	2.27	74.0823	91.7683	0.04	39.7031	REGULAR	4.39382	BAD
7079	CAÉM	-11.13	90	22,93	60,31	2.88	-40.1614	CRYSTALLINE	CRYSTALLINE	8.69			1292.2	0.899		0.82	2216.18			4126	554.93	0.09	15	57.4208	37	37	97.1205	91.4516	2.6	2.27	0.25	100	68.2639	39.9763	REGULAR	4.45056	BAD
2600	CAETANOS	-14.2836	55.5	4,12	35,49	8.31	-40.8769	CRYSTALLINE	CRYSTALLINE	7			2331.44	10.63		1.21	3168.94			6122	445	0.08	15	85.0346	37	37	96.2375	34.7628	2.6	2.27	0.25	83.8123	70.7792	35.2113	POOR	4.35465	BAD
624	CAETITE	-13.8206	74.5	29,10	66,65	5.25	-42.3675	CRYSTALLINE	CRYSTALLINE	6.96			410	0		2	275			1118	32.2	0.85	30.3037	84.0656	37	58.1694	0	100	56.2201	2.27	88.841	0.11	0.04	0	POOR	3.90695	BAD
5904	CAETITE	-14.1529	80	1,34	66,83	1.15	-42.3616	CRYSTALLINE	CRYSTALLINE	8.24			439.41	62.585		1.4	518.86			1310	16.4	0.18	29.358	68.0014	37	37	59.4048	0.198736	2.6	2.27	94.5332	40.5604	51.9693	17.689	POOR	10.2904	BAD
7541	CAETITE	-14.0739	72	2,83	60,00	4.39	-42.4103	CRYSTALLINE	CRYSTALLINE	7.65			72.1	8.54		1.33	266			584	37.2	0.13	54.1248	85.3506	53.0492	59.2313	80.3918	42.7896	57.3172	53.0492	87.1067	60.8106	59.8413	57.5195	GOOD	61.1503	GOOD
1516	CALDEIRAO GRANDE	-11.04	80	0033,06	0072,15	1.08	-40.1847	CRYSTALLINE	CRYSTALLINE	7.5			1279.6	0.617		0.28	1689			3460	27.2	0.06	15	90.5451	37	37	85.88	94.0513	2.6	2.27	90.6071	90.4645	76.4459	40.269	REGULAR	12.1156	BAD
1818	CALDEIRAO GRANDE	-11.11	81	0029,30	0058,29	0.61	-40.1383	CRYSTALLINE	CRYSTALLINE	8.3			2374.6	17.65		0.56	3455			6748	195	0.14	15	66.4735	37	37	91.7588	17.3009	2.6	2.27	46.0604	95.0258	58.0679	31.0861	POOR	10.4972	BAD
5652	CALDEIRAO GRANDE	-10.9794	70	0001,68	0061,97	0.75	-40.3075	CRYSTALLINE	CRYSTALLINE	8.3			3978.31	0.875		1.09	5657.85			12722	700	0.28	15	66.4735	37	37	100.166	91.67	2.6	2.27	0.25	95.7493	41.406	40.4839	REGULAR	4.14341	BAD
1003	CAMAÇARI	-12.6556	60	0002,66	0025,27	11.8	-38.1083	CRYSTALLINE	CRYSTALLINE	7.1			53	0.009		0.18	35			128	17.7	0.19	58.5886	87.4815	78.1413	94.232	83.78	99.9106	93.8578	78.1413	94.0525	88.1144	50.6528	78.8273	GOOD	81.6955	GREAT
4685	CAMPO ALEGRE DE LOURDES	-9.585	65	4,25	52,63	2	-42.9347	CRYSTALLINE	CRYSTALLINE	8.51			180.85	7.592		0.6	369.76			784	8.93	0	41.3783	61.4188	44.3811	48.0813	92.5974	47.0178	46.1552	44.3811	97.3402	95.8153	100	50.9062	REGULAR	63.9662	GOOD
825	CAMPO ALEGRE DE LOURDES	-9.58056	45	2,35	26,38	9.39	-42.9336	CRYSTALLINE	CRYSTALLINE	8.47			233.09	35.205		0.59	441.65			1150	18.91	0.72	37.947	62.3479	37	41.6122	92.3878	3.02162	40.3307	2.27	93.607	95.6136	0.04	30.97	POOR	9.91227	BAD
1195	CAMPO ALEGRE DE LOURDES	-9.63222	65	10,75	48,83	3.85	-42.9931	CRYSTALLINE	CRYSTALLINE	8.18			277	3.64		0.7	480			964	4	0.02	35.6174	69.5686	38.0848	38.5251	94.6842	69.641	37.8628	38.0848	99.2346	97.918	91.2245	48.9408	REGULAR	57.7536	GOOD
2251	CAMPO ALEGRE DE LOURDES	-9.46417	55	16,05	36,36	12	-43.0025	CRYSTALLINE	CRYSTALLINE	6.93			995	11.5		0	1237			2640	17.1	0	17.8409	83.3424	37	37	80	31.8829	2.6	2.27	94.2741	78.5022	100	35.266	POOR	12.3651	BAD
2010	CAMPO FORMOSO	-10.0386	80	0000,00	0065,85	1.51	-40.4383	CRYSTALLINE	CRYSTALLINE	8.3			1939.4	0		0.95	1225			4220	54	0	15	66.4735	37	37	99.3992	100	2.6	2.27	81.5064	100	100	40.9651	REGULAR	12.509	BAD
2015	CAMPO FORMOSO	-10.0369	70	0000,00	0057,45	2.16	-40.4156	CRYSTALLINE	CRYSTALLINE	8.4			549.5	0		1.25	520.3			1532	4.6	0	26.2821	64.0113	37	37	92.8623	100	2.6	2.27	99.0022	77.5774	100	46.7946	REGULAR	12.4463	BAD
1651	CAMPO FORMOSO	-10.5	90	0002,00	0063,80	3.49	-40.3972	CRYSTALLINE	CRYSTALLINE	7.2			817.91	0		0.112	930.6			2204	62.5	0	20.6827	89.9631	37	37	82.352	100	2.6	2.27	78.8016	85.5792	100	43.8718	REGULAR	12.1503	BAD
7465	CAMPO FORMOSO	-10.57	80	11,75	58,63	3.6	-40.4403	CRYSTALLINE	CRYSTALLINE	8.15			71.8	0.02		0	111			238	14.6	2.57	54.1844	70.3675	71.7191	80.8827	80	99.8014	80.0548	71.7191	95.2027	78.5022	0.04	72.6169	GOOD	29.7057	POOR
2327	CAMPO FORMOSO	-10.5867	106	3,53	18,70	6.73	-40.44	CRYSTALLINE	CRYSTALLINE	6.7			35.9	0.01		0.28	34			137	6.75	3.62	64.4469	77.9021	77.6292	94.4216	85.88	99.9006	94.0511	77.6292	98.1737	90.4645	0.04	80.5647	GREAT	32.6007	POOR
2328	CAMPO FORMOSO	-10.57	95	3,10	14,51	7.48	-40.4439	CRYSTALLINE	CRYSTALLINE	7.19			149	0.01		0.29	203			488	60	0.12	44.0124	89.7134	57.806	67.2273	86.09	99.9006	65.6827	57.806	79.5884	90.6444	61.7342	65.2441	GOOD	68.2547	GOOD
5201	CANDEAL	-11.7917	56	0001,60	0027,10	8.89	-39.1978	CRYSTALLINE	CRYSTALLINE	8.58			1754.23	0		2.88	1533.42			4374	900	1	15	59.8291	37	37	0	100	2.6	2.27	0.25	0.11	0.04	0	POOR	0.60876	BAD
878	CANDEAL	-11.8578	60	0003,68	0049,07	1.51	-39.1564	CRYSTALLINE	CRYSTALLINE	7.75			1640	0.001		1.67	1430			4124	140	1.03	15	82.0808	37	37	0	99.9901	2.6	2.27	57.7048	0.11	0.04	0	POOR	1.53533	BAD
7702	CANDIDO SALES	-15.15	100	9,67	39,00	2.77	-41.1781	CRYSTALLINE	CRYSTALLINE	6.83			53.8	1.88		0.15	117			338	14.1	0.5	58.3682	80.9545	65.933	79.9131	83.15	82.955	79.0395	65.933	95.3894	87.119	0.04	71.4897	GOOD	29.4004	POOR
5198	CANSANÇAO	-10.7014	70	0013,09	0050,52	6.4	-39.2808	CRYSTALLINE	CRYSTALLINE	6.8			1238.28	0.08		1.36	1369.12			3212	210	0.38	14.5858	80.2449	37	37	72.8686	99.208	2.6	2.27	43.2877	52.8306	0.04	39.0165	REGULAR	3.69149	BAD
5423	CANSANÇAO	-10.71	70	10,67	52,64	4.42	-39.2672	CRYSTALLINE	CRYSTALLINE	7.35			1143.3	0.36		1.03	1157.77			3222	253	0.22	15.7846	96.1164	37	37	100.22	96.4849	2.6	2.27	0.25	98.7505	47.1025	42.1133	REGULAR	4.23298	BAD
5419	CANSANÇAO	-10.7617	66	0007,84	0052,60	3.74	-39.5264	CRYSTALLINE	CRYSTALLINE	7.2			6201.22	23.266		0.7	6699.34			15834	237.5	0.65	15	89.9631	37	37	94.6842	9.89995	2.6	2.27	38.6044	97.918	0.04	29.1711	POOR	3.97141	BAD
2064	CANSANÇAO	-10.7178	50				-39.3914	CRYSTALLINE	CRYSTALLINE	7.2			1500	9.4		1.5	530			2886	280	3.6	15	89.9631	37	37	0	39.2837	2.6	2.27	0.25	0.548458	0.04	0	POOR	0.774655	BAD
5884	CANSANÇAO	-10.7722	72	6,79	50,27	2.55	-39.5786	CRYSTALLINE	CRYSTALLINE	7.74			10947.5	7.492		0.9	8726.26			25380	980	0.24	15	82.4012	37	37	98.6062	47.4874	2.6	2.27	0.25	100	45.0206	36.9835	POOR	4.21612	BAD
1828	CANSANÇAO	-10.6003	90	0001,87	0051,87	0.93	-39.5058	CRYSTALLINE	CRYSTALLINE	8.02			5351.06	21.788		1.17	3272.96			12318	475	0.03	15	73.9511	37	37	98.3649	11.4667	2.6	2.27	0.25	88.8237	86.9957	29.711	POOR	4.51215	BAD
1834	CANSANÇAO	-10.6994	90	0006,31	0052,72	2.41	-39.5844	CRYSTALLINE	CRYSTALLINE	8.12			2840.57	14.74		1.98	3461.47			7346	120	0	15	71.1767	37	37	0	23.1042	2.6	2.27	62.5787	0.11	100	0	POOR	4.30448	BAD
5207	CANUDOS	-10.0786	70	0005,15	0066,00	3.34	-39.1711	CRYSTALLINE	CRYSTALLINE	8.4			2528.16	10.19		2.28	2897.6			6986	215	0.74	15	64.0113	37	37	0	36.3169	2.6	2.27	42.3986	0.11	0.04	0	POOR	1.45695	BAD
6108	CANUDOS	-10.2033	80	17,41	68,60	0.72	-39.245	CRYSTALLINE	CRYSTALLINE	7.99			1034.07	0.322		1.9	1157.19			2640	210	0.06	17.2746	74.8072	37	37	0	96.85	2.6	2.27	43.2877	0.11	76.4459	0	POOR	3.90433	BAD
5512	CAPELA DO ALTO ALEGRE	-11.8206	100	0002,31	0067,65	2.34	-39.7708	CRYSTALLINE	CRYSTALLINE	8.53			1729.63	5.194		1.01	1956.47			4968	230	0.18	15	60.9599	37	37	100.087	59.6734	2.6	2.27	39.8325	99.4134	51.9693	37.7903	REGULAR	10.163	BAD
5516	CAPELA DO ALTO ALEGRE	-11.7658	80	0005,68	0060,06	2.91	-39.7489	CRYSTALLINE	CRYSTALLINE	8.54			3192.17	26.241		0.93	3535.47			8910	80	0.22	15	60.7319	37	37	99.0999	7.36556	2.6	2.27	73.4928	100	47.1025	27.5628	POOR	11.1449	BAD
5504	CAPELA DO ALTO ALEGRE	-11.6519	100	0003,10	0070,13	1.4	-39.8631	CRYSTALLINE	CRYSTALLINE	8.79			201.36	0.019		1.34	340.26			990	80	0.22	39.9239	55.3222	37.2959	51.0185	78.0959	99.8113	48.9975	37.2959	73.4928	58.2613	47.1025	53.1086	GOOD	49.7922	REGULAR
5620	CAPELA DO ALTO ALEGRE	-11.5914	79	0002,40	0059,35	0.86	-39.8767	CRYSTALLINE	CRYSTALLINE	8.42			1482.6	100		1.06	1386			4010	104	0.4	15	63.5311	37	37	100.291	0.00482073	2.6	2.27	66.75	97.4531	0.04	9.21549	POOR	4.35575	BAD
5619	CAPELA DO ALTO ALEGRE	-11.5475	70	0002,14	0053,59	2.23	-39.8711	CRYSTALLINE	CRYSTALLINE	9.11			1472.72	8.484		1.02	1260			3810	140	10	15	49.1375	37	37	100.161	43.0284	2.6	2.27	57.7048	99.101	0.04	35.5997	POOR	4.25996	BAD
5628	CAPELA DO ALTO ALEGRE	-11.6281	70	0002,24	0046,86	3.67	-39.8358	CRYSTALLINE	CRYSTALLINE	7.87			8524.95	7.872		2.6	8137.5			20630	1170	13	15	78.347	37	37	0	45.7272	2.6	2.27	0.25	0.11	0.04	0	POOR	0.60876	BAD
2724	CAPELA DO ALTO ALEGRE	-11.6264	70	0007,44	0041,81	2.44	-39.9133	CRYSTALLINE	CRYSTALLINE	8.3			1520.08	9.37		1.08	1882.07			3882	121.25	0.08	15	66.4735	37	37	100.233	39.401	2.6	2.27	62.2632	96.3655	70.7792	35.6715	POOR	11.361	BAD
2735	CAPELA DO ALTO ALEGRE	-11.6992	70	0006,77	0057,09	0.86	-39.7981	CRYSTALLINE	CRYSTALLINE	8.3			2500.78	14.49		1.06	2493.14			5996	125	0.02	15	66.4735	37	37	100.291	23.6855	2.6	2.27	61.3256	97.4531	91.2245	33.0527	POOR	11.7315	BAD
2738	CAPELA DO ALTO ALEGRE	-11.7064	70	0001,18	0056,71	0.93	-39.8375	CRYSTALLINE	CRYSTALLINE	8.3			1201.36	1.18		2.04	1527.66			3096	168.75	0.14	15.0421	66.4735	37	37	0	88.9325	2.6	2.27	51.3141	0.11	58.0679	0	POOR	3.87775	BAD
5547	CAPIM GROSSO	-11.27	70	0004,97	0045,77	6.62	-40.0517	CRYSTALLINE	CRYSTALLINE	8.55			2095.02	0.215		1.35	2143.59			5828	500	0.26	15	60.5048	37	37	75.5933	97.8856	2.6	2.27	0.25	55.6023	43.1301	38.9005	REGULAR	3.83932	BAD
5580	CAPIM GROSSO	-11.2239	80	0002,62	0062,16	1.08	-40.0389	CRYSTALLINE	CRYSTALLINE	8.54			784.39	0.008		0.45	874.05			2392	100	1.14	21.2815	60.7319	37	37	89.4499	99.9205	2.6	2.27	67.8324	93.1226	0.04	43.9106	REGULAR	4.338	BAD
3867	CAPIM GROSSO	-11.32	50	0004,02	0021,26	10.69	-40.0044	CRYSTALLINE	CRYSTALLINE	7.49			8926.17	0		1.09	7804.48			21592	1100	0.05	15	90.9044	37	37	100.166	100	2.6	2.27	0.25	95.7493	79.6532	41.6625	REGULAR	4.51124	BAD
6265	CAPIM GROSSO	-11.26	80	16,95	60,35	2.44	-40.1092	CRYSTALLINE	CRYSTALLINE	7.88			865.07	0.734		0.63	1128.1			2756	154	0.06	19.8764	78.0448	37	37	93.2254	92.9638	2.6	2.27	54.5057	96.4347	76.4459	43.4985	REGULAR	11.2198	BAD
7066	CARINHANHA	-14.11	100	20,30	74,00	1.15	-43.9545	CRYSTALLINE	CRYSTALLINE	8.42			3.98	0.202		0.97	274.43			356	4.09	0.08	104.227	63.5311	64.9179	58.2361	99.6682	98.0121	56.2888	64.9179	99.1997	100	70.7792	82.1175	GREAT	72.3354	GOOD
5916	CASA NOVA	-9.59	70	2,51	62,22	0.5	-41.3961	CRYSTALLINE	CRYSTALLINE	7.67			1155.55	24.943		0.26	883.63			2920	20.8	0.22	15.6253	84.6847	37	37	85.46	8.3799	2.6	2.27	92.9151	90.0823	47.1025	28.2014	POOR	11.4179	BAD
2004	CASA NOVA	-9.24	80	3,26	73,30	5.5	-41.3172	CRYSTALLINE	CRYSTALLINE	8.39			1441	8.36		0.53	1502			3558	234	0.29	15	64.2529	37	37	91.1294	43.562	2.6	2.27	39.1731	94.4672	40.5997	35.6046	POOR	9.73929	BAD
2214	CASA NOVA	-9.36	80	9,30	40,44	4.71	-41.8275	CRYSTALLINE	CRYSTALLINE	7.52			463	0.73		0.39	501			1202	16.5	2.61	28.642	89.8315	37	37	88.19	93.0008	2.6	2.27	94.4962	92.215	0.04	47.7473	REGULAR	4.58277	BAD
2203	CASA NOVA	-9.30667	90	1,06	50,02	0.9	-41.6494	CRYSTALLINE	CRYSTALLINE	7.61			428	68		0.06	500			1570	42.4	0	29.7175	86.7008	37	37.0071	81.26	0.116016	36.7522	2.27	85.3364	82.837	100	17.421	POOR	25.7296	POOR
2197	CASA NOVA	-9.18	90	1,86	56,67	0.43	-41.7756	CRYSTALLINE	CRYSTALLINE	7.23			7560	3		0.03	7009			16600	205	0.17	15	90.7144	37	37	80.63	74.2153	2.6	2.27	44.1942	80.8466	53.3619	38.4767	REGULAR	10.0628	BAD
2196	CASA NOVA	-9.05	113	2,30	46,87	2.23	-41.2425	CRYSTALLINE	CRYSTALLINE	7.36			1400	0		0	1394			4050	306	0.39	15	95.7326	37	37	80	100	2.6	2.27	0.25	78.5022	0.04	40.2947	REGULAR	1.63106	BAD
2200	CASA NOVA	-8.94333	100	5,76	32,78	5.86	-41.1869	CRYSTALLINE	CRYSTALLINE	7.56			675	0		0.25	1084			3050	798	0.51	23.4105	88.424	37	37	85.25	100	2.6	2.27	0.25	89.8781	0.04	45.5201	REGULAR	1.66451	BAD
2209	CASA NOVA	-9.24	80	12,36	53,49	1.29	-41.4908	CRYSTALLINE	CRYSTALLINE	7.33			470	42		0	571			1720	24.1	0	28.4362	93.2411	37	37	80	1.53783	2.6	2.27	91.7183	78.5022	100	25.4059	POOR	12.3075	BAD
2194	CASA NOVA	-9.02	130	5,70	65,85	0.32	-41.0992	CRYSTALLINE	CRYSTALLINE	7.69			776	9		0	1016			2390	89.4	0.08	21.435	84.0248	37	37	80	40.8771	2.6	2.27	70.78	78.5022	70.7792	38.4101	REGULAR	11.2596	BAD
5259	CASTRO ALVES	-12.8069	70	0,80	60,17	1.29	-39.3061	CRYSTALLINE	CRYSTALLINE	6.7		143	844	13		0.44	876			2400	195	0.06	20.2317	77.9021	37	37	89.2399	27.4666	2.6	2.27	46.0604	92.9673	76.4459	36.1387	POOR	10.8435	BAD
989	CASTRO ALVES	-12.69	69	0006,40	0055,00	1.54	-39.23	CRYSTALLINE	CRYSTALLINE	7.6			302	0		0.38	218			818	13.9	0.11	34.4503	87.0423	43.0809	65.2307	87.98	100	63.582	43.0809	95.4642	92.0666	63.7591	57.2286	GOOD	64.8589	GOOD
7263	CASTRO ALVES	-12.7572	90	3,35	51,60	6.33	-39.2772	CRYSTALLINE	CRYSTALLINE	8.46			2437	0.2		0.91	2021			5788	232	0.33	15	62.5826	37	37	98.776	98.0316	2.6	2.27	39.5015	100	0.04	40.6792	REGULAR	3.99955	BAD
2370	CHORROCHÓ	-9.56	80	3,00	49,76	2.3	-39.4266	CRYSTALLINE	CRYSTALLINE	7.45			5880	17.4		1.37	5447			13593	609	0.4	15	92.3587	37	37	69.9054	17.7362	2.6	2.27	0.25	49.9434	0.04	30.3686	POOR	1.52408	BAD
7354	CONCEIÇAO DA FEIRA	-12.5203	80	1,00	67,70	1.04	-38.9256	CRYSTALLINE	CRYSTALLINE	7.67			85.8	2.48		0.65	111			556	150	0.22	51.6551	84.6847	54.3981	80.8827	93.6433	78.1522	80.0548	54.3981	55.4025	96.8564	47.1025	67.3383	GOOD	65.0685	GOOD
5092	CONCEIÇAO DO COITE	-11.4728	78	0008,40	0057,82	3.81	-39.1831	CRYSTALLINE	CRYSTALLINE	7.8			1653	0.06		0.55	1597.15			4076	74	0.35	15	80.5006	37	37	91.549	99.4054	2.6	2.27	75.2745	94.8362	0.04	40.7818	REGULAR	4.42755	BAD
5146	CONCEIÇAO DO COITE	-11.5408	66	2,39	37,19	6.51	-39.3978	CRYSTALLINE	CRYSTALLINE	8.4			6079.92	9.06		2.6	6710.22			15260	335	0.42	15	64.0113	37	37	0	40.634	2.6	2.27	0.25	0.11	0.04	0	POOR	0.60876	BAD
5148	CONCEIÇAO DO COITE	-11.6236	73	0000,97	0051,31	3.63	-39.2486	CRYSTALLINE	CRYSTALLINE	8.3			4230.79	0.017		2.12	2135.07			8322	80	0.36	15	66.4735	37	37	0	99.8312	2.6	2.27	73.4928	0.11	0.04	0	POOR	1.59977	BAD
5149	CONCEIÇAO DO COITE	-11.6236	78	0001,54	0062,76	0.61	-39.2872	CRYSTALLINE	CRYSTALLINE	8.6			1182.76	0.044		1.3	1057.37			2960	92	0.44	15.2766	59.3832	37	37	86.1778	99.5636	2.6	2.27	70.0462	67.8271	0.04	39.9783	REGULAR	4.15923	BAD
5600	CONCEIÇAO DO COITE	-11.5753	71	5,83	54,06	2.59	-39.3819	CRYSTALLINE	CRYSTALLINE	7.78			3375.86	2.051		0.81	3030.04			7986	200	3	15	81.1284	37	37	96.9237	81.5569	2.6	2.27	45.1183	100	0.04	39.9675	REGULAR	4.09098	BAD
1839	CONCEIÇAO DO COITE	-11.6692	70	0007,65	0055,10	1.08	-39.1967	CRYSTALLINE	CRYSTALLINE	7.3			5287.94	1.99		1.06	5619.14			13126	107.5	0.05	15	92.4795	37	37	100.291	82.0529	2.6	2.27	65.816	97.4531	79.6532	40.4873	REGULAR	11.6657	BAD
1835	CONCEIÇAO DO COITE	-11.6175	56	0002,70	0032,95	9.64	-39.1708	CRYSTALLINE	CRYSTALLINE	7.4			6949.6	5.56		1.28	6457.74			16626	125	0	15	94.2153	37	37	89.2418	57.5415	2.6	2.27	61.3256	72.0058	100	37.7133	REGULAR	11.3455	BAD
402	CONCEIÇAO DO COITE	-11.5353	63	0008,52	0043,33	0.18	-39.3544	CRYSTALLINE	CRYSTALLINE	8.3			3456.06	7.48		1.25	4042.43			9332	155	0.27	15	66.4735	37	37	92.8623	47.5441	2.6	2.27	54.2836	77.5774	42.2486	36.2453	POOR	10.0468	BAD
891	CONCEIÇAO DO COITE	-11.6322	70	3,15	40,92	6.8	-39.33	CRYSTALLINE	CRYSTALLINE	7.6			5348.07	0.12		0.74	4696.8			12310	340	1	15	87.0423	37	37	95.5098	98.8143	2.6	2.27	0.25	98.7406	0.04	41.183	REGULAR	1.68815	BAD
1842	CONCEIÇAO DO COITE	-11.5081	70	0025,73	0045,41	7.2	-39.1867	CRYSTALLINE	CRYSTALLINE	7.5			2994.85	1.34		0.58	3755.53			8020	272.5	0.05	15	90.5451	37	37	92.1782	87.5294	2.6	2.27	0.25	95.4146	79.6532	40.2909	REGULAR	4.50887	BAD
2131	CONCEIÇAO DO COITE	-11.6633	45	0003,37	0020,97	3.96	-39.2881	CRYSTALLINE	CRYSTALLINE	8.4			803.19	0		0.94	841.18			2146	56.5	0.04	20.9429	64.0113	37	37	99.2529	100	2.6	2.27	80.7021	100	83.1556	44.5839	REGULAR	12.192	BAD
6336	CONCEIÇAO DO COITE	-11.6689	90	0,90	59,09	1.87	-39.1892	CRYSTALLINE	CRYSTALLINE	7.37			6940.71	0.578		1.8	6774.5			13982	450	0.06	15	95.3505	37	37	0	94.4166	2.6	2.27	0.25	0.11	76.4459	0	POOR	1.6256	BAD
1727	CONCEIÇAO DO COITE	-11.6625	72	10,23	46,24	1.69	-39.2539	CRYSTALLINE	CRYSTALLINE	7.95			4850.97	5.124		0.77	4336.67			11548	152.5	0.44	15	75.9664	37	37	96.1221	60.0901	2.6	2.27	54.8404	99.3149	0.04	38.0017	REGULAR	4.22461	BAD
2189	CONCEIÇAO DO COITE	-11.4289	54	8,86	24,50	7.41	-39.2061	CRYSTALLINE	CRYSTALLINE	7.5		365	1981	0.95		0.21	2464			2901	272	0.039	15	90.5451	37	37	84.41	90.9891	2.6	2.27	0.25	88.9524	83.5237	39.959	REGULAR	4.4893	BAD
2167	CONCEIÇAO DO COITE	-11.6036	70	5,26	46,68	0.97	-39.4308	CRYSTALLINE	CRYSTALLINE	8.5		501	263	0.23		1.41	434			931	42	0.15	36.3175	61.6496	39.1302	42.257	55.3017	97.7397	40.8762	39.1302	85.4713	37.1823	56.4031	48.1917	REGULAR	47.0782	REGULAR
2184	CONCEIÇAO DO COITE	-11.37	100	1,05	68,24	1.04	-39.1708	CRYSTALLINE	CRYSTALLINE	7.5		288	2319	0.11		0.89	2828			12955	1120	0.19	15	90.5451	37	37	98.432	98.9126	2.6	2.27	0.25	100	50.6528	41.4699	REGULAR	4.28122	BAD
2191	CONCEIÇAO DO COITE	-11.4761	58	6,94	21,54	9.32	-39.2508	CRYSTALLINE	CRYSTALLINE	7.6		309	4466	3.98		0.92	6225			12062	10.49	0.12	15	87.0423	37	37	98.9407	67.3268	2.6	2.27	96.7477	100	61.7342	39.0998	REGULAR	12.0961	BAD
2192	CONCEIÇAO DO COITE	-11.5817	63	-0,00	29,38	13.68	-39.3278	CRYSTALLINE	CRYSTALLINE	7.7		365	4199	7.76		0.56	4755			10733	675	0.027	15	83.6971	37	37	91.7588	46.2391	2.6	2.27	0.25	95.0258	88.2209	36.4427	POOR	4.56636	BAD
2195	CONCEIÇAO DO COITE	-11.5514	60	3,24	29,34	6.87	-39.3564	CRYSTALLINE	CRYSTALLINE	7.7		344	10146	8.69		1.31	9314			25110	527	0.099	15	83.6971	37	37	84.4196	42.1563	2.6	2.27	0.25	65.5908	66.1559	35.4647	POOR	4.16073	BAD
2188	CONCEIÇAO DO COITE	-11.4064	70	14,70	48,73	1.11	-39.1528	CRYSTALLINE	CRYSTALLINE	7.4		236	4831	19.4		0.56	6060			15300	660	0.055	15	94.2153	37	37	91.7588	14.5386	2.6	2.27	0.25	95.0258	78.0151	30.8183	POOR	4.49396	BAD
2277	CONCEIÇAO DO COITE	-11.5447	70	12,40	44,70	0.64	-39.1947	CRYSTALLINE	CRYSTALLINE	8.2		273	1464	1.64		1.07	709			3024	66	0.02	15	69.0418	37	37	100.274	84.9578	2.6	2.27	77.7123	96.9328	91.2245	40.1076	REGULAR	12.2036	BAD
2279	CONCEIÇAO DO COITE	-11.5558	80	6,22	54,51	0.64	-39.2233	CRYSTALLINE	CRYSTALLINE	7.3		269	5742	3.64		0.87	4680			10200	253	0.42	15	92.4795	37	37	98.0719	69.641	2.6	2.27	0.25	100	0.04	39.3622	REGULAR	1.69136	BAD
7561	CONCEIÇAO DO JACUIPE	-12.37	103	13,85	64,47	1.51	-38.7878	CRYSTALLINE	CRYSTALLINE	7.68			18	0.52		0.14	40.5			182	10.7	0.16	75.548	84.354	75.0145	93.196	82.94	94.9625	92.8003	75.0145	96.6682	86.7465	54.8373	82.3975	GREAT	81.5678	GREAT
	CONDE	-11.87	60	2,17	42,23	2.77	-37.6939	CRYSTALLINE	CRYSTALLINE	7.7			109	0		1.55	90			256	114	0.14	48.3099	83.6971	70.6634	84.3699	0	100	83.6942	70.6634	64.1137	0.11	58.0679	0	POOR	26.9364	POOR
950	CONDEÚBA	-14.83	80	0001,60	0056,48	2.26	-41.8522	CRYSTALLINE	CRYSTALLINE	8			310	0.001		0.3	516			996	4.4	0.05	34.097	74.5206	37.1182	37	86.3	99.9901	2.6	37.1182	99.0796	90.818	79.6532	49.8995	REGULAR	26.3136	POOR
7622	CONDEÚBA	-15.0411	70	2,11	53,89	1.22	-42.0461	CRYSTALLINE	CRYSTALLINE	6.3		29	38	17		0.1	68			200	2.4	1.162	63.5758	68.878	73.956	88.1844	82.1	18.4556	87.6499	73.956	99.8567	85.0173	0.04	60.1743	GOOD	31.3459	POOR
7568	CORAÇAO DE MARIA	-12.1992	89	1,57	59,98	0.18	-38.7769	CRYSTALLINE	CRYSTALLINE	7.95			319	0.01		0	544			1122	30.7	3.23	33.7099	75.9664	37	37	80	99.9006	2.6	2.27	89.3674	78.5022	0.04	49.158	REGULAR	4.43119	BAD
7586	CORAÇAO DE MARIA	-12.1131	70	2,53	39,48	1.62	-38.8328	CRYSTALLINE	CRYSTALLINE	7.79			1138	0.01		0.83	688			2576	84.3	0.2	15.854	80.8138	37	37	97.3154	99.9006	2.6	2.27	72.2401	100	49.4064	41.8188	REGULAR	11.1816	BAD
957	CORDEIROS	-15.0814	54	0000,00	0044,73	1.04	-41.9483	CRYSTALLINE	CRYSTALLINE	8.1			148	0.001		0.3	252			506	0	0.1	44.1043	71.722	56.886	60.9217	86.3	99.9901	59.0725	56.886	100	90.818	65.9302	63.3531	GOOD	69.1904	GOOD
1970	CORONEL JOAO SÁ	-10.32	47	2,45	17,65	18	-37.3303	CRYSTALLINE	CRYSTALLINE	8.3			6562.98	5		1.1	4373.95			15658	750	0.06	15	66.4735	37	37	100.071	60.8353	2.6	2.27	0.25	95.0823	76.4459	38.0632	REGULAR	4.4825	BAD
2038	CORONEL JOAO SÁ	-10.26	40	3,94	29,65	3.74	-37.8894	CRYSTALLINE	CRYSTALLINE	8.4			3624.15	7.64		2.2	2171.75			8394	665	0.26	15	64.0113	37	37	0	46.794	2.6	2.27	0.25	0.11	43.1301	0	POOR	1.50904	BAD
7440	CRAVOLANDIA	-13.44	80	2,04	35,00	1.49	-39.8336	CRYSTALLINE	CRYSTALLINE	6.3		32	250	7.08		0.14	102			1028	77	4.713	37.0017	68.878	37	82.3592	82.94	49.4726	81.5982	2.27	74.3787	86.7465	0.04	51.5605	REGULAR	11.4433	BAD
2358	CURAÇÁ	-9.08944	90	4,64	58,53	0.82	-39.8472	CRYSTALLINE	CRYSTALLINE	7.28			1980	1.54		0.57	2733			5352	283	0.12	15	91.9734	37	37	91.9685	85.8065	2.6	2.27	0.25	95.2186	61.7342	40.1878	REGULAR	4.3606	BAD
5665	ELISIO MEDRADO	-12.9272	67	7,27	52,68	1.15	-39.5917	CRYSTALLINE	CRYSTALLINE	7.89			4157	0.1		0.62	3292			9347	64.7	5.14	15	77.7439	37	37	93.0161	99.0109	2.6	2.27	78.1153	96.2261	0.04	40.7902	REGULAR	4.46526	BAD
6898	ENCRUZILHADA	-15.75	80	0,72	48,17	6.19	-41.2217	CRYSTALLINE	CRYSTALLINE	7			139	0.01		0.96	140			444	8.12	0.45	44.9618	85.0346	60.1071	76.3028	99.5379	99.9006	75.2483	60.1071	97.6491	100	0.04	68.9291	GOOD	28.9895	POOR
7449	ENTRE RIOS	-12.21	80	2,29	75,93	4.21	-37.9581	CRYSTALLINE	CRYSTALLINE	7.57			25.9	0.44		0.56	33.3			154	2.92	0.53	69.5704	88.0762	76.6497	94.5546	91.7588	95.7207	94.1865	76.6497	99.6541	95.0258	0.04	82.8227	GREAT	32.8264	POOR
2332	EUCLIDES DA CUNHA	-10.4508	70	0001,15	0054,75	1.9	-39.0961	CRYSTALLINE	CRYSTALLINE	6.8			7031.31	54.27		1.1	9539.46			17586	630	0.08	15	80.2449	37	37	100.071	0.454177	2.6	2.27	0.25	95.0823	70.7792	18.4312	POOR	4.43784	BAD
1656	EUCLIDES DA CUNHA	-10.4	68	0027,66	0048,14	5.65	-39.075	CRYSTALLINE	CRYSTALLINE	7.3			1060	1.8		0.34	920			2488	29	0.3	16.9089	92.4795	37	37	87.14	83.6173	2.6	2.27	89.9676	91.4641	39.8275	40.9551	REGULAR	11.1359	BAD
4453	EUCLIDES DA CUNHA	-10.33	60	0003,61	0019,50	18.39	-39.1681	CRYSTALLINE	CRYSTALLINE	8.4			2412.39	2.19		0.9	2896.58			5676	310	0.18	15	64.0113	37	37	98.6062	80.4378	2.6	2.27	0.25	100	51.9693	39.5236	REGULAR	4.29553	BAD
2746	EUCLIDES DA CUNHA	-10.5967	70	0001,37	0059,46	0.9	-39.0164	CRYSTALLINE	CRYSTALLINE	6.9			4320.36	7.62		1.14	6987.02			12942	600	0.02	15	82.6224	37	37	99.3523	46.8871	2.6	2.27	0.25	91.8671	91.2245	36.9625	POOR	4.56308	BAD
382	EUCLIDES DA CUNHA	-10.5969	72	0005,50	0052,14	0.18	-39.0592	CRYSTALLINE	CRYSTALLINE	8.4			2433.07	10.26		1.14	2169.28			6294	325	0	15	64.0113	37	37	99.3523	36.0651	2.6	2.27	0.25	91.8671	100	35.0853	POOR	4.61789	BAD
2740	EUCLIDES DA CUNHA	-10.5711	70	0000,00	0059,35	2.01	-39.0136	CRYSTALLINE	CRYSTALLINE	8.4			4492.19	17.46		2.55	3681.18			10686	145	0	15	64.0113	37	37	0	17.6308	2.6	2.27	56.5428	0.11	100	0	POOR	4.2309	BAD
2515	EUCLIDES DA CUNHA	-10.5925	60	0005,56	0034,58	3.81	-39.1314	CRYSTALLINE	CRYSTALLINE	6.7			7836.8	29.35		0.85	8683.35			20760	535	0	15	77.9021	37	37	97.6989	5.40746	2.6	2.27	0.25	100	100	26.5833	POOR	4.67702	BAD
2720	EUCLIDES DA CUNHA	-10.62	67	0007,19	0038,01	4.03	-39.0236	CRYSTALLINE	CRYSTALLINE	8.3			8875.34	12.44		0.85	10461.4			22644	600	0.02	15	66.4735	37	37	97.6989	29.0388	2.6	2.27	0.25	100	91.2245	33.9361	POOR	4.62151	BAD
2335	EUCLIDES DA CUNHA	-10.3742	70	0008,13	0054,20	1.26	-39.1033	CRYSTALLINE	CRYSTALLINE	8.3			2138.9	0.79		1.4	3251.01			6018	820	0.07	15	66.4735	37	37	59.4048	92.4478	2.6	2.27	0.25	40.5604	73.498	37.2845	REGULAR	3.92465	BAD
6102	EUCLIDES DA CUNHA	-10.4672	70	8,63	30,40	12.42	-39.1411	CRYSTALLINE	CRYSTALLINE	7.06			7129.98	17.091		1.07	8141.74			16486	833.33	0.92	15	86.4986	37	37	100.274	18.2895	2.6	2.27	0.25	96.9328	0.04	32.216	POOR	1.68348	BAD
1944	EUCLIDES DA CUNHA	-10.3511	56	10,91	11,44	27.28	-39.1647	CRYSTALLINE	CRYSTALLINE	7.83			2682.14	17.694		0.74	2999.42			7140	389.18	0	15	79.5694	37	37	95.5098	17.2254	2.6	2.27	0.25	98.7406	100	31.5479	POOR	4.66814	BAD
6788	EUCLIDES DA CUNHA	-10.33	78	0006,48	0045,07	11.8	-39.1603	CRYSTALLINE	CRYSTALLINE	8.3			2337.55	0.65		0.85	2045.6			5874	242.22	0.1	15	66.4735	37	37	97.6989	93.7433	2.6	2.27	37.8498	100	65.9302	40.4582	REGULAR	10.4009	BAD
7434	EUNAPOLIS	-16.3	102	1,14	55,55	1.44	-39.6542	CRYSTALLINE	CRYSTALLINE	8.45			16	0.01		1.1	273			588	294	0.29	77.5498	62.8182	52.8591	58.4038	100.071	99.9006	56.4617	52.8591	0.25	95.0823	40.5997	72.9284	GOOD	22.8669	POOR
7456	EUNAPOLIS	-16.4828	66	-0,00	37,76	10	-39.5386	CRYSTALLINE	CRYSTALLINE	8.17			13.8	0.06		0.48	70.7			107	2.92	0.35	80.1135	69.8338	79.3114	87.7071	90.0798	99.4054	87.1565	79.3114	99.6541	93.6037	0.04	84.7731	GREAT	32.3453	POOR
1942	FEIRA DE SANTANA	-12.22	60	0002,40	0041,85	8.42	-39.2789	CRYSTALLINE	CRYSTALLINE	8.3			2841.65	0		1.2	2842.6			7348	270	2.12	15	66.4735	37	37	96.8712	100	2.6	2.27	0.25	85.174	0.04	40.7966	REGULAR	1.65114	BAD
1948	FEIRA DE SANTANA	-12.3047	70	0000,00	0056,07	2.44	-39.2972	CRYSTALLINE	CRYSTALLINE	8.3			3120.87	1.32		0.91	3208.24			7876	99	0.08	15	66.4735	37	37	98.776	87.7035	2.6	2.27	68.1055	100	70.7792	40.1263	REGULAR	11.5997	BAD
655	FEIRA DE SANTANA	-12.21	70	0002,20	0037,20	1.22	-39.2742	CRYSTALLINE	CRYSTALLINE	8.3			4553.56	0.3		0.82	4571.4			10300	185	0.13	15	66.4735	37	37	97.1205	97.062	2.6	2.27	47.9997	100	59.8413	40.6312	REGULAR	10.694	BAD
667	FEIRA DE SANTANA	-12.23	70	0004,00	0018,90	4.39	-39.2825	CRYSTALLINE	CRYSTALLINE	8.3			1644.52	0		1.08	1846.65			3890	185	0.43	15	66.4735	37	37	100.233	100	2.6	2.27	47.9997	96.3655	0.04	41.0199	REGULAR	4.11137	BAD
678	FEIRA DE SANTANA	-12.23	70	0002,20	0041,90	0.72	-39.275	CRYSTALLINE	CRYSTALLINE	7			387.85	0		0.82	603.71			1078	77.5	0.32	31.0599	85.0346	37	37	97.1205	100	2.6	2.27	74.2304	100	0.04	49.9273	REGULAR	4.45232	BAD
3406	FEIRA DE SANTANA	-12.1817	60	0017,50	0055,00	0.32	-38.8906	CRYSTALLINE	CRYSTALLINE	8.3			54.59	0		0.32	73.86			234	8	0.38	58.1541	66.4735	71.9542	87.1518	86.72	100	86.5819	71.9542	97.695	91.1492	0.04	75.6866	GOOD	31.2172	POOR
2474	FEIRA DE SANTANA	-12.35	60	0001,34	0042,89	0.86	-39.0917	CRYSTALLINE	CRYSTALLINE	9.1			428.58	0		3.1	658.48			1588	55	0.17	29.699	49.3194	37	37	0	100	2.6	2.27	81.1838	0.11	53.3619	0	POOR	4.14647	BAD
876	FEIRA DE SANTANA	-12.0725	60	0006,50	0045,70	1.22	-38.9681	CRYSTALLINE	CRYSTALLINE	8.5			1054.36	0		0.6	699.01			2208	68	0	16.9878	61.6496	37	37	92.5974	100	2.6	2.27	77.0961	95.8153	100	41.6778	REGULAR	12.312	BAD
1938	FEIRA DE SANTANA	-12.22	77.5	0002,79	0062,25	1.65	-39.2547	CRYSTALLINE	CRYSTALLINE	8.3			580.69	3.68		1.04	920.01			2344	222.5	0.1	25.5159	66.4735	37	37	100.262	69.3647	2.6	2.27	41.0969	98.3602	65.9302	44.5833	REGULAR	10.5213	BAD
2398	FEIRA DE SANTANA	-12.2028	50	0004,03	0036,53	4.75	-38.9583	CRYSTALLINE	CRYSTALLINE	8.3			3722.4	0		0.42	3525.38			9024	30	0.1	15	66.4735	37	37	88.82	100	2.6	2.27	89.6141	92.6626	65.9302	40.2341	REGULAR	11.9053	BAD
155	FEIRA DE SANTANA	-12.2739	61	0001,60	0045,10	1.9	-39.2061	CRYSTALLINE	CRYSTALLINE	7.5			592	68		0.45	704			2120	92	0.2	25.2474	90.5451	37	37	89.4499	0.116016	2.6	2.27	70.0462	93.1226	49.4064	16.9929	POOR	11.0049	BAD
3584	FEIRA DE SANTANA	-12.1811	60	0012,65	0050,95	1.15	-38.9778	CRYSTALLINE	CRYSTALLINE	7			96.12	0		0.43	48.48			480	9.8	0.48	50.0606	85.0346	58.2189	91.7131	89.0299	100	91.2822	58.2189	97.0093	92.8141	0.04	71.216	GOOD	29.967	POOR
1923	FEIRA DE SANTANA	-12.2486	61	0012,30	0055,80	0.43	-38.9542	CRYSTALLINE	CRYSTALLINE	7.1			241.3	0		0.18	103.41			600	12.4	0	37.4797	87.4815	52.2929	82.1261	83.78	100	81.3548	52.2929	96.0268	88.1144	100	62.8579	GOOD	77.2059	GOOD
2164	FEIRA DE SANTANA	-12.1208	58	0001,39	0039,29	7.2	-38.9133	CRYSTALLINE	CRYSTALLINE	7.92			1060.21	0.006		2.28	511.4			2264	102.5	0.36	16.906	76.8493	37	37	0	99.9404	2.6	2.27	67.154	0.11	0.04	0	POOR	1.57543	BAD
6229	FEIRA DE SANTANA	-12.1142	90	26,50	59,70	0.43	-38.9258	CRYSTALLINE	CRYSTALLINE	7.96			149.59	12.336		0.59	109.35			510	10.4	0.3	43.9585	75.6747	56.6833	81.1514	92.3878	29.3406	80.336	56.6833	96.7818	95.6136	39.8275	55.8477	GOOD	70.7122	GOOD
6235	FEIRA DE SANTANA	-12.1161	72	4,38	56,30	0.39	-38.9911	CRYSTALLINE	CRYSTALLINE	8.6			1068.48	0.817		0.71	854.93			3032	565	0.06	16.791	59.3832	37	37	94.8913	92.2	2.6	2.27	0.25	98.1277	76.4459	41.1326	REGULAR	4.50375	BAD
6238	FEIRA DE SANTANA	-12.0661	90	1,36	59,72	0.61	-39.0131	CRYSTALLINE	CRYSTALLINE	7.7			3086.72	0.628		2.75	2473.31			6266	82	0.3	15	83.6971	37	37	0	93.9485	2.6	2.27	72.9077	0.11	39.8275	0	POOR	3.91944	BAD
6268	FEIRA DE SANTANA	-12.2225	70	1,67	49,70	5.18	-38.8453	CRYSTALLINE	CRYSTALLINE	7.84			3017.7	2.623		1	2598			7338	505	1.2	15	79.2617	37	37	100	77.0492	2.6	2.27	0.25	99.6894	0.04	39.7804	REGULAR	1.69058	BAD
6574	FEIRA DE SANTANA	-12.2392	80	6,92	70,66	0.79	-38.9475	CRYSTALLINE	CRYSTALLINE	8.3			320.06	6.591		0.4	186.15			828	0.5	0.22	33.6651	66.4735	42.7083	69.5432	88.4	51.9367	68.1235	42.7083	100	92.3635	47.1025	51.3365	REGULAR	63.9561	GOOD
1786	FEIRA DE SANTANA	-12.2119	79	3,21	74,45	1.11	-39.0739	CRYSTALLINE	CRYSTALLINE	8.33			3976	6.26		4.45	4000			8773	272	0.81	15	65.724	37	37	0	53.6739	2.6	2.27	0.25	0.11	0.04	0	POOR	0.60876	BAD
1131	FILADELFIA	-10.7819	50.5	4,73	27,06	6.94	-40.1814	CRYSTALLINE	CRYSTALLINE	7.73			6810.54	7.38		1.48	6222			14748	1000	0.56	15	82.723	37	37	15.6876	48.0191	2.6	2.27	0.25	9.71762	0.04	27.611	POOR	1.19226	BAD
1128	FILADELFIA	-10.7783	70.3	0005,80	0045,20	0.39	-40.06	CRYSTALLINE	CRYSTALLINE	8.3			1160.8	12.5		0.67	1887			4528	200	2.5	15.5575	66.4735	37	37	94.0605	28.8662	2.6	2.27	45.1183	97.2816	0.04	34.0218	POOR	4.0741	BAD
5562	FILADELFIA	-10.6728	70	0008,13	0052,69	1.22	-40.0917	CRYSTALLINE	CRYSTALLINE	8.32			8994.4	6.059		2.2	12881.2			22256	1000	1.1	15	65.9728	37	37	0	54.757	2.6	2.27	0.25	0.11	0.04	0	POOR	0.60876	BAD
2120	FILADELFIA	-10.7633	70	4,53	15,75	1.94	-40.0442	CRYSTALLINE	CRYSTALLINE	8.3			2314.07	0.67		0.82	2517.94			6022	172.5	0.7	15	66.4735	37	37	97.1205	93.5571	2.6	2.27	50.5309	100	0.04	40.4077	REGULAR	4.17054	BAD
2130	FILADELFIA	-10.6911	40	13,09	19,44	5.07	-40.2133	CRYSTALLINE	CRYSTALLINE	8.3			4897.5	6.09		0.64	6416.35			12842	270	0.15	15	66.4735	37	37	93.4344	54.5886	2.6	2.27	0.25	96.6449	56.4031	37.0407	REGULAR	4.31932	BAD
6066	FILADELFIA	-10.7033	72	0,00	52,62	2.7	-40.1972	CRYSTALLINE	CRYSTALLINE	7.73			4374.92	58.606		0.74	3969.1			11174	900	0	15	82.723	37	37	95.5098	0.295152	2.6	2.27	0.25	98.7406	100	17.175	POOR	4.66814	BAD
1577	FILADELFIA	-10.63	90	2,46	45,45	0.82	-40.0175	CRYSTALLINE	CRYSTALLINE	8.42			1657.51	0.006		1.21	1524.7			3814	26.67	0.16	15	63.5311	37	37	96.2375	99.9404	2.6	2.27	90.7962	83.8123	54.8373	40.658	REGULAR	11.4754	BAD
7620	GUAJERU	-14.64	72	2,37	26,59	6.58	-42.035	CRYSTALLINE	CRYSTALLINE	7.1		198	109	41		0.28	267			633	9.5	2.3	48.3099	87.4815	50.767	59.1124	85.88	1.69854	57.1941	50.767	97.1233	90.4645	0.04	34.4807	POOR	25.2435	POOR
7681	GUAJERU	-14.4778	84	5,26	70,56	0.93	-42.0447	CRYSTALLINE	CRYSTALLINE	7.58			1132	1.44		1.41	1452			3238	426	0.34	15.9329	87.7299	37	37	55.3017	86.6636	2.6	2.27	0.25	37.1823	0.04	37.5997	REGULAR	1.4581	BAD
7703	GUANAMBI	-14.315	30	8,20	16,65	8.78	-43.0128	CRYSTALLINE	CRYSTALLINE	8.43			13	0.01		0.18	66.5			195	4.94	6.36	81.1648	63.2925	74.2503	88.4507	83.78	99.9006	87.9249	74.2503	98.8708	88.1144	0.04	82.6355	GREAT	31.5229	POOR
7098	GUARATINGA	-16.5194	100	4,26	53,46	3.27	-39.9627	CRYSTALLINE	CRYSTALLINE	7.15			28.5	0		1.12	55.9			170	0	0	68.0472	88.718	75.7177	90.3554	99.7856	100	89.8879	75.7177	100	93.5882	100	83.2067	GREAT	89.1462	GREAT
7446	GUARATINGA	-16.645	80	1,83	40,85	8.17	-39.76	CRYSTALLINE	CRYSTALLINE	8.11			9.87	0.07		0.5	52.5			70	3.82	0.17	86.1414	71.4488	81.2251	90.975	90.4997	99.3066	90.5247	81.2251	99.3044	93.9392	53.3619	87.5033	GREAT	83.8422	GREAT
1506	IAÇU	-12.7797	50	0001,42	0048,40	2.44	-39.965	CRYSTALLINE	CRYSTALLINE	7.4			133.1	0		0.63	116.94			428	18.4	0.1	45.556	94.2153	60.9617	79.9228	93.2254	100	79.0496	60.9617	93.7945	96.4347	65.9302	69.5334	GOOD	76.342	GOOD
3226	IAÇU	-12.9328	63	0001,90	0044,40	4.93	-40.2108	CRYSTALLINE	CRYSTALLINE	8.3			3007.6	0		2.24	2700.04			6100	190	0.36	15	66.4735	37	37	0	100	2.6	2.27	47.0207	0.11	0.04	0	POOR	1.48281	BAD
3431	IAÇU	-12.8875	70	0002,98	0056,13	1.22	-40.2817	CRYSTALLINE	CRYSTALLINE	8.6			1248.07	2.04		1.42	1393.66			3138	110	0	14.4668	59.3832	37	37	50.861	81.6461	2.6	2.27	65.1564	33.6741	100	35.1648	POOR	10.2279	BAD
3417	IBIQUERA	-12.6261	80	0020,37	0056,45	4.82	-40.915	CRYSTALLINE	CRYSTALLINE	8.7			140.84	0		0.29	318			724	55	0	44.7819	57.2071	46.7999	53.353	86.09	100	51.3164	46.7999	81.1838	90.6444	100	58.9591	GOOD	64.276	GOOD
1754	IBIQUERA	-12.7403	80	4,81	26,90	8.49	-40.88	CRYSTALLINE	CRYSTALLINE	7.78			1641.31	2.267		0.62	2263.9			4348	67.5	0.06	15	81.1284	37	37	93.0161	79.8245	2.6	2.27	77.2497	96.2261	76.4459	39.5775	REGULAR	11.9012	BAD
1749	IBIQUERA	-12.5508	90	0,72	49,40	5.86	-40.8067	CRYSTALLINE	CRYSTALLINE	8.13			540.43	0.151		0.65	869.92			1872	90	0.1	26.5126	70.9058	37	37	93.6433	98.5103	2.6	2.27	70.61	96.8564	65.9302	47.0985	REGULAR	11.5087	BAD
1750	IBIQUERA	-12.6817	98	1,78	54,91	12.38	-40.9297	CRYSTALLINE	CRYSTALLINE	8.73			148.12	0		0.89	289.28			612	50	0.04	44.0933	56.5713	51.7328	56.5235	98.432	100	54.5296	51.7328	82.8087	100	83.1556	61.8662	GOOD	66.7779	GOOD
5333	ICHU	-11.7078	70	0004,40	0053,59	1.04	-39.1058	CRYSTALLINE	CRYSTALLINE	8.3			2425.6	0		0.93	1526			5380	200	0.74	15	66.4735	37	37	99.0999	100	2.6	2.27	45.1183	100	0.04	40.9453	REGULAR	4.09098	BAD
693	ICHU	-11.76	60	0001,40	0035,45	1.29	-39.2411	CRYSTALLINE	CRYSTALLINE	8.3			3414.92	1.75		2.9	2091.06			7866	362.5	0.4	15	66.4735	37	37	0	84.0339	2.6	2.27	0.25	0.11	0.04	0	POOR	0.60876	BAD
7251	IGAPORÃ	-13.89	100	2,34	59,79	1.36	-42.54	CRYSTALLINE	CRYSTALLINE	8.49			49.9	2.43		1	178			362	1.23	0.03	59.4787	61.8814	64.5817	70.6918	100	78.5416	69.3349	64.5817	100	99.6894	86.9957	70.6806	GOOD	78.7278	GOOD
7126	ILHEUS	-14.77	66	0,65	45,04	1.62	-39.1658	CRYSTALLINE	CRYSTALLINE	6.79			41.8	0.06		0.44	98.8			328	8.37	5.73	62.1282	80.0091	66.501	82.8906	89.2399	99.4054	82.1529	66.501	97.5537	92.9673	0.04	76.0494	GOOD	30.1958	POOR
137	IPECAETÁ	-12.3056	60	0002,25		0.97	-39.3019	CRYSTALLINE	CRYSTALLINE	7.6			1376	12.6		0.2	800			3442	183	0.8	15	87.0423	37	37	84.2	28.5807	2.6	2.27	48.3966	88.6886	0.04	33.5079	POOR	4.06617	BAD
882	IPECAETÁ	-12.3408	65	0002,59	0052,60	1.8	-39.2981	CRYSTALLINE	CRYSTALLINE	7.3			7000	0.04		0.25	6300			17280	376	9	15	92.4795	37	37	85.25	99.6032	2.6	2.27	0.25	89.8781	0.04	40.612	REGULAR	1.66451	BAD
2172	IPECAETÁ	-12.2494	51	0002,04	0042,05	0.86	-39.3544	CRYSTALLINE	CRYSTALLINE	8.3			5359.53	4.08		1.05	3302.43			11838	340	0.12	15	66.4735	37	37	100.287	66.6609	2.6	2.27	0.25	97.9283	61.7342	38.6022	REGULAR	4.37899	BAD
7693	IPECAETÁ	-12.3178	78	8,90	46,01	15.84	-39.4144	CRYSTALLINE	CRYSTALLINE	7.26			1647	0.27		0.67	1613			4196	93.5	5.63	15	91.4688	37	37	94.0605	97.3519	2.6	2.27	69.6261	97.2816	0.04	41.0923	REGULAR	4.38594	BAD
7056	IPIAÚ	-14.0978	34.5	3,57	12,01	14.94	-39.6989	CRYSTALLINE	CRYSTALLINE	6.87			76.8	0.84		0	54.5			332	21.8	1.01	53.2242	81.9055	66.2734	90.61	80	91.9895	90.1497	66.2734	92.5509	78.5022	0.04	72.0032	GOOD	29.9183	POOR
5360	IPIRÁ	-12.2889	70	8,95	49,45	5.04	-39.5008	CRYSTALLINE	CRYSTALLINE	7.92			3527.7	5.847		0.86	4070.74			8746	150	0.14	15	76.8493	37	37	97.8868	55.9231	2.6	2.27	55.4025	100	58.0679	37.7257	REGULAR	10.9152	BAD
5363	IPIRÁ	-12.0967	70	0022,96	0051,36	2.12	-39.6917	CRYSTALLINE	CRYSTALLINE	7.72			1442.8	1.32		0.56	1168			3226	53	0.32	15	83.0462	37	37	91.7588	87.7035	2.6	2.27	81.8302	95.0258	0.04	40.0998	REGULAR	4.4922	BAD
5722	IPIRÁ	-11.95	60	4,58	11,71	29.3	-39.7078	CRYSTALLINE	CRYSTALLINE	7.83			1890.38	13.15		0.94	2342.21			5412	157.5	0	15	79.5694	37	37	99.2529	27.0601	2.6	2.27	53.7321	100	100	33.9677	POOR	11.6536	BAD
560	IPIRÁ	-12.31	63	4,10	16,22	5.83	-39.9006	CRYSTALLINE	CRYSTALLINE	7.95			6372.59	16.231		1.34	6021.92			15920	640	0.08	15	75.9664	37	37	78.0959	19.9217	2.6	2.27	0.25	58.2613	70.7792	31.1495	POOR	4.12348	BAD
203	IPIRÁ	-12.1211	50	7,13	15,95	22.6	-39.7053	CRYSTALLINE	CRYSTALLINE	8.02			950.76	7.787		0.87	1656			2808	107.5	0.01	18.5062	73.9511	37	37	98.0719	46.1152	2.6	2.27	65.816	100	95.9044	38.6447	REGULAR	11.9971	BAD
204	IPIRÁ	-12.115	50	9,00	41,25	3.2	-39.8461	CRYSTALLINE	CRYSTALLINE	8.06			440.09	24.578		2	433.67			1716	87.5	0	29.3368	72.8269	37	42.285	0	8.68951	40.9002	2.27	71.3207	0.11	100	0	POOR	9.52063	BAD
217	IPIRÁ	-12.2	70	3,42	20,79	5.83	-39.6894	CRYSTALLINE	CRYSTALLINE	8.65			875.96	0		0.74	1032.33			2772	77	0.68	19.6957	58.2842	37	37	95.5098	100	2.6	2.27	74.3787	98.7406	0.04	43.4049	REGULAR	4.44537	BAD
440	IPIRÁ	-12.1478	60	0001,29	0042,67	3.74	-39.7447	CRYSTALLINE	CRYSTALLINE	6.8			2500	0.49		0.64	1400			5468	57	3.2	15	80.2449	37	37	93.4344	95.2461	2.6	2.27	80.5421	96.6449	0.04	40.6471	REGULAR	4.49147	BAD
489	IPIRÁ	-12.1242	60	0003,95	0042,32	7.45	-39.9128	CRYSTALLINE	CRYSTALLINE	6.7			3400	1.33		0.44	3900			7910	262	0.4	15	77.9021	37	37	89.2399	87.6164	2.6	2.27	0.25	92.9673	0.04	39.7883	REGULAR	1.67296	BAD
563	IPIRÁ	-12.2717	60	0012,81	0043,44	2.05	-39.5967	CRYSTALLINE	CRYSTALLINE	7.1			5200	0.04		1.2	6400			12078	14	10.8	15	87.4815	37	37	96.8712	99.6032	2.6	2.27	95.4268	85.174	0.04	41.336	REGULAR	4.53604	BAD
627	IPIRÁ	-12.4731	80	0015,90	0037,84	0.68	-39.9303	CRYSTALLINE	CRYSTALLINE	8.3			580	12.36		6.2	260			2444	148	0.7	25.5324	66.4735	37	59.95	0	29.2707	58.0622	2.27	55.856	0.11	0.04	0	POOR	3.64331	BAD
2212	IPIRÁ	-12.0564	33	0001,50	0023,30	3.06	-39.785	CRYSTALLINE	CRYSTALLINE	8.3			7940.96	3.12		1.23	7958.18			19554	695	0.12	15	66.4735	37	37	94.7315	73.3353	2.6	2.27	0.25	80.8573	61.7342	38.8033	REGULAR	4.25496	BAD
5883	IPIRÁ	-11.9325	94	8,73	45,93	8.78	-39.7386	CRYSTALLINE	CRYSTALLINE	7.99			5184.28	17.496		1.33	5267.13			11790	360	0.16	15	74.8072	37	37	80.3918	17.5678	2.6	2.27	0.25	60.8106	54.8373	30.6859	POOR	4.01464	BAD
2421	IPIRÁ	-11.9	51	0003,67	0039,95	1.4	-39.72	CRYSTALLINE	CRYSTALLINE	8.6			162.87	0		1.45	355.36			622	19	0.16	42.8001	59.3832	51.2706	49.4933	35.2682	100	47.5098	51.2706	93.5739	22.3376	54.8373	51.0198	REGULAR	49.5103	REGULAR
2464	IPIRÁ	-12.2994	50	00006,68	0041,34	1.26	-39.6325	CRYSTALLINE	CRYSTALLINE	6.9			10628.7	7.18		1.18	11235.3			25934	570	0.58	15	82.6224	37	37	97.9295	48.9832	2.6	2.27	0.25	87.6774	0.04	37.1201	REGULAR	1.65833	BAD
3358	IPIRÁ	-12.21	146	0048,00	0081,60	0.9	-39.7269	CRYSTALLINE	CRYSTALLINE	6.4			2733.98	9.37		0.52	2898.8			6328	61	0	15	71.082	37	37	90.9195	39.401	2.6	2.27	79.2728	94.2878	100	35.2371	POOR	12.3407	BAD
3360	IPIRÁ	-12.32	70	0048,60	0052,96	4.78	-40.0886	CRYSTALLINE	CRYSTALLINE	6.4			1281.99	7.99		0.27	969.5			2766	6.2	0	15	71.082	37	37	85.67	45.194	2.6	2.27	98.3851	90.2774	100	35.629	POOR	12.719	BAD
548	IPIRÁ	-12.1775	53	0003,90	0038,30	1.22	-40.0183	CRYSTALLINE	CRYSTALLINE	8.3			1569.12	15.78		1.08	2003.38			4418	253.8	0	15	66.4735	37	37	100.233	20.8351	2.6	2.27	0.25	96.3655	100	32.4201	POOR	4.65112	BAD
275	IPIRÁ	-12.1217	70	00047,70	0053,42	0.79	-39.7261	CRYSTALLINE	CRYSTALLINE	6.4			1709.23	20.31		0.3	1268.65			3990	100	0	15	71.082	37	37	86.3	13.2813	2.6	2.27	67.8324	90.818	100	29.6849	POOR	11.9506	BAD
565	IPIRÁ	-11.91	60	00001,60	0010,86	4.93	-39.8167	CRYSTALLINE	CRYSTALLINE	8.3			4222.17	11.81		3	4680.25			9162	337.5	0.04	15	66.4735	37	37	0	30.9155	2.6	2.27	0.25	0.11	83.1556	0	POOR	1.64348	BAD
6115	IPIRÁ	-12.2869	70	4,41	46,19	3.31	-39.5989	CRYSTALLINE	CRYSTALLINE	7.58			11377.3	41.758		2.52	10534.8			24354	425	0.16	15	87.7299	37	37	0	1.57527	2.6	2.27	0.25	0.11	54.8373	0	POOR	1.55689	BAD
6658	IPIRÁ	-12.42	70	0016,75	0025,55	20.8	-39.8186	CRYSTALLINE	CRYSTALLINE	8.96			1351.08	0		0.49	1450.04			3474	112.37	0	15	51.9404	37	37	90.2897	100	2.6	2.27	64.5367	93.7698	100	39.8454	REGULAR	11.9068	BAD
1894	IRAMAIA	-13.5228	58	11,75	24,97	17.6	-40.9475	CRYSTALLINE	CRYSTALLINE	7.36			175	0		0.37	197			534	26.7	1.5	41.8243	95.7326	55.4804	68.043	87.77	100	66.542	55.4804	90.7855	91.9179	0.04	64.3452	GOOD	26.7316	POOR
952	ITABERABA	-12.3617	63	0003,50	0054,96	0.54	-40.0392	CRYSTALLINE	CRYSTALLINE	7.8			2625	0.4		0.6	1900			5578	11.4	1.34	15	80.5006	37	37	92.5974	96.102	2.6	2.27	96.4036	95.8153	0.04	40.6496	REGULAR	4.62486	BAD
1469	ITABERABA	-12.4431	50				-40.3153	CRYSTALLINE	CRYSTALLINE	6.4			3500	0.095		1.7	2750			8132	239	82	15	71.082	37	37	0	99.0601	2.6	2.27	38.3631	0.11	0.04	0	POOR	1.43239	BAD
3426	ITABERABA	-12.6308	60	4,34	48,00	3.22	-40.3883	CRYSTALLINE	CRYSTALLINE	7.03			6761	4.11		0.86	8192			17247	463	11.8	15	85.765	37	37	97.8868	66.4624	2.6	2.27	0.25	100	0.04	38.9285	REGULAR	1.69136	BAD
7271	ITAGI	-14.0947	77	0,70	10,57	34.45	-39.97	CRYSTALLINE	CRYSTALLINE	8.12			20	0.71		1.27	124			244	26.7	0	73.7859	71.1767	71.3668	78.7966	90.569	93.1859	77.8687	71.3668	90.7855	73.9532	100	79.0714	GOOD	80.0262	GREAT
7270	ITAGI	-14.0911	70	1,91	7,51	36	-39.9683	CRYSTALLINE	CRYSTALLINE	8.01			18	0		0.82	92.8			203	8.16	0.96	75.548	74.2352	73.7793	83.8964	97.1205	100	83.2012	73.7793	97.6338	100	0.04	82.9054	GREAT	31.5122	POOR
7431	ITAMARAJU	-17.014	60	1,83	15,02	26.38	-39.6667	CRYSTALLINE	CRYSTALLINE	6.33			31	0		0.03	34			180	0	4.9	66.7237	69.5356	75.1319	94.4216	80.63	100	94.0511	75.1319	100	80.8466	0.04	79.4613	GOOD	31.8736	POOR
7436	ITAMARAJU	-16.9399	66	3,70	40,64	10	-39.6721	CRYSTALLINE	CRYSTALLINE	7.92			80	0		1.36	133			378	0	0.18	52.6445	76.8493	63.6907	77.384	72.8686	100	76.3852	63.6907	100	52.8306	51.9693	69.0115	GOOD	68.5209	GOOD
7450	ITAMARAJU	-17.03	60	2,02	29,53	11.01	-39.5597	CRYSTALLINE	CRYSTALLINE	8.31			78.8	0.01		0.76	112			310	13.9	0.51	52.8589	66.2226	67.5303	80.7203	95.9189	99.9006	79.8849	67.5303	95.4642	99.129	0.04	73.0647	GOOD	30.2639	POOR
7454	ITAMARAJU	-16.8372	60	0,81	32,30	6.87	-39.6731	CRYSTALLINE	CRYSTALLINE	7.58			87.8	6.12		0.57	98.4			344	66.1	0.5	51.3305	87.7299	65.5935	82.9573	91.9685	54.426	82.2225	65.5935	77.6814	95.2186	0.04	66.5479	GOOD	29.0522	POOR
7448	ITAMARAJU	-17.04	72	1,82	20,89	24.01	-39.5425	CRYSTALLINE	CRYSTALLINE	8.5			21	0.01		0.47	48.5			139	7.3	2.1	72.9788	61.6496	77.5147	91.7094	89.8698	99.9006	91.2784	77.5147	97.9628	93.4406	0.04	82.4312	GREAT	32.4612	POOR
7719	ITANAGRA	-12.33	70	1,16	7,51	8.33	-38.0211	CRYSTALLINE	CRYSTALLINE	8.02			153	0.01		0.55	185			624	17.6	2.43	43.6512	73.9511	51.1787	69.7042	91.549	99.9006	68.2932	51.1787	94.0894	94.8362	0.04	63.7627	GOOD	26.6315	POOR
2096	ITIUBA	-10.7633	50	1,45	10,65	11.3	-39.7806	CRYSTALLINE	CRYSTALLINE	8.39			8560.35	34.364		2.45	8229.6			21796	960	0.02	15	64.2529	37	37	0	3.28507	2.6	2.27	0.25	0.11	91.2245	0	POOR	1.66338	BAD
2011	ITIUBA	-10.8403	70	5,08	31,29	6.76	-39.6606	CRYSTALLINE	CRYSTALLINE	7.65			9922.14	3.329		3.32	10202.9			25066	866.67	0.16	15	85.3506	37	37	0	71.8275	2.6	2.27	0.25	0.11	54.8373	0	POOR	1.55689	BAD
7552	JAGUARARI	-10.0672	80	14,41	59,18	0.93	-40.2064	CRYSTALLINE	CRYSTALLINE	8.39			511	3.1		0.37	542			1424	79.1	0.12	27.286	64.2529	37	37	87.77	73.4812	2.6	2.27	73.7576	91.9179	61.7342	44.7216	REGULAR	11.4058	BAD
7553	JAGUARARI	-10.0636	80	4,15	58,56	1.72	-40.1928	CRYSTALLINE	CRYSTALLINE	8.17			8114	14.7		0.86	9203			20130	988	0.79	15	69.8338	37	37	97.8868	23.1962	2.6	2.27	0.25	100	0.04	32.9027	POOR	1.69136	BAD
2285	JAGUARARI	-9.92944	70	3,21	10,80	7.66	-39.9781	CRYSTALLINE	CRYSTALLINE	7.86			3910	8.7		1.07	3428			8900	321	0.16	15	78.6506	37	37	100.274	42.1144	2.6	2.27	0.25	96.9328	54.8373	36.3363	POOR	4.30546	BAD
2284	JAGUARARI	-9.92194	70	6,68	24,79	5.65	-40.0372	CRYSTALLINE	CRYSTALLINE	7.78			2491	2.49		0.72	3025			5908	20	0.11	15	81.1284	37	37	95.0981	78.0746	2.6	2.27	93.2074	98.3351	63.7591	39.5861	REGULAR	12.0399	BAD
6983	JANDAÍRA	-11.55	80	0,99	51,34	8.53	-37.5686	CRYSTALLINE	CRYSTALLINE	7.05			95.6	0.01		2.34	163			548	120	8.16	50.1365	86.2537	54.7894	72.8557	0	99.9006	71.617	54.7894	62.5787	0.11	0.04	0	POOR	9.30511	BAD
1490	JEREMOABO	-9.92111	41	7,82	10,58	13.64	-38.1917	CRYSTALLINE	CRYSTALLINE	7.6			2647	7.8		0.96	2565			6372	407	0.07	15	87.0423	37	37	99.5379	46.0556	2.6	2.27	0.25	100	73.498	36.9707	POOR	4.4935	BAD
1074	JUAZEIRO	-9.31	70	0017,46	0031,38	11.98	-40.1958	CRYSTALLINE	CRYSTALLINE	7.52			165.1	7.48		0.46	416.2			842	30	0.44	42.6152	89.8315	42.194	43.7962	89.6599	47.5441	42.214	42.194	89.6141	93.2803	0.04	50.7602	REGULAR	21.8568	POOR
1075	JUAZEIRO	-9.71	80	0005,65	0057,25	1.54	-40.365	CRYSTALLINE	CRYSTALLINE	7.23			1362.1	5.48		0.9	1642			3720	154	0.44	15	90.7144	37	37	98.6062	58.0009	2.6	2.27	54.5057	100	0.04	38.2934	REGULAR	4.22457	BAD
1107	JUAZEIRO	-9.71	82	0005,88	0053,03	1.08	-40.3514	CRYSTALLINE	CRYSTALLINE	7.84			235.27	6		0.32	448.8			1012	40	1	37.8213	79.2617	37	41.0185	86.72	55.0791	39.8369	2.27	86.1493	91.1492	0.04	47.8072	REGULAR	9.67009	BAD
1180	JUAZEIRO	-9.26	50	0005,00	0016,40	15.22	-39.9861	CRYSTALLINE	CRYSTALLINE	8.28			556.52	1.798		0.58	862.7			1850	24	0.28	26.1062	66.9785	37	37	92.1782	83.6339	2.6	2.27	91.7544	95.4146	41.406	45.5265	REGULAR	11.3013	BAD
5556	JUAZEIRO	-9.59611	80	8,67	64,20	2.91	-39.9578	CRYSTALLINE	CRYSTALLINE	8.33			744.67	0.228		0.57	955.63			2322	14	0.68	22.0216	65.724	37	37	91.9685	97.7592	2.6	2.27	95.4268	95.2186	0.04	44.5297	REGULAR	4.61253	BAD
1752	JUAZEIRO	-9.57	46	4,08	5,12	7.81	-39.8842	CRYSTALLINE	CRYSTALLINE	7.73			565.95	2.518		1.38	501.12			1960	32	9	25.8731	82.723	37	37	66.6862	77.8576	2.6	2.27	88.911	46.938	0.04	43.1201	REGULAR	4.09863	BAD
3166	JUAZEIRO	-9.69	50	5,07	42,00	5.25	-40.5972	CRYSTALLINE	CRYSTALLINE	8.56			1652.55	6.124		0.99	1866.13			5250	445	0.2	15	60.2786	37	37	99.9003	54.4044	2.6	2.27	0.25	100	49.4064	37.2378	REGULAR	4.26738	BAD
1714	JUAZEIRO	-9.32361	50	8,70	13,93	12.74	-39.9964	CRYSTALLINE	CRYSTALLINE	9			299.14	7.02		0.67	370.44			1046	105	0.76	34.5789	51.177	37	48.0156	94.0605	49.7685	46.0928	2.27	66.4819	97.2816	0.04	46.7583	REGULAR	9.73366	BAD
1719	JUAZEIRO	-9.57	75	0005,68	0066,00	1.36	-40.4511	CRYSTALLINE	CRYSTALLINE	8.5			40.15	7.4		0.45	215.26			398	55	0	62.7379	61.6496	62.5888	65.5909	89.4499	47.9237	63.9607	62.5888	81.1838	93.1226	100	64.1378	GOOD	74.2468	GOOD
1723	JUAZEIRO	-9.85111	45	0004,90	0042,00	4.39	-40.2514	CRYSTALLINE	CRYSTALLINE	7			929.57	8.43		0.34	1076.29			2454	105	0	18.8345	85.0346	37	37	87.14	43.26	2.6	2.27	66.4819	91.4641	100	37.9955	REGULAR	11.9225	BAD
3140	JUAZEIRO	-9.5425	70	0003,00	0029,02	4.14	-40.6592	CRYSTALLINE	CRYSTALLINE	8.3			1405.19	0		2.32	2461.26			4078	410	0.02	15	66.4735	37	37	0	100	2.6	2.27	0.25	0.11	91.2245	0	POOR	1.66338	BAD
3142	JUAZEIRO	-9.55889	45	0008,85	0011,50	14.4	-40.7456	CRYSTALLINE	CRYSTALLINE	8.3			611.38	8.5		0.42	488.39			1372	28	0	24.7983	66.4735	37	37.8809	88.82	42.96	37.3822	2.27	90.3223	92.6626	100	40.5466	REGULAR	26.5457	POOR
3150	JUAZEIRO	-9.54	70	0009,34	0020,90	0.86	-40.75	CRYSTALLINE	CRYSTALLINE	8.3			1651.72	10.59		0.4	1206.5			3434	78	0	15	66.4735	37	37	88.4	34.9013	2.6	2.27	74.0823	92.3635	100	34.3314	POOR	12.1617	BAD
3154	JUAZEIRO	-9.57889	50	0004,39	0030,25	4.78	-40.6517	CRYSTALLINE	CRYSTALLINE	7.94			2815.01	2.32		0.51	4049.53			7786	900	0.36	15	76.2594	37	37	90.7096	79.4051	2.6	2.27	0.25	94.1118	0.04	39.266	REGULAR	1.67604	BAD
464	JUAZEIRO	-9.62222	70	0012,10	0045,20	0.93	-40.5589	CRYSTALLINE	CRYSTALLINE	8.3			1346.95	9.92		0.71	1613.2			2968	20.8	0.04	15	66.4735	37	37	94.8913	37.3048	2.6	2.27	92.9151	98.1277	83.1556	35.0715	POOR	12.4523	BAD
469	JUAZEIRO	-9.77	70	0005,20	0014,20	2.48	-40.3461	CRYSTALLINE	CRYSTALLINE	8.4			82.29	7		1.16	291.35			436	25.4	0.01	52.2449	64.0113	60.5332	56.2889	98.7442	49.8675	54.2896	60.5332	91.2508	89.9026	95.9044	60.6604	GOOD	70.9258	GOOD
478	JUAZEIRO	-9.49417	70	7,60	29,30	2.48	-40.1956	CRYSTALLINE	CRYSTALLINE	8.3			1873.48	6.12		0.79	1847.85			4672	85.5	0.05	15	66.4735	37	37	96.5255	54.426	2.6	2.27	71.8941	99.6661	79.6532	37.2174	REGULAR	11.8822	BAD
481	JUAZEIRO	-9.56194	54	0018,10	0020,30	2.59	-40.2142	CRYSTALLINE	CRYSTALLINE	8.3			5167.39	6		0.74	6355.05			13460	950	0.13	15	66.4735	37	37	95.5098	55.0791	2.6	2.27	0.25	98.7406	59.8413	37.221	REGULAR	4.3667	BAD
483	JUAZEIRO	-9.56361	72	0004,70	0049,70	0.32	-40.1061	CRYSTALLINE	CRYSTALLINE	8.3			1187.76	9.55		0.69	1124.36			2826	47.5	0.08	15.2132	66.4735	37	37	94.4766	38.7023	2.6	2.27	83.6324	97.7068	70.7792	35.3703	POOR	11.9702	BAD
489	JUAZEIRO	-9.69472	72	0007,00	0024,80	2.62	-40.3753	CRYSTALLINE	CRYSTALLINE	7.3			465.31	36.24		0.35	668.75			1446	27.8	0	28.5738	92.4795	37	37	87.35	2.72621	2.6	2.27	90.3935	91.6173	100	28.1	POOR	12.5649	BAD
491	JUAZEIRO	-9.52806	72	4,00	25,00	3.09	-40.6439	CRYSTALLINE	CRYSTALLINE	8.3			1946.96	3.23		0	2981.98			5480	725	0.05	15	66.4735	37	37	80	72.5378	2.6	2.27	0.25	78.5022	79.6532	37.7061	REGULAR	4.37883	BAD
502	JUAZEIRO	-9.80083	72	15,45	42,45	1.54	-40.2467	CRYSTALLINE	CRYSTALLINE	7.2			254.7	12.49		0.03	453.65			876	19	0.01	36.7503	89.9631	40.9816	40.6205	80.63	28.8949	39.5107	40.9816	93.5739	80.8466	95.9044	43.7525	REGULAR	57.725	GOOD
6129	JUAZEIRO	-9.77694	90	4,30	68,73	0.69	-40.1322	CRYSTALLINE	CRYSTALLINE	7.78			2659.75	1.988		0.63	2594.92			6176	160	0.04	15	81.1284	37	37	93.2254	82.0692	2.6	2.27	53.1858	96.4347	83.1556	39.7568	REGULAR	11.296	BAD
6131	JUAZEIRO	-9.58528	81	4,72	52,32	4.53	-40.1603	CRYSTALLINE	CRYSTALLINE	8.3			1322.42	0.468		0.76	1442.74			3360	220	0.04	15	66.4735	37	37	95.9189	95.4546	2.6	2.27	41.5266	99.129	83.1556	40.4489	REGULAR	10.8755	BAD
6132	JUAZEIRO	-9.24	84	14,90	64,82	0.93	-40.2397	CRYSTALLINE	CRYSTALLINE	7.98			282.38	5.994		0.24	776.47			1398	234	0.22	35.3577	75.0951	37	37	85.04	55.112	2.6	2.27	39.1731	89.664	47.1025	45.9441	REGULAR	9.85181	BAD
6176	JUAZEIRO	-9.30722	40	5,99	9,28	23.29	-40.0053	CRYSTALLINE	CRYSTALLINE	8.3			176.98	2.65		1	440.84			870	21.2	0.1	41.6717	66.4735	41.1918	41.68	100	76.8427	40.3877	41.1918	92.7693	99.6894	65.9302	53.6511	GOOD	57.0802	GOOD
2063	JUAZEIRO	-9.72186	80	11,08	63,99	1.69	-40.0284	CRYSTALLINE	CRYSTALLINE	8.34			533	1.4		0.88	529			1360	67.3	0	26.704	65.4762	37	37	98.2538	87.0089	2.6	2.27	77.3112	100	100	46.488	REGULAR	12.3971	BAD
2181	JUAZEIRO	-9.85	80	2,05	51,60	0.46	-40.1842	CRYSTALLINE	CRYSTALLINE	7.56			4840	0.74		0.83	3645			10987	368	0.33	15	88.424	37	37	97.3154	92.9084	2.6	2.27	0.25	100	0.04	40.9587	REGULAR	1.69136	BAD
2344	JUAZEIRO	-9.83417	80	3,56	57,09	0.86	-40.1383	CRYSTALLINE	CRYSTALLINE	7.57			5100	6.07		0.63	5057			12493	305	0.2	15	88.0762	37	37	93.2254	54.6972	2.6	2.27	0.25	96.4347	49.4064	37.5633	REGULAR	4.2442	BAD
7543	LAGOA REAL	-14.1047	66	2,25	49,51	4.39	-42.1586	CRYSTALLINE	CRYSTALLINE	8.32			234	10.4		0.24	435			894	31.9	0.29	37.8944	65.9728	40.3607	42.1722	85.04	35.5667	40.8039	40.3607	88.946	89.664	40.5997	45.3011	REGULAR	52.2345	GOOD
7676	LAGOA REAL	-14.1222	72	8,73	23,35	22.64	-42.1631	CRYSTALLINE	CRYSTALLINE	8.01			586	0.61		0.44	862			1694	48.9	0.01	25.3892	74.2352	37	37	89.2399	94.1168	2.6	2.27	83.1702	92.9673	95.9044	46.004	REGULAR	12.3482	BAD
7678	LAGOA REAL	-14.06	81	1,60	21,26	0.97	-42.1075	CRYSTALLINE	CRYSTALLINE	6.75			452	79.8		0.13	633			1582	0	0	28.9715	79.0692	37	37	82.73	0.0359024	2.6	2.27	100	86.3514	100	14.4885	POOR	12.6695	BAD
7673	LAGOA REAL	-14.1317	70	2,19	50,65	9.9	-42.1845	CRYSTALLINE	CRYSTALLINE	6.77			613	4.3		0.09	808			1674	32.8	0	24.7613	79.5384	37	37	81.89	65.219	2.6	2.27	88.6312	84.5183	100	42.8154	REGULAR	12.3723	BAD
7679	LAGOA REAL	-14.13	80	1,23	56,82	1.36	-42.0578	CRYSTALLINE	CRYSTALLINE	7.02			191	2.6		0.52	399			874	47.1	0	40.6386	85.5212	41.0515	45.3368	90.9195	77.2255	43.5977	41.0515	83.7649	94.2878	100	53.8817	GOOD	59.9429	GOOD
992	LIVRAMENTO DE NOSSA SENHORA	-13.8603	70	0002,26	0058,71	1.87	-41.9286	CRYSTALLINE	CRYSTALLINE	7.9			168	0.014		0.5	500			934	89	0.01	42.3785	77.4444	39.0331	37.0071	90.4997	99.8609	36.7522	39.0331	70.8935	93.9392	95.9044	53.8916	GOOD	54.4672	GOOD
6862	LIVRAMENTO DE NOSSA SENHORA	-13.9972	80	2,75	52,28	4.28	-42.0114	CRYSTALLINE	CRYSTALLINE	8.46			128.64	13.384		0.58	285.89			798	28.89	0.02	46.0238	62.5826	43.8395	56.91	92.1782	26.438	54.9253	43.8395	90.0065	95.4146	91.2245	49.1941	REGULAR	65.2264	GOOD
7029	LIVRAMENTO DE NOSSA SENHORA	-13.9133	30	4,52	13,57	9.32	-41.9403	CRYSTALLINE	CRYSTALLINE	7.3		203	105	15		0.47	318			670	54	0.02	48.8289	92.4795	49.1111	53.353	89.8698	22.5147	51.3164	49.1111	81.5064	93.4406	91.2245	50.2587	REGULAR	64.6826	GOOD
7031	LIVRAMENTO DE NOSSA SENHORA	-14.0022	72	7,80	41,15	9.9	-42.0819	CRYSTALLINE	CRYSTALLINE	7		211	668	38		0.33	1026			2082	36	0.022	23.5572	85.0346	37	37	86.93	2.28867	2.6	2.27	87.5201	91.3083	90.3449	25.9032	POOR	12.326	BAD
7132	LIVRAMENTO DE NOSSA SENHORA	-13.9511	44	1,42	36,52	2.44	-41.7897	CRYSTALLINE	CRYSTALLINE	7.5		242	58	12		0.7	240			600	69	0.055	57.2674	90.5451	52.2929	62.409	94.6842	30.3371	60.6242	52.2929	76.7897	97.918	78.0151	57.3716	GOOD	67.334	GOOD
2369	MACURURÉ	-9.11	80	2,37	48,67	1.29	-39.0647	CRYSTALLINE	CRYSTALLINE	7.56			4400	17.1		2.25	3204			9967	423	0.33	15	88.424	37	37	0	18.2731	2.6	2.27	0.25	0.11	0.04	0	POOR	0.60876	BAD
2525	MANOEL VITORINO	-14.24	50	4,70	18,50	6.87	-40.3119	CRYSTALLINE	CRYSTALLINE	7.82			664.83	15		1.04	717.88			1908	110	0.32	23.6241	79.8784	37	37	100.262	22.5147	2.6	2.27	65.1564	98.3602	0.04	37.2531	REGULAR	4.34393	BAD
6854	MANOEL VITORINO	-13.9308	100	1,52	54,08	6.69	-40.6331	CRYSTALLINE	CRYSTALLINE	7.73			2931.77	2.796		1.24	3194.86			7802	352.78	0	15	82.723	37	37	93.8459	75.7356	2.6	2.27	0.25	79.2591	100	39.3607	REGULAR	4.51676	BAD
6853	MANOEL VITORINO	-14.0817	112	3,09	45,57	13.64	-40.6908	CRYSTALLINE	CRYSTALLINE	7.87			2074.18	6.02		0.8	2607.42			5534	193.33	0	15	78.347	37	37	96.7253	54.9697	2.6	2.27	46.3791	99.8297	100	37.593	REGULAR	11.3627	BAD
7626	MANOEL VITORINO	-14.21	50	2,33	36,06	6.08	-40.47	CRYSTALLINE	CRYSTALLINE	6.32			122	2.97		0	68.6			390	2.79	0.15	46.7528	69.316	63.028	88.0781	80	74.4369	87.5401	63.028	99.7048	78.5022	56.4031	65.8462	GOOD	76.0984	GOOD
7421	MARACÁS	-13.46	54	4,41	36,64	2.91	-40.3339	CRYSTALLINE	CRYSTALLINE	6.81			3082	0.01		0.47	2790			7088	8.09	0.17	15	80.4811	37	37	89.8698	99.9006	2.6	2.27	97.6606	93.4406	53.3619	40.691	REGULAR	11.7677	BAD
7441	MARAÚ	-14.2108	80	0,70	33,28	15.22	-39.1008	CRYSTALLINE	CRYSTALLINE	8.37			6.92	0.01		0.57	87.8			184	6.18	0.12	92.8879	64.7392	74.8971	84.7438	91.9685	99.9006	84.0832	74.8971	98.3927	95.2186	61.7342	86.5416	GREAT	81.9227	GREAT
5606	MARCIONILIO SOUZA	-13.1061	66	0,67	60,00	4.14	-40.5961	CRYSTALLINE	CRYSTALLINE	7.29			379	3.55		0.12	466			1212	23.3	0.37	31.3737	92.2263	37	39.6246	82.52	70.2669	38.7122	2.27	92.0071	85.9325	0.04	46.956	REGULAR	9.61536	BAD
7535	MASCOTE	-15.8	60	1,45	21,80	16.48	-39.4203	CRYSTALLINE	CRYSTALLINE	7.38			140	0.08		0.75	311			620	21.5	0.12	44.8637	94.9703	51.3627	54.109	95.7147	99.208	52.0766	51.3627	92.66	98.9373	61.7342	62.8747	GOOD	64.4138	GOOD
2607	MATA DE SAO JOAO	-12.5769	70	0003,30	0049,77	0.79	-38.0108	CRYSTALLINE	CRYSTALLINE	7.1			530.94	0		0.76	555.59			1584	225	0.12	26.7576	87.4815	37	37	95.9189	100	2.6	2.27	40.6713	99.129	61.7342	48.0013	REGULAR	10.4255	BAD
2612	MATA DE SAO JOAO	-12.55	70	0000,62	0027,77	2.48	-38.0044	CRYSTALLINE	CRYSTALLINE	7			6494.75	0.075		1.19	2798.54			14108	975	1.31	15	85.0346	37	37	97.4333	99.2573	2.6	2.27	0.25	86.4616	0.04	41.2941	REGULAR	1.65486	BAD
2622	MATA DE SAO JOAO	-12.3731	68	0002,94	0030,52	1.54	-37.9153	CRYSTALLINE	CRYSTALLINE	8.6			514.29	0.022		0.97	596.75			2428	152.5	0.86	27.1975	59.3832	37	37	99.6682	99.7816	2.6	2.27	54.8404	100	0.04	47.5558	REGULAR	4.22897	BAD
5880	MIRANTE	-14.23	80	0,59	42,99	5.61	-40.6947	CRYSTALLINE	CRYSTALLINE	8.6			385.79	34.983		2.3	470.89			1370	52	0.14	31.1323	59.3832	37	39.237	0	3.08904	38.4088	2.27	82.1552	0.11	58.0679	0	POOR	8.92845	BAD
6452	MIRANTE	-14.2678	80	2,42	54,87	1.08	-40.5761	CRYSTALLINE	CRYSTALLINE	7.65			1830.8	23.251		0.44	2423.09			4395	72.29	0.27	15	85.3506	37	37	89.2399	9.91472	2.6	2.27	75.7895	92.9673	42.2486	28.8265	POOR	10.9259	BAD
1416	MIRANTE	-14.27	72	0,56	44,06	2.19	-40.6472	CRYSTALLINE	CRYSTALLINE	7.9			1585.92	0.008		0.48	1518.14			3784	90	0.09	15	77.4444	37	37	90.0798	99.9205	2.6	2.27	70.61	93.6037	68.2639	40.6292	REGULAR	11.5018	BAD
5590	MONTE SANTO	-10.1411	50	2,48	29,11	9.28	-39.5847	CRYSTALLINE	CRYSTALLINE	7.75			6155.98	9.478		1.6	7575.1			17680	360	0.86	15	82.0808	37	37	0	38.9803	2.6	2.27	0.25	0.11	0.04	0	POOR	0.60876	BAD
2752	MONTE SANTO	-10.5172	50	1,10	27,46	11.62	-39.4247	CRYSTALLINE	CRYSTALLINE	6.9			12209.7	5.83		1.26	12349.2			29724	1300	0	15	82.6224	37	37	91.7728	56.0177	2.6	2.27	0.25	75.8096	100	37.4833	REGULAR	4.48671	BAD
2080	MONTE SANTO	-10.3597	70	6,83	60,00	3.02	-39.4656	CRYSTALLINE	CRYSTALLINE	8.36			2970.94	0.865		0.95	3549.01			8268	360	0.34	15	64.9838	37	37	99.3992	91.7612	2.6	2.27	0.25	100	0.04	40.3944	REGULAR	1.69136	BAD
2790	MONTE SANTO	-10.2758	63	2,30	41,87	3.49	-39.3275	CRYSTALLINE	CRYSTALLINE	8.4			2108.51	43.99		1.04	2560.78			5346	300	0	15	64.0113	37	37	100.262	1.26183	2.6	2.27	0.25	98.3602	100	21.2493	POOR	4.66544	BAD
2259	MONTE SANTO	-10.28	72	9,41	22,26	11.16	-39.3806	CRYSTALLINE	CRYSTALLINE	7.5		309	11770	4.86		1.49	12020			19950	1962	0.02	15	90.5451	37	37	8.12901	61.6878	2.6	2.27	0.25	5.21081	91.2245	25.9227	POOR	2.96701	BAD
2262	MONTE SANTO	-10.2508	80	3,91	36,13	7.48	-39.4125	CRYSTALLINE	CRYSTALLINE	7.2		458	5837	21		1.23	5189			11000	388	0.19	15	89.9631	37	37	94.7315	12.4009	2.6	2.27	0.25	80.8573	50.6528	30.1759	POOR	4.14692	BAD
2260	MONTE SANTO	-10.2144	52	3,94	18,88	9	-39.3789	CRYSTALLINE	CRYSTALLINE	7.5		359	4928	1.38		1.17	5057			8820	970	2.53	15	90.5451	37	37	98.3649	87.182	2.6	2.27	0.25	88.8237	0.04	40.6876	REGULAR	1.66156	BAD
2264	MONTE SANTO	-10.4431	90	6,42	66,56	1.47	-39.5794	CRYSTALLINE	CRYSTALLINE	7.4		275	3014	21		0.88	3251			7658	438	0.02	15	94.2153	37	37	98.2538	12.4009	2.6	2.27	0.25	100	91.2245	30.4229	POOR	4.62151	BAD
2295	MONTE SANTO	-10.4231	100	20,28	60,76	2.34	-39.4881	CRYSTALLINE	CRYSTALLINE	7.86			3188	6.72		0.81	2760			7532	327	0.1	15	78.6506	37	37	96.9237	51.2749	2.6	2.27	0.25	100	65.9302	37.222	REGULAR	4.43047	BAD
2294	MONTE SANTO	-10.5156	80	11,62	55,73	0.36	-39.4817	CRYSTALLINE	CRYSTALLINE	7.97			3288	8.8		1.04	1815			7392	501	0.1	15	75.3843	37	37	100.262	41.6979	2.6	2.27	0.25	98.3602	65.9302	36.2046	POOR	4.4195	BAD
2303	MONTE SANTO	-10.355	80	2,90	47,69	8.42	-39.2258	CRYSTALLINE	CRYSTALLINE	7.57			4259	19.4		1.11	4456			10340	500	0.11	15	88.0762	37	37	99.9454	14.5386	2.6	2.27	0.25	94.3626	63.7591	31.1375	POOR	4.373	BAD
2297	MONTE SANTO	-10.2758	80	13,09	58,29	1.29	-39.3975	CRYSTALLINE	CRYSTALLINE	7.83			2889	4.32		1.08	2702			6852	173	0.08	15	79.5694	37	37	100.233	65.0894	2.6	2.27	50.4273	96.3655	70.7792	38.8084	REGULAR	10.961	BAD
2301	MONTE SANTO	-10.2831	80	10,47	34,50	7.12	-39.2081	CRYSTALLINE	CRYSTALLINE	7.38			2630	9.4		0.8	2823			6484	281	0.13	15	94.9703	37	37	96.7253	39.2837	2.6	2.27	0.25	99.8297	59.8413	36.0909	POOR	4.3739	BAD
1064	MORPARÁ	-11.8	76	0004,87	0054,37	5.54	-42.9067	CRYSTALLINE	CRYSTALLINE	7.2			860	0.001		0.15	1080			2436	58.8	0.01	19.9611	89.9631	37	37	83.15	99.9901	2.6	2.27	79.9686	87.119	95.9044	43.5351	REGULAR	12.1471	BAD
2630	MORPARÁ	-11.79	60	1,45	40,43	3.88	-42.8958	CRYSTALLINE	CRYSTALLINE	6.9			49.96	0		0.22	50.84			262	18.8	0.24	59.4609	82.6224	70.3125	91.2791	84.62	100	90.8369	70.3125	93.6474	89.2022	45.0206	76.8347	GOOD	77.5651	GOOD
1053	MORRO DO CHAPEU	-11.5456	40	0002,82	0036,22	1.11	-40.785	CRYSTALLINE	CRYSTALLINE	7.4			985	0.001		0.56	780			2422	90	0.46	17.989	94.2153	37	37	91.7588	99.9901	2.6	2.27	70.61	95.0258	0.04	43.1461	REGULAR	4.38098	BAD
7266	MORTUGABA	-14.9822	80	0,94	63,19	0.82	-42.3936	CRYSTALLINE	CRYSTALLINE	8.44			64.9	0		0.4	221			400	2.87	0.04	55.6362	63.0549	62.4794	64.8385	88.4	100	63.1701	62.4794	99.6736	92.3635	83.1556	69.2096	GOOD	74.6727	GOOD
5838	MUCUGÊ	-13.41	90	3,30	64,85	0.18	-41.5947	CRYSTALLINE	CRYSTALLINE	7.6			199.29	14.36		0.82	415.3			930	30.8	0.42	40.0636	87.0423	39.1626	43.8755	97.1205	23.9936	42.2842	39.1626	89.3322	100	0.04	44.8614	REGULAR	21.6443	POOR
6684	MUCUGÊ	-13.3392	90	0001,89	0056,17	3.2	-41.6036	CRYSTALLINE	CRYSTALLINE	8.22			202.16	2.096		0.63	427.81			956	87.63	2.71	39.8702	68.5193	38.3337	42.786	93.2254	81.1929	41.3306	38.3337	71.2836	96.4347	0.04	52.349	GOOD	20.466	POOR
7365	MUCURI	-17.7794	60	0,85	29,65	15.84	-40.1544	CRYSTALLINE	CRYSTALLINE	8.15			64.9	0.01		0.89	98.3			356	2.39	1.18	55.6362	70.3675	64.9179	82.974	98.432	99.9006	82.2398	64.9179	99.8606	100	0.04	74.2591	GOOD	30.4597	POOR
4392	MUNDO NOVO	-11.8531	80	0002,25	0060,15	1.65	-40.4575	CRYSTALLINE	CRYSTALLINE	8.5			183.14	2.26		0.86	259.78			472	26.4	0.1	41.2078	61.6496	58.6343	59.9765	97.8868	79.8801	58.0897	58.6343	90.8927	100	65.9302	61.1988	GOOD	69.3074	GOOD
4414	MUNDO NOVO	-11.8958	46	0001,59	0032,65	1.11	-40.4742	CRYSTALLINE	CRYSTALLINE	8.3			1064.44	0		0.83	116.38			2674	190	0.21	16.8471	66.4735	37	80.0128	97.3154	100	79.1439	2.27	47.0207	100	48.2246	47.6045	REGULAR	26.9648	POOR
4418	MUNDO NOVO	-11.96	70	0002,73	0060,69	1.11	-40.3167	CRYSTALLINE	CRYSTALLINE	8.3			3182.23	3.62		0.82	3466.4			7510	500	0.49	15	66.4735	37	37	97.1205	69.7796	2.6	2.27	0.25	100	0.04	38.6689	REGULAR	1.69136	BAD
6165	MUNDO NOVO	-11.9553	90	3,68	47,08	8.6	-40.3461	CRYSTALLINE	CRYSTALLINE	7.5			3531.92	0.594		0.7	4548.01			9026	150	0.5	15	90.5451	37	37	94.6842	94.2666	2.6	2.27	55.4025	97.918	0.04	40.9168	REGULAR	4.22296	BAD
6168	MUNDO NOVO	-12.06	80	6,28	56,73	2.44	-40.8897	CRYSTALLINE	CRYSTALLINE	7.35			421.58	0.295		0.57	449.33			1370	116	0.2	29.9238	96.1164	37	40.9748	91.9685	97.1103	39.8009	2.27	63.5982	95.2186	49.4064	49.9095	REGULAR	23.3175	POOR
1430	MUNDO NOVO	-12.0872	90	1,81	64,92	0.75	-40.4956	CRYSTALLINE	CRYSTALLINE	7.54			2246.27	0.128		0.34	3059.64			5440	177.5	0.19	15	89.1245	37	37	87.14	98.7357	2.6	2.27	49.5039	91.4641	50.6528	40.6262	REGULAR	10.3799	BAD
6755	MUNDO NOVO	-11.8328	80	0000,52	0030,83	20.84	-40.4822	CRYSTALLINE	CRYSTALLINE	7.73			204.91	0.029		0.17	212.88			580	17.33	4.16	39.6876	82.723	53.2399	65.9055	83.57	99.7122	64.2914	53.2399	94.1891	87.8017	0.04	61.6129	GOOD	26.1662	POOR
5088	NORDESTINA	-10.7892	41	0003,45	0020,94	8.6	-39.5808	CRYSTALLINE	CRYSTALLINE	8.5			425.03	4.96		0.9	514.9			1428	82	0.3	29.8126	61.6496	37	37	98.6062	61.0777	2.6	2.27	72.9077	100	39.8275	45.2547	REGULAR	10.8897	BAD
5437	NORDESTINA	-10.8222	50	0002,11	0023,40	14.4	-39.5256	CRYSTALLINE	CRYSTALLINE	7.51			4148.1	6.244		1.28	4049			9626	340	0.28	15	90.1875	37	37	89.2418	53.7593	2.6	2.27	0.25	72.0058	41.406	37.2492	REGULAR	3.97002	BAD
5438	NORDESTINA	-10.7747	70	0000,59	0052,98	3.49	-39.3681	CRYSTALLINE	CRYSTALLINE	8.24			2782.6	0.718		1.7	2540			6538	250	0.36	15	68.0014	37	37	0	93.1118	2.6	2.27	36.6359	0.11	0.04	0	POOR	1.42122	BAD
6043	NORDESTINA	-10.87	70	9,85	54,40	1	-39.5275	CRYSTALLINE	CRYSTALLINE	7.6			2361.46	17.5		1	1789.73			5036	242	0.2	15	87.0423	37	37	100	17.5608	2.6	2.27	37.8847	99.6894	49.4064	32.0161	POOR	10.0149	BAD
6041	NORDESTINA	-10.8128	70	10,23	50,16	2.8	-39.6578	CRYSTALLINE	CRYSTALLINE	7.24			7179.84	10.358		1.22	7471.85			16730	477.78	2.22	15	90.9655	37	37	95.5264	35.7155	2.6	2.27	0.25	82.3742	0.04	35.4317	POOR	1.64288	BAD
6266	NORDESTINA	-10.8261	44	6,02	9,86	26.38	-39.5539	CRYSTALLINE	CRYSTALLINE	7.25			7801.56	0.753		1.33	8898.36			19612	600	0.03	15	91.217	37	37	80.3918	92.7884	2.6	2.27	0.25	60.8106	86.9957	39.7798	REGULAR	4.26286	BAD
3679	NOVA FATIMA	-11.5883	54	0004,86	0014,88	19.29	-39.6058	CRYSTALLINE	CRYSTALLINE	8.3			1105.85	2.82		3.75	1037.36			2950	130	0.05	16.281	66.4735	37	37	0	75.5551	2.6	2.27	60.0959	0.11	79.6532	0	POOR	4.15039	BAD
2204	NOVA FATIMA	-11.6917	90	1,92	67,56	0.32	-39.6919	CRYSTALLINE	CRYSTALLINE	8.4		506	415	0.02		3.65	454			1280	62	0.022	30.1384	64.0113	37	40.592	0	99.8014	39.4874	2.27	78.9584	0.11	90.3449	0	POOR	9.46607	BAD
2207	NOVA FATIMA	-11.5817	80	7,09	48,26	3.31	-39.7161	CRYSTALLINE	CRYSTALLINE	7.7		450	4758	31		2.88	3648			10300	557	0.258	15	83.6971	37	37	0	4.5895	2.6	2.27	0.25	0.11	43.3113	0	POOR	1.50986	BAD
7648	NOVA IBIÁ	-13.7789	51	2,69	16,98	16.48	-39.5764	CRYSTALLINE	CRYSTALLINE	7.32			37.9	0.01		0.39	137			316	18.6	0.47	63.616	92.9869	67.1863	76.7643	88.19	99.9006	75.7337	67.1863	93.7209	92.215	0.04	76.2391	GOOD	29.3607	POOR
1880	NOVO HORIZONTE	-12.9931	112	3,38	51,23	10.29	-42.1419	CRYSTALLINE	CRYSTALLINE	7.15			46.4	0.01		0.59	163			310	11.9	0.25	60.5603	88.718	67.5303	72.8557	92.3878	99.9006	71.617	67.5303	96.2151	95.6136	44.0531	75.1081	GOOD	72.6633	GOOD
7525	NOVO HORIZONTE	-12.905	96	7,28	60,94	1.29	-42.1656	CRYSTALLINE	CRYSTALLINE	7.72			32.9	0.23		0	159			222	2.78	0.76	65.7959	83.0462	72.6603	73.4438	80	97.7397	72.237	72.6603	99.7087	78.5022	0.04	75.8125	GOOD	29.1936	POOR
2139	OLIVEIRA DOS BREJINHOS	-12.5353	70	2,82	50,93	3.52	-42.5419	CRYSTALLINE	CRYSTALLINE	8.11			189	21.4		0.37	378			832	22.6	0.1	40.7811	71.4488	42.5604	47.2915	87.77	11.9175	45.4083	42.5604	92.2605	91.9179	65.9302	40.7501	REGULAR	58.7318	GOOD
7641	PALMAS DE MONTE ALTO	-14.0436	36.5	6,86	17,76	10.69	-43.2392	CRYSTALLINE	CRYSTALLINE	7.33			55.8	3.18		1	98.1			444	26.7	2.64	57.8326	93.2411	60.1071	83.0073	100	72.8992	82.2746	60.1071	90.7855	99.6894	0.04	71.528	GOOD	29.3435	POOR
1433	PARATINGA	-12.8	90	30,37	37,99	7.99	-43.2039	CRYSTALLINE	CRYSTALLINE	8.31			49.75	0.609		0.17	188.1			332	0	0.02	59.5233	66.2226	66.2734	69.2712	83.57	94.1261	67.8367	66.2734	100	87.8017	91.2245	70.9965	GOOD	77.7878	GOOD
2075	PARATINGA	-13.0008	80	19,40	56,00	1.51	-43.0528	CRYSTALLINE	CRYSTALLINE	7.96			232.81	2.647		0	611.97			986	4.32	0.1	37.9632	75.6747	37.4152	37	80	76.8656	2.6	37.4152	99.1106	78.5022	65.9302	48.8561	REGULAR	25.175	POOR
2592	PIATÃ	-13.03	70	0001,34	0054,30	2.05	-41.8072	CRYSTALLINE	CRYSTALLINE	7.3			343.24	0		0.3	586.62			1142	29	0.32	32.7185	92.4795	37	37	86.3	100	2.6	2.27	89.9676	90.818	0.04	49.8686	REGULAR	4.53427	BAD
4290	PILAO ARCADO	-9.85139	70	7,91	54,56	0.39	-42.58	CRYSTALLINE	CRYSTALLINE	9.1			718.84	11.49		0.87	703.15			1656	152.5	0.12	22.5222	49.3194	37	37	98.0719	31.9146	2.6	2.27	54.8404	100	61.7342	37.7131	REGULAR	10.9834	BAD
6540	PILAO ARCADO	-9.86444	96	11,32	61,35	1.62	-42.5719	CRYSTALLINE	CRYSTALLINE	8.1			828.17	10.217		0.65	880.4			3222	75	0.02	20.5038	71.722	37	37	93.6433	36.2196	2.6	2.27	74.9748	96.8564	91.2245	37.9362	REGULAR	12.128	BAD
5446	PINDOBAÇU	-10.7119	70	0027,36	0050,13	3.09	-40.3119	CRYSTALLINE	CRYSTALLINE	8.3			1689.2	0.347		1.1	5257			8598	43	1.6	15	66.4735	37	37	100.071	96.6096	2.6	2.27	85.1342	95.0823	0.04	40.7977	REGULAR	4.52293	BAD
5800	PINDOBAÇU	-10.7431	60	0003,17	0039,15	6.69	-40.255	CRYSTALLINE	CRYSTALLINE	8.48			18.36	0.015		0.34	113.7			256	2.8	0.38	75.2148	62.1142	70.6634	80.445	87.14	99.851	79.5966	70.6634	99.7009	91.4641	0.04	79.3485	GOOD	30.4626	POOR
5796	PINDOBAÇU	-10.6975	90	0003,04	0064,69	1.51	-40.2744	CRYSTALLINE	CRYSTALLINE	9.63			1857.77	3.645		0.51	2198.59			5028	150	0.36	15	40.5676	37	37	90.7096	69.6064	2.6	2.27	55.4025	94.1118	0.04	37.3019	REGULAR	4.19792	BAD
1117	PINDOBAÇU	-10.76	50	0002,42	0039,62	2.52	-40.21	CRYSTALLINE	CRYSTALLINE	7.8			300	0		0.53	530			1042	39.6	0	34.5401	80.5006	37	37	91.1294	100	2.6	2.27	86.2854	94.4672	100	50.666	REGULAR	12.5234	BAD
5633	PINTADAS	-11.8281	59.5	0002,32	0024,83	14.94	-39.8739	CRYSTALLINE	CRYSTALLINE	8.33			4862.93	2.106		0.97	4886.32			11468	520	1.22	15	65.724	37	37	99.6682	81.1122	2.6	2.27	0.25	100	0.04	39.6934	REGULAR	1.69136	BAD
7688	PIRIPÁ	-14.94	90	8,00	64,89	0.86	-41.7433	CRYSTALLINE	CRYSTALLINE	8.01			622	9.61		0.32	701			1434	5.41	0.1	24.5577	74.2352	37	37	86.72	38.4722	2.6	2.27	98.6893	91.1492	65.9302	39.6978	REGULAR	12.0723	BAD
2961	PIRITIBA	-11.6183	50	0000,71	0017,81	2.01	-40.3939	CRYSTALLINE	CRYSTALLINE	7			6274.06	1.55		0.58	6515.1			15468	277.5	0.07	15	85.0346	37	37	92.1782	85.7212	2.6	2.27	0.25	95.4146	73.498	40.0391	REGULAR	4.46198	BAD
280	PIRITIBA	-11.5697	70	0011,20	0055,35	0.4	-40.6411	CRYSTALLINE	CRYSTALLINE	8.3			8448.19	2.47		0.86	12084.4			24292	737.5	0.03	15	66.4735	37	37	97.8868	78.2299	2.6	2.27	0.25	100	86.9957	39.3872	REGULAR	4.59308	BAD
1260	PLANALTINO	-13.1761	80	2,08	63,59	1.22	-40.4836	CRYSTALLINE	CRYSTALLINE	7.99			1389.02	5.591		0.75	1623.08			3590	60	0.2	15	74.8072	37	37	95.7147	57.3645	2.6	2.27	79.5884	98.9373	49.4064	37.6834	REGULAR	11.3491	BAD
2118	PLANALTINO	-13.2292	70	0002,10	0059,59	1.04	-40.3517	CRYSTALLINE	CRYSTALLINE	8.3			1476.6	0		0.64	1752.45			3738	75	0.36	15	66.4735	37	37	93.4344	100	2.6	2.27	74.9748	96.6449	0.04	40.5615	REGULAR	4.43711	BAD
2383	PLANALTINO	-13.3081	58	0013,25	0041,69	4.64	-40.4078	CRYSTALLINE	CRYSTALLINE	7.3			1005.4	0.9		0.54	904.11			1966	4	0.49	17.6883	92.4795	37	37	91.3392	91.4425	2.6	2.27	99.2346	94.65	0.04	42.315	REGULAR	4.63915	BAD
2385	PLANALTINO	-13.3081	70	0000,00	0053,45	3.74	-40.4106	CRYSTALLINE	CRYSTALLINE	6.7			628.38	0		0.31	587.56			1560	4	0.02	24.4149	77.9021	37	37	86.51	100	2.6	2.27	99.2346	90.986	91.2245	45.8369	REGULAR	12.6012	BAD
7632	PLANALTO	-14.6011	51	11,83	37,82	4.17	-40.5422	CRYSTALLINE	CRYSTALLINE	7.42			159	13.4		0.6	552			974	128	0.1	43.1272	93.4674	37.7777	37	92.5974	26.3959	2.6	37.7777	60.585	95.8153	65.9302	44.6025	REGULAR	23.9191	POOR
7634	PLANALTO	-14.5467	72	10,40	46,08	8.6	-40.5703	CRYSTALLINE	CRYSTALLINE	7.6		244	1649	0.45		0.62	2376			4036	456	0.99	15	87.0423	37	37	93.0161	95.6256	2.6	2.27	0.25	96.2261	0.04	40.8077	REGULAR	1.68163	BAD
7638	PLANALTO	-14.77	69	0,16	45,91	6.08	-40.3867	CRYSTALLINE	CRYSTALLINE	7.9		55	18	0.32		0.49	36			124	2.4	0.16	75.548	77.4444	78.3672	94.0428	90.2897	96.8693	93.6648	78.3672	99.8567	93.7698	54.8373	84.345	GREAT	84.1862	GREAT
7639	PLANALTO	-14.57	70	1,73	46,72	4.35	-40.4575	CRYSTALLINE	CRYSTALLINE	7.3		276	2227	3.45		0.74	2772			4063	78	1.34	15	92.4795	37	37	95.5098	70.9688	2.6	2.27	74.0823	98.7406	0.04	39.307	REGULAR	4.44235	BAD
1133	PONTO NOVO	-10.98	81	0006,72	0056,22	1.29	-40.1458	CRYSTALLINE	CRYSTALLINE	8.23			4643.5	0		0.85	5508			10748	1000	1.12	15	68.2598	37	37	97.6989	100	2.6	2.27	0.25	100	0.04	40.9064	REGULAR	1.69136	BAD
4282	PONTO NOVO	-10.9706	70	0006,57	0047,26	3.42	-40.0617	CRYSTALLINE	CRYSTALLINE	9.4			3428.2	6.25		1.5	3388			7648	690	0.16	15	44.1539	37	37	0	53.7272	2.6	2.27	0.25	0.548458	54.8373	0	POOR	1.98117	BAD
5401	PONTO NOVO	-10.97	80	13,25	44,59	6.71	-40.0942	CRYSTALLINE	CRYSTALLINE	7.77			27.9	0		0.53	72.8			362	8.89	1.97	68.3843	81.4445	64.5817	87.3377	91.1294	100	86.7743	64.5817	97.3554	94.4672	0.04	78.5224	GOOD	30.4832	POOR
6621	PONTO NOVO	-10.9036	80	0050,55	0055,44	7.34	-40.1492	CRYSTALLINE	CRYSTALLINE	8.49			290.45	0.495		0.22	802.15			1252	83.55	0.18	34.9772	61.8814	37	37	84.62	95.1988	2.6	2.27	72.4572	89.2022	51.9693	49.2118	REGULAR	11.0697	BAD
6722	PONTO NOVO	-10.98	102	0032,57	0083,62	2.01	-40.14	CRYSTALLINE	CRYSTALLINE	8.6			76.59	0		0.19	258.13			546	20.89	0.2	53.2631	59.3832	54.8876	60.1757	83.99	100	58.2966	54.8876	92.8823	88.4097	49.4064	64.9864	GOOD	64.6775	GOOD
6748	PONTO NOVO	-10.9083	120	0005,17	0057,49	4.89	-40.1836	CRYSTALLINE	CRYSTALLINE	8.42			6067.67	5.375		0.73	7610.16			14530	253.33	0.29	15	63.5311	37	37	95.3042	58.6094	2.6	2.27	0.25	98.5396	40.5997	37.4716	REGULAR	4.15068	BAD
7428	PRADO	-17.025	90	2,93	58,87	0.68	-39.4508	CRYSTALLINE	CRYSTALLINE	7.87			22	0		0.54	51			242	0	0.19	72.2143	78.347	71.4842	91.2497	91.3392	100	90.8068	71.4842	100	94.65	50.6528	81.8864	GREAT	80.7098	GREAT
2319	PRESIDENTE JANIO QUADROS	-14.69	58	2,45	44,04	3.56	-41.5825	CRYSTALLINE	CRYSTALLINE	8.5			127.84	19.02		0.44	197.7			644	8.4	0.06	46.1095	61.6496	50.2686	67.9473	89.2399	15.0983	66.4412	50.2686	97.5422	92.9673	76.4459	47.6918	REGULAR	70.45	GOOD
236	PRESIDENTE JANIO QUADROS	-14.8342	50	4,30	17,80	4.61	-41.6425	CRYSTALLINE	CRYSTALLINE	9			774.38	14.02		0.54	663.29			1996	24.4	0.01	21.4648	51.177	37	37	91.3392	24.8183	2.6	2.27	91.6102	94.65	95.9044	35.5255	POOR	12.5866	BAD
239	PRESIDENTE JANIO QUADROS	-14.5203	45	4,00	11,00	3	-41.6761	CRYSTALLINE	CRYSTALLINE	9			227.35	59.28		0.41	620.74			1272	66.4	0.01	38.2836	51.177	37	37	88.61	0.276026	2.6	2.27	77.5887	92.5125	95.9044	20.9263	POOR	12.1942	BAD
1418	PRESIDENTE JANIO QUADROS	-14.5967	70	1,33	49,38	7.2	-41.825	CRYSTALLINE	CRYSTALLINE	8.3			206.68	4.9		0.97	595.91			1180	19.6	0.01	39.5713	66.4735	37	37	99.6682	61.443	2.6	2.27	93.3539	100	95.9044	49.0239	REGULAR	12.7315	BAD
1417	PRESIDENTE JANIO QUADROS	-14.805	70	1,70	64,18	0.39	-41.6583	CRYSTALLINE	CRYSTALLINE	8.3			623.46	0		0.45	600.39			1548	19.6	0.15	24.5249	66.4735	37	37	89.4499	100	2.6	2.27	93.3539	93.1226	56.4031	45.772	REGULAR	11.7563	BAD
2321	PRESIDENTE JANIO QUADROS	-14.7278	70	4,70	48,00	0.28	-41.8153	CRYSTALLINE	CRYSTALLINE	8.3			40.22	0		0.28	118.45			300	7	0.17	62.7115	66.4735	68.1057	79.6806	85.88	100	78.7958	68.1057	98.0778	90.4645	53.3619	75.0554	GOOD	76.3061	GOOD
2689	PRESIDENTE JANIO QUADROS	-14.5597	65	2,97	35,42	4.14	-41.7375	CRYSTALLINE	CRYSTALLINE	8.3			487.02	12.38		0.59	712.18			1636	125	0.04	27.9477	66.4735	37	37	92.3878	29.2125	2.6	2.27	61.3256	95.6136	83.1556	39.5761	REGULAR	11.558	BAD
2342	PRESIDENTE JANIO QUADROS	-14.76	70	2,06	50,65	3.6	-41.5789	CRYSTALLINE	CRYSTALLINE	7.3			1601.96	0		0.37	2097.73			3970	67.5	0.14	15	92.4795	37	37	87.77	100	2.6	2.27	77.2497	91.9179	58.0679	40.8261	REGULAR	11.4047	BAD
2328	PRESIDENTE JANIO QUADROS	-14.7947	70	14,02	33,40	1.98	-41.7103	CRYSTALLINE	CRYSTALLINE	8.3			321.73	12		0.37	658.07			1268	17.6	0.14	33.5947	66.4735	37	37	87.77	30.3371	2.6	2.27	94.0894	91.9179	58.0679	41.4105	REGULAR	11.7935	BAD
7630	PRESIDENTE JANIO QUADROS	-14.8228	80	9,88	52,73	0.64	-41.5839	CRYSTALLINE	CRYSTALLINE	7.3		186	547	7.94		1.01	602			1170	111	0.055	26.3453	92.4795	37	37	100.087	45.4192	2.6	2.27	64.8943	99.4134	78.0151	42.8794	REGULAR	11.6411	BAD
7625	PRESIDENTE JANIO QUADROS	-14.695	80	28,64	53,10	2.08	-41.7703	CRYSTALLINE	CRYSTALLINE	6.9		198	483	11		0.15	751			1104	4.5	0.044	28.0616	82.6224	37	37	83.15	33.5075	2.6	2.27	99.0409	87.119	81.7167	40.2004	REGULAR	12.3374	BAD
7633	PRESIDENTE JANIO QUADROS	-14.7281	70	8,55	15,57	7.41	-41.7314	CRYSTALLINE	CRYSTALLINE	7		406	193	46		0.22	586			910	23	0.027	40.4976	85.0346	39.821	37	84.62	1.03331	2.6	39.821	92.1157	89.2022	88.2209	26.7842	POOR	26.7695	POOR
7682	PRESIDENTE JANIO QUADROS	-14.8208	70	1,46	47,38	5.94	-41.6297	CRYSTALLINE	CRYSTALLINE	8.21			1172	0.75		0.61	1129			2696	51.8	0.05	15.4136	68.78	37	37	92.8068	92.8161	2.6	2.27	82.2203	96.0195	79.6532	40.4205	REGULAR	12.0886	BAD
5067	QUEIMADAS	-11.0839	70	0012,68	0056,23	1.04	-39.6556	CRYSTALLINE	CRYSTALLINE	7			290.4	1.12		0.82	622			994	42	0.24	34.9795	85.0346	37.1772	37	97.1205	89.4645	2.6	37.1772	85.4713	100	45.0206	50.6946	REGULAR	24.1836	POOR
5170	QUEIMADAS	-10.78	52	0008,19	0024,39	15.51	-39.6142	CRYSTALLINE	CRYSTALLINE	8.5			1980.3	6.5		2.4	2020			5362	290	0.36	15	61.6496	37	37	0	52.4086	2.6	2.27	0.25	0.11	0.04	0	POOR	0.60876	BAD
6026	QUEIMADAS	-10.8414	70	2,80	45,91	5.5	-39.6281	CRYSTALLINE	CRYSTALLINE	7.6			4045.34	38.58		0.77	3856.32			9780	265	0.4	15	87.0423	37	37	96.1221	2.16045	2.6	2.27	0.25	99.3149	0.04	23.2338	POOR	1.68962	BAD
6027	QUEIMADAS	-10.8147	70	1,86	52,43	2.52	-39.6444	CRYSTALLINE	CRYSTALLINE	7.78			15655.7	12.225		1.08	14584.8			36460	800	0.7	15	81.1284	37	37	100.233	29.6661	2.6	2.27	0.25	96.3655	0.04	34.5271	POOR	1.682	BAD
1157	QUEIMADAS	-10.8378	60	0005,00	0048,48	1.08	-39.6636	CRYSTALLINE	CRYSTALLINE	7.2			15600	48		1.06	20400			37814	170	0.76	15	89.9631	37	37	100.291	0.847021	2.6	2.27	51.0518	97.4531	0.04	20.3606	POOR	4.16168	BAD
1158	QUEIMADAS	-11.1839	40	0002,50	0030,50	7.12	-39.6386	CRYSTALLINE	CRYSTALLINE	7.8			10000	0		1.24	7025			19412	356	0.03	15	80.5006	37	37	93.8459	100	2.6	2.27	0.25	79.2591	86.9957	40.9805	REGULAR	4.43569	BAD
1159	QUEIMADAS	-11.03	37	0005,92	0007,45	26.38	-39.41	CRYSTALLINE	CRYSTALLINE	7.4			5500	3.06		1.06	5300			12942	387	0.04	15	94.2153	37	37	100.291	73.774	2.6	2.27	0.25	97.4531	83.1556	39.8836	REGULAR	4.54857	BAD
393	QUEIMADAS	-11.0542	63	0002,32	0044,65	0.57	-39.8561	CRYSTALLINE	CRYSTALLINE	8.7			48.26	0		0.94	214.53			616	18.4	0	59.9747	57.2071	51.5474	65.6872	99.2529	100	64.0619	51.5474	93.7945	100	100	68.7235	GOOD	73.0153	GOOD
1581	QUEIMADAS	-10.9178	90	8,76	38,07	7.41	-39.9311	CRYSTALLINE	CRYSTALLINE	8.3			2096.77	6.655		0.92	2596.1			5708	373.33	0.03	15	66.4735	37	37	98.9407	51.6073	2.6	2.27	0.25	100	86.9957	37.068	REGULAR	4.59308	BAD
1585	QUEIMADAS	-10.9728	90	12,55	57,77	1.11	-39.9664	CRYSTALLINE	CRYSTALLINE	8.4			1627.56	0.856		0.6	2297.35			4362	196.36	0.38	15	64.0113	37	37	92.5974	91.8433	2.6	2.27	45.8023	95.8153	0.04	39.9141	REGULAR	4.07524	BAD
1821	QUEIMADAS	-10.8297	100	0006,18	0050,78	6.08	-39.6114	CRYSTALLINE	CRYSTALLINE	7.82			3427.74	4.028		2.48	3432.53			8362	406.25	0.05	15	79.8784	37	37	0	67.0063	2.6	2.27	0.25	0.11	79.6532	0	POOR	1.63431	BAD
6781	QUEIMADAS	-11.24	82	0009,04	0058,03	3.02	-39.8653	CRYSTALLINE	CRYSTALLINE	8.3			1989.4	1.672		0.54	1309.18			4440	46.44	0.4	15	66.4735	37	37	91.3392	84.688	2.6	2.27	83.984	94.65	0.04	39.4195	REGULAR	4.5094	BAD
1985	QUIJINGUE	-10.6861	37.5	0000,00	0010,57	8.31	-39.0528	CRYSTALLINE	CRYSTALLINE	9			186.6	0.012		0.96	238.36			946	33	1.34	40.9542	51.177	38.6489	62.6151	99.5379	99.8808	60.8396	38.6489	88.5614	100	0.04	57.6621	GOOD	23.8451	POOR
6091	QUIJINGUE	-10.9172	80	1,17	74,52	0.43	-39.1167	CRYSTALLINE	CRYSTALLINE	7.5			705.95	0.205		1.5	883.67			2360	610	0.06	22.7782	90.5451	37	37	0	97.9829	2.6	2.27	0.25	0.548458	76.4459	0	POOR	2.0686	BAD
6090	QUIJINGUE	-10.8831	80	1,65	59,44	3.63	-39.1978	CRYSTALLINE	CRYSTALLINE	7.72			6612.1	2.599		1.1	5159.78			14650	1070	0.08	15	83.0462	37	37	100.071	77.2332	2.6	2.27	0.25	95.0823	70.7792	39.8921	REGULAR	4.43784	BAD
1981	QUIJINGUE	-10.9583	78	0006,83	0066,88	0.55	-39.1092	CRYSTALLINE	CRYSTALLINE	8.3			1939.74	19.84		0.79	2330.86			5456	212.5	1.12	15	66.4735	37	37	96.5255	13.9165	2.6	2.27	42.841	99.6661	0.04	30.3323	POOR	4.05308	BAD
1988	QUIJINGUE	-10.6544	56	0004,62	0042,62	3.27	-39.0272	CRYSTALLINE	CRYSTALLINE	6.8			4000	10.8		0.96	3400			8864	163	0.2	15	80.2449	37	37	99.5379	34.1803	2.6	2.27	52.537	100	49.4064	35.21	POOR	10.5923	BAD
1990	QUIJINGUE	-10.7342	72	0006,66	0060,78	0.79	-39.1997	CRYSTALLINE	CRYSTALLINE	8.3			5460.91	0		0.6	6534.55			14584	700	0.2	15	66.4735	37	37	92.5974	100	2.6	2.27	0.25	95.8153	49.4064	40.5031	REGULAR	4.2401	BAD
2032	QUIJINGUE	-10.78	70	0001,45	0012,81	2.84	-39.1775	CRYSTALLINE	CRYSTALLINE	8.3			3288.67	14.06		0.88	3504.91			7914	345	0.08	15	66.4735	37	37	98.2538	24.7198	2.6	2.27	0.25	100	70.7792	33.1563	POOR	4.47154	BAD
2037	QUIJINGUE	-10.7042	66	0003,98	0034,33	3.63	-39.2208	CRYSTALLINE	CRYSTALLINE	8.3			1934.51	40.65		1.8	1752.45			5314	355	0.13	15	66.4735	37	37	0	1.75867	2.6	2.27	0.25	0.11	59.8413	0	POOR	1.57467	BAD
2050	QUIJINGUE	-10.7906	70	0007,37	0026,21	3.24	-39.1333	CRYSTALLINE	CRYSTALLINE	8.3			2365.49	18.59		1.06	2580.3			6164	340	0.05	15	66.4735	37	37	100.291	15.7576	2.6	2.27	0.25	97.4531	79.6532	31.0927	POOR	4.52319	BAD
2053	QUIJINGUE	-10.7744	70	9,13	41,43	11.12	-39.0575	CRYSTALLINE	CRYSTALLINE	7.97			2626.01	6.642		0.71	3208.61			7276	255.55	0.13	15	75.3843	37	37	94.8913	51.674	2.6	2.27	0.25	98.1277	59.8413	37.0605	REGULAR	4.36263	BAD
2057	QUIJINGUE	-10.7633	70	0021,80	0027,26	5.25	-39.0183	CRYSTALLINE	CRYSTALLINE	8.3			4060.03	7.57		1.06	3977.96			10144	425	0.22	15	66.4735	37	37	100.291	47.1207	2.6	2.27	0.25	97.4531	47.1025	36.6452	POOR	4.22459	BAD
1460	QUIJINGUE	-10.7544	80	1,08	50,98	6.08	-39.0728	CRYSTALLINE	CRYSTALLINE	7.29			5920.25	20.832		0.66	6459.37			13714	600	0.02	15	92.2263	37	37	93.852	12.6097	2.6	2.27	0.25	97.0688	91.2245	30.2441	POOR	4.60093	BAD
1458	QUIJINGUE	-10.6897	76	1,25	75,00	0.18	-39.1225	CRYSTALLINE	CRYSTALLINE	7.7			3542	7.919		0.5	3245.19			8102	346.87	0.86	15	83.6971	37	37	90.4997	45.5141	2.6	2.27	0.25	93.9392	0.04	36.2762	POOR	1.67558	BAD
1843	QUIJINGUE	-10.7789	80	0001,24	0055,13	0.43	-39.0136	CRYSTALLINE	CRYSTALLINE	8.14			2620.52	10.798		0.65	3080.3			6496	210	0	15	70.6361	37	37	93.6433	34.1871	2.6	2.27	43.2877	96.8564	100	34.6471	POOR	11.1795	BAD
1841	QUIJINGUE	-10.72	100	0003,69	0057,88	2.91	-39.2533	CRYSTALLINE	CRYSTALLINE	8.05			2525.1	24.361		0.73	2740.33			6364	268.75	0.06	15	73.1061	37	37	95.3042	8.87898	2.6	2.27	0.25	98.5396	76.4459	28.4322	POOR	4.50658	BAD
3865	QUIXABEIRA	-11.2936	76	0035,23	0068,17	0.61	-40.0633	CRYSTALLINE	CRYSTALLINE	8.8			1085.1	0		1.06	1281.04			3320	480	0.42	16.5623	55.1169	37	37	100.291	100	2.6	2.27	0.25	97.4531	0.04	41.7018	REGULAR	1.68483	BAD
576	QUIXABEIRA	-11.4861	70	0003,60	0037,70	1.58	-40.1231	CRYSTALLINE	CRYSTALLINE	8.3			5665.56	11.75		0.64	6688.68			14208	132.5	0.06	15	66.4735	37	37	93.4344	31.1004	2.6	2.27	59.4896	96.6449	76.4459	34.0431	POOR	11.3917	BAD
875	QUIXABEIRA	-11.3775	42	12,71	26,44	8.13	-40.2011	CRYSTALLINE	CRYSTALLINE	8.04			482	0.01		0.49	777			1622	86.5	0.15	28.0901	73.3865	37	37	90.2897	99.9006	2.6	2.27	71.6069	93.7698	56.4031	47.7154	REGULAR	11.2497	BAD
6339	QUIXABEIRA	-11.3639	92	4,60	59,52	2.44	-40.1119	CRYSTALLINE	CRYSTALLINE	8.22			1971.56	0.887		0.1	1960.38			4108	42	0.1	15	68.5193	37	37	82.1	91.5607	2.6	2.27	85.4713	85.0173	65.9302	39.2683	REGULAR	11.6583	BAD
1777	QUIXABEIRA	-11.4547	100	10,47	54,90	2.8	-40.1914	CRYSTALLINE	CRYSTALLINE	7.72			4643.71	10.223		0.74	7493.91			13150	287.5	0.2	15	83.0462	37	37	95.5098	36.198	2.6	2.27	0.25	98.7406	49.4064	35.3408	POOR	4.25927	BAD
6644	QUIXABEIRA	-11.4269	80	0026,36	0059,38	4.57	-40.1908	CRYSTALLINE	CRYSTALLINE	8.54			1631.3	10.653		0.71	2431.59			4888	325	0.66	15	60.7319	37	37	94.8913	34.6834	2.6	2.27	0.25	98.1277	0.04	34.5339	POOR	1.68658	BAD
6728	QUIXABEIRA	-11.3803	60	0003,38	0037,52	7.23	-40.1311	CRYSTALLINE	CRYSTALLINE	8.3			2984.1	0.168		0.64	3722.81			7946	106.11	0.15	15	66.4735	37	37	93.4344	98.3439	2.6	2.27	66.1855	96.6449	56.4031	40.46	REGULAR	11.1505	BAD
2696	RAFAEL JAMBEIRO	-12.5317	70	0019,82	0055,20	1.47	-39.4	CRYSTALLINE	CRYSTALLINE	7.9			143.18	29.97		0.54	95.81			532	7.1	0.48	44.5566	77.4444	55.5798	83.3903	91.3392	5.08427	82.674	55.5798	98.0394	94.65	0.04	43.0592	REGULAR	28.9211	POOR
5275	RAFAEL JAMBEIRO	-12.5661	72	0025,34	0055,77	1.26	-39.3864	CRYSTALLINE	CRYSTALLINE	6.92			118.88	3.58		1.05	31.5			460	18	1.12	47.1099	83.1021	59.2619	94.8973	100.287	70.0576	94.5355	59.2619	93.9418	97.9283	0.04	68.2933	GOOD	30.4864	POOR
815	RAFAEL JAMBEIRO	-12.3667	59	0003,10	0053,42	5.25	-39.5089	CRYSTALLINE	CRYSTALLINE	7.72			957.9	0		1.29	580			2380	158	0.18	18.397	83.0462	37	37	87.7815	100	2.6	2.27	53.6224	69.9646	51.9693	42.8214	REGULAR	10.1412	BAD
804	RAFAEL JAMBEIRO	-12.3908	70	0028,50	0066,00	0.06	-39.4817	CRYSTALLINE	CRYSTALLINE	7.9			399.71	6		1.19	337.51			1268	217.5	0.51	30.65	77.4444	37	51.3012	97.4333	55.0791	49.2758	2.27	41.9605	86.4616	0.04	47.7406	REGULAR	9.01029	BAD
847	RAFAEL JAMBEIRO	-12.4019	70	0023,30	0068,00	0.21	-39.4633	CRYSTALLINE	CRYSTALLINE	8.4			1267.37	0		1.14	988.41			3120	70	0.03	15	64.0113	37	37	99.3523	100	2.6	2.27	76.4844	91.8671	86.9957	40.8848	REGULAR	11.9987	BAD
809	RAFAEL JAMBEIRO	-12.3686	66	0004,00	0053,50	0.64	-39.5408	CRYSTALLINE	CRYSTALLINE	8.5			1267.37	2.1		1.35	1313.86			3458	255	0.07	15	61.6496	37	37	75.5933	81.1606	2.6	2.27	0.25	55.6023	73.498	37.8579	REGULAR	4.1148	BAD
841	RAFAEL JAMBEIRO	-12.57	50	0010,10	0032,00	2.66	-39.3953	CRYSTALLINE	CRYSTALLINE	8.3			1764.57	0		2	1726.1			4258	98	0	15	66.4735	37	37	0	100	2.6	2.27	68.3797	0.11	100	0	POOR	4.36984	BAD
854	RAFAEL JAMBEIRO	-12.4797	60	0001,30	0034,45	1.33	-39.4753	CRYSTALLINE	CRYSTALLINE	8.4			3326.85	26.22		0.76	1972.93			7418	153.75	0.05	15	64.0113	37	37	95.9189	7.38095	2.6	2.27	54.5613	99.129	79.6532	27.5001	POOR	11.3286	BAD
1174	RAFAEL JAMBEIRO	-12.4483	80	0002,55	0043,57	2.26	-39.4172	CRYSTALLINE	CRYSTALLINE	7.5			3000	17.25		1.01	3375			7158	165	0.06	15	90.5451	37	37	100.087	18.0027	2.6	2.27	52.1086	99.4134	76.4459	32.2036	POOR	11.1853	BAD
865	RAFAEL JAMBEIRO	-12.5561	50	0023,00	0038,80	4.39	-39.5	CRYSTALLINE	CRYSTALLINE	6.4			257.57	16.48		0.37	126.23			750	4.6	0	36.5991	71.082	45.7324	78.4442	87.77	19.4347	77.4989	45.7324	99.0022	91.9179	100	46.956	REGULAR	74.3075	GOOD
6426	RAFAEL JAMBEIRO	-12.56	100	24,34	48,22	0.9	-39.4856	CRYSTALLINE	CRYSTALLINE	7.54			218.9	5.982		1.09	72.34			542	9.76	0.21	38.7951	89.1245	55.0846	87.4185	100.166	55.1777	86.8579	55.0846	97.0245	95.7493	48.2246	61.0443	GOOD	73.5715	GOOD
6431	RAFAEL JAMBEIRO	-12.56	114	23,57	63,54	1.76	-39.4592	CRYSTALLINE	CRYSTALLINE	7.78			81.55	0.413		2.88	21.7			456	57.5	0.16	52.3727	81.1284	59.4723	96.7851	0	95.9779	96.4529	59.4723	80.3824	0.11	54.8373	0	POOR	27.5956	POOR
513	REMANSO	-9.55361	72	3,70	46,90	0.54	-42.3925	CRYSTALLINE	CRYSTALLINE	7.2			1863.33	31.86		0.38	2065.39			3858	30	0.05	15	89.9631	37	37	87.98	4.21347	2.6	2.27	89.6141	92.0666	79.6532	25.363	POOR	12.1898	BAD
4216	REMANSO	-9.37056	70	3,57	53,55	0.39	-42.2697	CRYSTALLINE	CRYSTALLINE	8.8			1410.02	7.81		0.83	1563.7			2692	61	0.16	15	55.1169	37	37	97.3154	46.0099	2.6	2.27	79.2728	100	54.8373	35.9999	POOR	11.5146	BAD
4504	REMANSO	-9.34333	40	4,05	28,68	2.26	-42.2233	CRYSTALLINE	CRYSTALLINE	7.4		127	976	13		0.12	1293			3058	31	0.1	18.1234	94.2153	37	37	82.52	27.4666	2.6	2.27	89.2619	85.9325	65.9302	35.0135	POOR	11.7635	BAD
5029	REMANSO	-9.44	36	4,62	24,61	5.72	-42.1886	CRYSTALLINE	CRYSTALLINE	7.5		191	1776	8.8		0.34	1727			4434	31	1.01	15	90.5451	37	37	87.14	41.6979	2.6	2.27	89.2619	91.4641	0.04	35.7269	POOR	4.53303	BAD
7330	REMANSO	-9.52694	80	4,40	55,80	0.68	-42.4033	CRYSTALLINE	CRYSTALLINE	8.19			419	1.74		0.83	326			1186	27.9	0	30.0076	69.3046	37	52.5019	97.3154	84.1175	50.4657	2.27	90.3579	100	100	50.4885	REGULAR	29.2066	POOR
5505	REMANSO	-9.37889	57	17,21	47,72	0.25	-42.235	CRYSTALLINE	CRYSTALLINE	7.5		194	561	0.57		0.48	879			1876	22	1.44	25.995	90.5451	37	37	90.0798	94.4917	2.6	2.27	92.4783	93.6037	0.04	46.8469	REGULAR	4.57623	BAD
5155	RETIROLANDIA	-11.53	78	2,08	61,94	2.19	-39.4456	CRYSTALLINE	CRYSTALLINE	8.3			1063.4	4		1.68	1362			3352	182	0.45	16.8616	66.4735	37	37	0	67.1931	2.6	2.27	48.5962	0.11	0.04	0	POOR	1.49114	BAD
2501	RETIROLANDIA	-11.4497	70	16,66	30,49	3.65	-39.3547	CRYSTALLINE	CRYSTALLINE	7.4			5661.06	5.747		0.87	6903.9			14068	168.75	0.22	15	94.2153	37	37	98.0719	56.4818	2.6	2.27	51.3141	100	47.1025	38.1803	REGULAR	10.4847	BAD
2507	RETIROLANDIA	-11.4778	60	0006,41	0030,47	2.08	-39.42	CRYSTALLINE	CRYSTALLINE	8.3			6024.54	28.13		0.6	6500.9			15850	139	0	15	66.4735	37	37	92.5974	6.10463	2.6	2.27	57.9399	95.8153	100	26.6279	POOR	11.7285	BAD
2180	RETIROLANDIA	-11.5072	80	2,83	31,51	10.26	-39.4514	CRYSTALLINE	CRYSTALLINE	7.5		299	11014	3.92		1.23	10807			29145	1410	1.38	15	90.5451	37	37	94.7315	67.7295	2.6	2.27	0.25	80.8573	0.04	38.9403	REGULAR	1.63831	BAD
2182	RETIROLANDIA	-11.54	80	2,00	57,39	0.5	-39.4633	CRYSTALLINE	CRYSTALLINE	7.5		211	7826	16.6		0.79	7676			18889	690	1.65	15	90.5451	37	37	96.5255	19.2042	2.6	2.27	0.25	99.6661	0.04	32.3293	POOR	1.69052	BAD
2274	RETIROLANDIA	-11.54	80	48,50	48,50	2.88	-39.5081	CRYSTALLINE	CRYSTALLINE	7.2		255	2201	15		1.21	2995			4270	302	0.022	15	89.9631	37	37	96.2375	22.5147	2.6	2.27	0.25	83.8123	90.3449	33.0833	POOR	4.49503	BAD
6012	RIACHAO DO JACUIPE	-11.9556	70	4,15	36,77	11.62	-39.4989	CRYSTALLINE	CRYSTALLINE	7.58			2824.88	10		1.88	2719.2			7766	222.5	0.64	15	87.7299	37	37	0	37.0093	2.6	2.27	41.0969	0.11	0.04	0	POOR	1.44925	BAD
2715	RIACHAO DO JACUIPE	-11.6539	70	0003,59	0061,44	0.32	-39.3994	CRYSTALLINE	CRYSTALLINE	8.3			5173.19	11.33		2.5	5768.43			13150	355	0.7	15	66.4735	37	37	0	32.4262	2.6	2.27	0.25	0.11	0.04	0	POOR	0.60876	BAD
2719	RIACHAO DO JACUIPE	-11.7842	70	0002,44	0055,84	1.51	-39.2956	CRYSTALLINE	CRYSTALLINE	8.3			7159.11	14.32		2.64	4008.57			14796	405	0	15	66.4735	37	37	0	24.0892	2.6	2.27	0.25	0.11	100	0	POOR	1.68336	BAD
1710	RIACHAO DO JACUIPE	-11.86	80	6,78	31,15	7.56	-39.46	CRYSTALLINE	CRYSTALLINE	7.64			4375.89	19.426		0.63	5564.03			11089	190	0.42	15	85.6858	37	37	93.2254	14.5011	2.6	2.27	47.0207	96.4347	0.04	30.7384	POOR	4.09743	BAD
7371	RIACHO DE SANTANA	-13.6203	108	8,84	102,00	0.46	-42.9244	CRYSTALLINE	CRYSTALLINE	8.63			164	11.3		2.52	481			754	88.2	0.94	42.706	58.7211	45.5708	38.4477	0	32.5231	37.8044	45.5708	71.1211	0.11	0.04	0	POOR	7.56613	BAD
7700	RIBEIRAO DO LARGO	-15.4458	70	2,61	40,60	6.76	-40.6717	CRYSTALLINE	CRYSTALLINE	7.44			10.5	0		0.87	45.8			504	0	0	85.0047	92.7265	56.9876	92.2085	98.0719	100	91.7899	56.9876	100	100	100	83.042	GREAT	83.8771	GREAT
5867	RIO DO ANTONIO	-14.3642	82	10,27	58,45	2.62	-41.9669	CRYSTALLINE	CRYSTALLINE	8.46			1097.04	9.498		0.37	868.61			2870	134	0.08	16.3999	62.5826	37	37	87.77	38.9029	2.6	2.27	59.1286	91.9179	70.7792	35.5656	POOR	11.1821	BAD
6711	RIO DO ANTONIO	-14.2	80	1,95	48,10	7.38	-42.1886	CRYSTALLINE	CRYSTALLINE	8.41			105.44	8.855		0.32	411.36			700	22.67	0.07	48.7708	63.7707	47.8115	44.2244	86.72	41.4705	42.5943	47.8115	92.2352	91.1492	73.498	51.8461	REGULAR	60.2981	GOOD
	RIO REAL	-11.4778	100	15,23	65,13	1.76	-37.933	CRYSTALLINE	CRYSTALLINE	7.72			63	0.4		0	84			226	0	0	56.0657	83.0462	72.4249	85.3935	80	96.102	84.7585	72.4249	100	78.5022	100	74.2565	GOOD	84.3904	GREAT
2290	RODELAS	-8.86694	84	11,57	21,62	13.39	-38.8208	CRYSTALLINE	CRYSTALLINE	7.99			697	11.7		0.34	655			1850	105	2.54	22.9584	74.8072	37	37	87.14	31.2553	2.6	2.27	66.4819	91.4641	0.04	37.8558	REGULAR	4.31156	BAD
3251	RUI BARBOSA	-12.19	70	0000,99	0048,34	4.24	-40.905	CRYSTALLINE	CRYSTALLINE	8.4			96.12	0.32		0.22	50.41			238	4.2	0.05	50.0606	64.0113	71.7191	91.358	84.62	96.8693	90.9179	71.7191	99.1571	89.2022	79.6532	72.5211	GOOD	84.8264	GREAT
3538	RUI BARBOSA	-12.1211	58				-40.7544	CRYSTALLINE	CRYSTALLINE	6.4			2206.8	0		1.08	2423.75			4984	51.2	0.07	15	71.082	37	37	100.233	100	2.6	2.27	82.416	96.3655	73.498	41.1576	REGULAR	11.9742	BAD
3232	RUI BARBOSA	-12.3269	70	0002,30	0056,33	1.87	-40.5458	CRYSTALLINE	CRYSTALLINE	8.3			11833.2	0.18		2.82	13770.2			31328	1625	2.4	15	66.4735	37	37	0	98.2267	2.6	2.27	0.25	0.11	0.04	0	POOR	0.60876	BAD
3241	RUI BARBOSA	-12.3394	70	0001,21	0058,14	1.15	-40.7189	CRYSTALLINE	CRYSTALLINE	7			3623.92	2.7		1.42	5207.22			10120	710	0.01	15	85.0346	37	37	50.861	76.4617	2.6	2.27	0.25	33.6741	95.9044	35.7864	POOR	3.95096	BAD
218	RUI BARBOSA	-12.2306	70	0010,56	0048,14	1.22	-40.8789	CRYSTALLINE	CRYSTALLINE	7.2			1129.31	10.62		0.51	838.51			2620	65	0	15.9684	89.9631	37	37	90.7096	34.7974	2.6	2.27	78.0221	94.1118	100	35.5569	POOR	12.3039	BAD
6151	RUI BARBOSA	-12.4306	70	00007,68	0042,03	3.45	-40.6156	CRYSTALLINE	CRYSTALLINE	7.94			4243.62	0.103		0.17	3680.64			8380	114.7	0.39	15	76.2594	37	37	83.57	98.9814	2.6	2.27	63.9328	87.8017	0.04	40.0568	REGULAR	4.25683	BAD
6759	RUI BARBOSA	-12.3503	100	0020,52	0063,01	1.04	-40.5111	CRYSTALLINE	CRYSTALLINE	8.06			620.7	2.492		0.22	633.49			1642	20.67	0.32	24.5869	72.8269	37	37	84.62	78.059	2.6	2.27	92.9625	89.2022	0.04	43.9413	REGULAR	4.54733	BAD
674	SALVADOR	-11.92	51	1,08	12,92	11.98	-38.3703	CRYSTALLINE	CRYSTALLINE	7.64			167.3	0		0.56	125.78			796	31.2	0.37	42.4353	85.6858	43.9164	78.5152	91.7588	100	77.5734	43.9164	89.1916	95.0258	0.04	62.8707	GOOD	26.2499	POOR
1471	SALVADOR	-12.9167	70	0000,49	0021,02	6.58	-38.3608	CRYSTALLINE	CRYSTALLINE	8.3			311.25	0		0.64	170.65			814	32	0.2	34.0425	66.4735	43.2312	71.744	93.4344	100	70.4446	43.2312	88.911	96.6449	49.4064	57.7485	GOOD	64.3211	GOOD
3414	SALVADOR	-12.9314	70	1,26	54,00	3.52	-38.3628	CRYSTALLINE	CRYSTALLINE	7.23			219	0		0.25	117			540	34.6	4.22	38.7889	90.7144	55.1833	79.9131	85.25	100	79.0395	55.1833	88.0046	89.8781	0.04	64.1912	GOOD	27.7694	POOR
2319	SALVADOR	-12.9272	72	2,59	36,66	5.65	-38.3589	CRYSTALLINE	CRYSTALLINE	8.9			70.7	0.68		0.29	47.4			246	27.5	0.1	54.4054	53.1082	71.2494	91.9124	86.09	93.4642	91.4865	71.2494	90.5002	90.6444	65.9302	73.1924	GOOD	81.6852	GREAT
5885	SANTA BARBARA	-12.045	70	1,93	58,53	0.57	-38.9956	CRYSTALLINE	CRYSTALLINE	8.36			123.42	9.112		0.7	110.06			470	7.8	0.06	46.5934	64.9838	58.7385	81.0357	94.6842	40.4246	80.2149	58.7385	97.7714	97.918	76.4459	59.7251	GOOD	78.0912	GOOD
2748	SANTA BARBARA	-11.8833	70	3,74	51,41	1.26	-39.0408	CRYSTALLINE	CRYSTALLINE	7.7			5896.6	9.22		0.94	5562.09			13428	140	0.64	15	83.6971	37	37	99.2529	39.9929	2.6	2.27	57.7048	100	0.04	36.1087	POOR	4.26573	BAD
879	SANTA BARBARA	-11.9408	70	0001,50	0046,20	5.11	-38.975	CRYSTALLINE	CRYSTALLINE	7.4			7600	7.62		0.71	6600			16640	145	4.5	15	94.2153	37	37	94.8913	46.8871	2.6	2.27	56.5428	98.1277	0.04	36.9335	POOR	4.23897	BAD
2094	SANTA BARBARA	-11.9	60	0005,33	0043,93	0.25	-38.925	CRYSTALLINE	CRYSTALLINE	8.3			2950.2	1.64		0.49	3600.63			7118	72.5	0.4	15	66.4735	37	37	90.2897	84.9578	2.6	2.27	75.7261	93.7698	0.04	39.3655	REGULAR	4.42454	BAD
2104	SANTA BARBARA	-11.9189	60	0004,97	0048,41	0.28	-39.0114	CRYSTALLINE	CRYSTALLINE	8.3			2497.72	4.11		1.68	2563.08			6360	187.5	0.09	15	66.4735	37	37	0	66.4624	2.6	2.27	47.5079	0.11	68.2639	0	POOR	3.90862	BAD
2648	SANTA BARBARA	-12.0111	70	0000,69	0028,59	1.36	-38.9792	CRYSTALLINE	CRYSTALLINE	7.3			284.08	0		0.46	155.45			746	9.5	0.07	35.2767	92.4795	45.8947	73.9697	89.6599	100	72.7914	45.8947	97.1233	93.2803	73.498	59.9378	GOOD	70.1435	GOOD
2736	SANTA BARBARA	-12.0269	70	0001,96	0059,84	0.75	-38.9889	CRYSTALLINE	CRYSTALLINE	8.4			600.68	0		0.46	454.72			1326	75	0.02	25.0446	64.0113	37	40.5333	89.6599	100	39.4397	2.27	74.9748	93.2803	91.2245	46.6282	REGULAR	25.823	POOR
2741	SANTA BARBARA	-11.8739	70	0012,71	0059,05	1.22	-38.9778	CRYSTALLINE	CRYSTALLINE	8.3			5038.35	2.32		0.98	5504.48			12512	177.5	0.04	15	66.4735	37	37	99.7893	79.4051	2.6	2.27	49.5039	100	83.1556	39.5971	REGULAR	11.22	BAD
2744	SANTA BARBARA	-11.8844	70	0003,34	0056,83	2.37	-38.9267	CRYSTALLINE	CRYSTALLINE	8.3			5148.68	11.55		4.05	4642.9			12378	460	0.01	15	66.4735	37	37	0	31.7248	2.6	2.27	0.25	0.11	95.9044	0	POOR	1.67424	BAD
2733	SANTA BARBARA	-11.9847	55	0005,13	0046,52	1	-38.9708	CRYSTALLINE	CRYSTALLINE	8.5			1360.72	5.44		1.92	1340.22			3476	75	0.02	15	61.6496	37	37	0	58.232	2.6	2.27	74.9748	0.11	91.2245	0	POOR	4.3861	BAD
7581	SANTA BARBARA	-11.8914	60	-0,00	42,14	0.45	-38.9475	CRYSTALLINE	CRYSTALLINE	7.75			4688	3.43		0	4576			11067	116	0.42	15	82.0808	37	37	80	71.11	2.6	2.27	63.5982	78.5022	0.04	37.9924	REGULAR	4.1822	BAD
2371	SANTA BRIGIDA	-9.82114	80	4,24	54,88	0.43	-38.0177	CRYSTALLINE	CRYSTALLINE	7.32			8050	8.02		1.59	6609			18947	1450	0.24	15	92.9869	37	37	0	45.0594	2.6	2.27	0.25	0.11	45.0206	0	POOR	1.51748	BAD
7461	SANTA CRUZ CABRALIA	-16.11	63	-0,00	26,59	14.65	-39.3744	CRYSTALLINE	CRYSTALLINE	8.72			16.8	0.01		0.64	145			169	13.5	0.1	76.7164	56.7824	75.7761	75.5398	93.4344	99.9006	74.4453	75.7761	95.6139	96.6449	65.9302	80.7241	GREAT	79.8977	GOOD
7486	SANTA CRUZ CABRALIA	-16.17	100	32,00	66,20	4.14	-39.2125	CRYSTALLINE	CRYSTALLINE	8.69			15	0		0	98.4			206	5.11	0.64	78.6614	57.4208	73.6026	82.9573	80	100	82.2225	73.6026	98.8051	78.5022	0.04	79.998	GOOD	30.3299	POOR
7490	SANTA CRUZ CABRALIA	-16.14	108	48,93	78,13	5.32	-39.1856	CRYSTALLINE	CRYSTALLINE	8.63			13	0.01		0	117			228	7.56	0.36	81.1648	58.7211	72.3072	79.9131	80	99.9006	79.0395	72.3072	97.8632	78.5022	0.04	79.9363	GOOD	29.8044	POOR
7183	SANTA CRUZ DA VITORIA	-14.8	80	1,17	24,23	14.65	-39.85	CRYSTALLINE	CRYSTALLINE	8.32			1603	7.85		0.49	2094			4232	219	0.28	15	65.9728	37	37	90.2897	45.8273	2.6	2.27	41.6997	93.7698	41.406	35.8707	POOR	9.85757	BAD
6197	SANTA LUZ	-11.2317	48	0008,80	0016,95	21.99	-39.5692	CRYSTALLINE	CRYSTALLINE	7.9			1163.45	18.749		2.5	1166.46			3282	150	0.06	15.5233	77.4444	37	37	0	15.5105	2.6	2.27	55.4025	0.11	76.4459	0	POOR	4.07159	BAD
1166	SANTA LUZ	-11.3419	80	0006,92	0062,72	0.57	-39.2881	CRYSTALLINE	CRYSTALLINE	7.9			1250	0		0.44	1350			3246	21.6	0.1	14.4434	77.4444	37	37	89.2399	100	2.6	2.27	92.6237	92.9673	65.9302	40.1763	REGULAR	11.9782	BAD
2806	SANTA LUZ	-11.17	70	0001,50	0057,70	1.87	-39.6039	CRYSTALLINE	CRYSTALLINE	8.7			659.03	8.7		2.95	1172.69			1866	67.5	0	23.7472	57.2071	37	37	0	42.1144	2.6	2.27	77.2497	0.11	100	0	POOR	4.4614	BAD
1714	SANTA LUZ	-11.1342	80	17,35	59,08	0.86	-39.3575	CRYSTALLINE	CRYSTALLINE	7.8			4175.84	1.789		1.82	3784.36			10116	400	0.12	15	80.5006	37	37	0	83.7088	2.6	2.27	0.25	0.11	61.7342	0	POOR	1.58105	BAD
1719	SANTA LUZ	-11.2117	80	8,32	44,97	8.78	-39.2383	CRYSTALLINE	CRYSTALLINE	7.52			3550.71	3.39		0.65	4398.04			9124	381.25	0.62	15	89.8315	37	37	93.6433	71.3933	2.6	2.27	0.25	96.8564	0.04	39.1613	REGULAR	1.68328	BAD
1723	SANTA LUZ	-11.2114	54	6,76	24,74	14.14	-39.2386	CRYSTALLINE	CRYSTALLINE	7.61			3600.72	5.799		0.62	4398.04			9832	425	0.2	15	86.7008	37	37	93.0161	56.1906	2.6	2.27	0.25	96.2261	49.4064	37.6722	REGULAR	4.24282	BAD
1716	SANTA LUZ	-11.3131	80	19,25	53,91	1.76	-39.5858	CRYSTALLINE	CRYSTALLINE	8.3			780.16	6.483		0.86	756.87			2124	55	0.14	21.3587	66.4735	37	37	97.8868	52.4972	2.6	2.27	81.1838	100	58.0679	40.6701	REGULAR	11.6477	BAD
6779	SANTA LUZ	-11.2497	82	0004,28	0059,12	1.36	-39.6019	CRYSTALLINE	CRYSTALLINE	7.64			8554.42	6.29		2.4	8233.54			20968	397.79	0.55	15	85.6858	37	37	0	53.514	2.6	2.27	0.25	0.11	0.04	0	POOR	0.60876	BAD
6782	SANTA LUZ	-11.2597	82	0004,46	0055,56	3.2	-39.2947	CRYSTALLINE	CRYSTALLINE	8			2188.34	0.016		2.69	2679.56			6914	1177.78	1.37	15	74.5206	37	37	0	99.8411	2.6	2.27	0.25	0.11	0.04	0	POOR	0.60876	BAD
2169	SANTA LUZ	-11.2747	90	3,74	60,54	1.18	-39.2819	CRYSTALLINE	CRYSTALLINE	7.4		260	10435	0.02		1.06	8787			26510	1870	6.04	15	94.2153	37	37	100.291	99.8014	2.6	2.27	0.25	97.4531	0.04	41.7329	REGULAR	1.68483	BAD
2168	SANTA LUZ	-11.2708	60	4,37	11,59	28.29	-39.2436	CRYSTALLINE	CRYSTALLINE	7.6		588	2850	6.9		1.38	2687			7656	607	1.54	15	87.0423	37	37	66.6862	50.3657	2.6	2.27	0.25	46.938	0.04	35.1441	POOR	1.50996	BAD
2171	SANTA LUZ	-11.1325	80	7,55	53,97	1.22	-39.3181	CRYSTALLINE	CRYSTALLINE	7.7		242	4154	2.45		1.55	3171			10380	1300	0.16	15	83.6971	37	37	0	78.3856	2.6	2.27	0.25	0.11	54.8373	0	POOR	1.55689	BAD
2199	SANTA LUZ	-11.2828	60	5,80	42,72	0.9	-39.4636	CRYSTALLINE	CRYSTALLINE	8.3		324	223	3.95		4.52	157			1391	38	0.126	38.5445	66.4735	37	73.7396	0	67.5279	72.5489	2.27	86.8322	0.11	60.5834	0	POOR	10.8291	BAD
2198	SANTA LUZ	-11.0178	84	3,96	57,48	1.65	-39.3836	CRYSTALLINE	CRYSTALLINE	7.5		286	3641	4.61		0.79	2868			10289	554	0.038	15	90.5451	37	37	96.5255	63.2399	2.6	2.27	0.25	99.6661	83.8951	38.6576	REGULAR	4.56917	BAD
2201	SANTA LUZ	-11.3475	84	5,11	25,49	12.56	-39.66	CRYSTALLINE	CRYSTALLINE	7.8		553	4660	6.17		5.94	4534			12540	722	0.071	15	80.5006	37	37	0	54.1562	2.6	2.27	0.25	0.11	73.2162	0	POOR	1.61651	BAD
2364	SANTA LUZ	-11.2994	80	0,94	54,18	0.69	-39.7456	CRYSTALLINE	CRYSTALLINE	7.44			2460	8.45		0.7	1953			5344	195	0.15	15	92.7265	37	37	94.6842	43.1741	2.6	2.27	46.0604	97.918	56.4031	36.4375	POOR	10.5047	BAD
4440	SANTA TEREZINHA	-12.7611	66	0000,89	0044,37	6.15	-39.7183	CRYSTALLINE	CRYSTALLINE	6.4			31.72	0		0.3	56.1			102	8	0.16	66.3648	71.082	79.5833	90.3191	86.3	100	89.8505	79.5833	97.695	90.818	54.8373	80.7531	GREAT	82.8498	GREAT
1868	SANTA TEREZINHA	-12.7967	100	-0,00	56,63	4.75	-39.6258	CRYSTALLINE	CRYSTALLINE	8.3			828.17	0		0.87	504.8			2176	43.75	0.06	20.5038	66.4735	37	37	98.0719	100	2.6	2.27	84.8822	100	76.4459	44.3377	REGULAR	12.1634	BAD
1867	SANTA TEREZINHA	-12.8414	80	2,27	59,31	0.32	-39.5908	CRYSTALLINE	CRYSTALLINE	8.07			5601.12	5.069		0.99	3966.27			11844	125	4.1	15	72.5489	37	37	99.9003	60.4195	2.6	2.27	61.3256	100	0.04	38.1803	REGULAR	4.31009	BAD
6125	SANTO ESTEVAO	-12.44	80	7,75	63,45	0.46	-39.37	CRYSTALLINE	CRYSTALLINE	8.4			1073.84	0		0.97	576.58			2486	52	0.14	16.7169	64.0113	37	37	99.6682	100	2.6	2.27	82.1552	100	58.0679	42.0745	REGULAR	11.6713	BAD
6175	SANTO ESTEVAO	-12.3931	80	4,64	56,17	1.15	-39.255	CRYSTALLINE	CRYSTALLINE	8.46			1086.29	0		1.65	1093.51			2930	57.6	0.2	16.5461	62.5826	37	37	0	100	2.6	2.27	80.3505	0.11	49.4064	0	POOR	4.09797	BAD
4692	SANTO ESTEVAO	-12.54	60	0001,79	0053,66	0.68	-39.2433	CRYSTALLINE	CRYSTALLINE	6.9			994.7	0		0.53	931.2			2346	13.6	0.44	17.8453	82.6224	37	37	91.1294	100	2.6	2.27	95.5765	94.4672	0.04	42.7281	REGULAR	4.60828	BAD
1903	SAO DOMINGOS	-11.5	80	0004,52	0067,29	0.9	-39.6217	CRYSTALLINE	CRYSTALLINE	8.3			2189.31	0.31		0.96	2410.9			5848	250	0.89	15	66.4735	37	37	99.5379	96.9656	2.6	2.27	36.6359	100	0.04	40.7853	REGULAR	3.94868	BAD
2175	SAO DOMINGOS	-11.43	90	5,70	62,63	1.15	-39.655	CRYSTALLINE	CRYSTALLINE	8.32			4633	0.01		2.39	4241			11180	386	0.48	15	65.9728	37	37	0	99.9006	2.6	2.27	0.25	0.11	0.04	0	POOR	0.60876	BAD
2271	SAO DOMINGOS	-11.39	70	2,27	46,88	0.83	-39.6381	CRYSTALLINE	CRYSTALLINE	7.6		204	13971	3.35		6.75	14877			22660	1719	1.12	15	87.0423	37	37	0	71.6777	2.6	2.27	0.25	0.11	0.04	0	POOR	0.60876	BAD
1250	SAO FELIX	-12.65	60	0002,14	0025,64	3.81	-38.9972	CRYSTALLINE	CRYSTALLINE	8.79			705.98	0.023		0.56	349.76			2622	120	0.41	22.7776	55.3222	37	50.0535	91.7588	99.7716	48.0535	2.27	62.5787	95.0258	0.04	46.869	REGULAR	9.71284	BAD
5965	SAO FELIX	-12.6581	50	-0000,00	39,85	1.08	-38.9708	CRYSTALLINE	CRYSTALLINE	8.3			84.11	0.001		0.48	176.1			612	22	0.78	51.9357	66.4735	51.7328	70.9623	90.0798	99.9901	69.6202	51.7328	92.4783	93.6037	0.04	66.5396	GOOD	26.7221	POOR
2046	SAO FELIX	-12.6819	60	0,80	39,05	1.36	-38.9478	CRYSTALLINE	CRYSTALLINE	8.33			93.41	0.021		1.21	258.76			620	30.59	0.61	50.4608	65.724	51.3627	60.0996	96.2375	99.7915	58.2175	51.3627	89.4061	83.8123	0.04	64.8359	GOOD	24.8077	POOR
650	SAPEAÇU	-12.7344	68	1,70	54,08	1.76	-39.2383	CRYSTALLINE	CRYSTALLINE	8.32			826	0.01		2.34	598			2052	62.3	2.74	20.5415	65.9728	37	37	0	99.9006	2.6	2.27	78.8643	0.11	0.04	0	POOR	1.61907	BAD
1099	SAÚDE	-10.9469	70.47	0001,10	0048,00	1.15	-40.3433	CRYSTALLINE	CRYSTALLINE	7.42			6500.9	4.18		0.78	7752			14944	900	3.56	15	93.4674	37	37	96.3244	66.0015	2.6	2.27	0.25	99.4942	0.04	38.9551	REGULAR	1.69008	BAD
5533	SAÚDE	-10.8972	70	0002,54	0034,74	13.39	-40.3497	CRYSTALLINE	CRYSTALLINE	8.72			14.5	0.018		0.05	57.21			196	1	0.16	79.2496	56.7824	74.1915	90.1178	81.05	99.8212	89.6434	74.1915	100	82.21	54.8373	81.4669	GREAT	80.3562	GREAT
5536	SAÚDE	-10.8458	80	0003,45	0065,55	1.15	-40.2439	CRYSTALLINE	CRYSTALLINE	8.79			5833.29	0.008		0.66	6597.78			15504	535	0.2	15	55.3222	37	37	93.852	99.9205	2.6	2.27	0.25	97.0688	49.4064	40.2147	REGULAR	4.24838	BAD
1121	SAÚDE	-10.9261	60	0007,71	0047,54	2.08	-40.3497	CRYSTALLINE	CRYSTALLINE	7.95			3800	0		0.87	4475			9506	432.5	0	15	75.9664	37	37	98.0719	100	2.6	2.27	0.25	100	100	41.1508	REGULAR	4.67702	BAD
1540	SAÚDE	-10.8358	60	0002,85	0034,15	11.12	-40.2925	CRYSTALLINE	CRYSTALLINE	8.4			85.85	0		0.63	196.27			400	8.4	0.01	51.6469	64.0113	62.4794	68.1429	93.2254	100	66.6473	62.4794	97.5422	96.4347	95.9044	69.062	GOOD	77.4363	GOOD
1966	SAÚDE	-10.89	80	0037,79	0049,34	10.54	-40.2692	CRYSTALLINE	CRYSTALLINE	7.2			459.61	0		0.39	940.02			1848	145	0.09	28.7427	89.9631	37	37	88.19	100	2.6	2.27	56.5428	92.215	68.2639	48.3175	REGULAR	11.0507	BAD
2241	SAÚDE	-11.01	45	3,49	13,14	11.16	-40.4211	CRYSTALLINE	CRYSTALLINE	8.3			103.48	0		0.07	306.72			528	30.84	0.17	49.0316	66.4735	55.779	54.5765	81.47	100	52.5486	55.779	89.3182	83.4296	53.3619	62.8869	GOOD	62.7628	GOOD
3436	SAÚDE	-10.8975	70	0000,00	0055,98	1.33	-40.3506	CRYSTALLINE	CRYSTALLINE	8.3			3653.48	1.93		0.48	4047.66			8054	106.25	0	15	66.4735	37	37	90.0798	82.5437	2.6	2.27	66.1482	93.6037	100	39.181	REGULAR	11.9537	BAD
882	SAÚDE	-10.91	72	0022,67	0051,00	1.83	-40.2847	CRYSTALLINE	CRYSTALLINE	8.3			3144.05	3.66		1.5	4241.56			8286	125	0	15	66.4735	37	37	0	69.5027	2.6	2.27	61.3256	0.548458	100	0	POOR	5.45871	BAD
1186	SENHOR DO BONFIM	-10.6153	70	0007,50	0023,80	7.38	-40.1244	CRYSTALLINE	CRYSTALLINE	7.36			7574.9	0.241		1.1	9037			17140	475	0.2	15	95.7326	37	37	100.071	97.6329	2.6	2.27	0.25	95.0823	49.4064	41.6143	REGULAR	4.23522	BAD
1989	SENHOR DO BONFIM	-10.6189	50	0006,60	0027,45	12.74	-40.1369	CRYSTALLINE	CRYSTALLINE	8.48			2482.25	40.997		0.69	2971.8			7100	200	0.58	15	62.1142	37	37	94.4766	1.69905	2.6	2.27	45.1183	97.7068	0.04	21.9757	POOR	4.07677	BAD
6070	SENHOR DO BONFIM	-10.5719	70	0,45	37,92	7.38	-40.1656	CRYSTALLINE	CRYSTALLINE	7.26			8451.55	5.351		0.6	10491.9			20044	370	0.02	15	91.4688	37	37	92.5974	58.7494	2.6	2.27	0.25	95.8153	91.2245	37.9988	REGULAR	4.59197	BAD
1792	SENHOR DO BONFIM	-10.5683	46	5,93	37,23	1.8	-40.1317	CRYSTALLINE	CRYSTALLINE	7.6			6661.81	5.264		0.71	8809.22			16068	364	0.6	15	87.0423	37	37	94.8913	59.2596	2.6	2.27	0.25	98.1277	0.04	38.1028	REGULAR	1.68658	BAD
1789	SENHOR DO BONFIM	-10.4439	21	0007,47	0008,87	9.75	-39.9733	CRYSTALLINE	CRYSTALLINE	9.8			6701.4	3.89		1.28	7108.52			16866	625	0	15	38.1034	37	37	89.2418	67.9318	2.6	2.27	0.25	72.0058	100	36.9531	POOR	4.4522	BAD
1956	SENHOR DO BONFIM	-10.3989	70	0026,64	0048,99	6.22	-40.1981	CRYSTALLINE	CRYSTALLINE	8.5			235.08	0		0.09	590.03			1050	13.2	0	37.8322	61.6496	37	37	81.89	100	2.6	2.27	95.7264	84.5183	100	50.3239	REGULAR	12.5354	BAD
6617	SENHOR DO BONFIM	-10.3647	150	0008,45	0034,77	18.39	-40.1958	CRYSTALLINE	CRYSTALLINE	8.3			42.01	0.03		0	158.65			368	5	0.04	62.0525	66.4735	64.2466	73.4955	80	99.7022	72.2915	64.2466	98.8476	78.5022	83.1556	72.0906	GOOD	76.1424	GOOD
2892	SENTO SE	-9.70722	43	0001,20	0014,20	4.93	-41.1578	CRYSTALLINE	CRYSTALLINE	8.4			1350.11	20		0.51	1390.67			3546	130	0.06	15	64.0113	37	37	90.7096	13.6969	2.6	2.27	60.0959	94.1118	76.4459	29.9041	POOR	11.366	BAD
6571	SENTO SE	-9.96	150	14,62	76,50	0.25	-41.7486	CRYSTALLINE	CRYSTALLINE	8.3			80.02	0.094		1.01	49.09			490	0	0.17	52.641	66.4735	57.7031	91.6007	100.087	99.07	91.1669	57.7031	100	99.4134	53.3619	72.3596	GOOD	77.3455	GOOD
6567	SENTO SE	-9.84	150	9,20	70,87	0.5	-41.5503	CRYSTALLINE	CRYSTALLINE	8.07			222.04	1.611		0.11	429.58			902	70	0.24	38.6027	72.5489	40.0894	42.6341	82.31	85.203	41.1995	40.0894	76.4844	85.4883	45.0206	51.8825	REGULAR	51.2772	REGULAR
6173	SERRA PRETA	-12.02	70	1,78	29,18	12.74	-39.3836	CRYSTALLINE	CRYSTALLINE	7.99			4095.84	24.325		4	2634.36			10348	265	0.06	15	74.8072	37	37	0	8.91081	2.6	2.27	0.25	0.11	76.4459	0	POOR	1.6256	BAD
2060	SERRA PRETA	-12.15	53	0001,90	0028,87	11.98	-39.45	CRYSTALLINE	CRYSTALLINE	7.1			9697.05	0.81		2.52	9538.51			24876	2812.5	0.94	15	87.4815	37	37	0	92.2642	2.6	2.27	0.25	0.11	0.04	0	POOR	0.60876	BAD
2479	SERRA PRETA	-12.1736	40	0003,21	0017,24	5.22	-39.3628	CRYSTALLINE	CRYSTALLINE	7.1			4222.68	0		1.19	4082.72			10632	345	1.36	15	87.4815	37	37	97.4333	100	2.6	2.27	0.25	86.4616	0.04	41.399	REGULAR	1.65486	BAD
4436	SERRA PRETA	-12.1547	70	0001,88	0049,26	1.11	-39.3808	CRYSTALLINE	CRYSTALLINE	8.4			775.94	0		1.08	764.51			2126	80	0.46	21.4361	64.0113	37	37	100.233	100	2.6	2.27	73.4928	96.3655	0.04	44.9251	REGULAR	4.42015	BAD
5180	SERRINHA	-11.5681	20	0001,50	0018,00	0.39	-38.9044	CRYSTALLINE	CRYSTALLINE	8.9			1600.5	6.5		2.4	1143			3762	108	0.62	15	53.1082	37	37	0	52.4086	2.6	2.27	65.6836	0.11	0.04	0	POOR	1.56951	BAD
2678	SERRINHA	-11.71	70	0000,00	0051,45	2.34	-38.89	CRYSTALLINE	CRYSTALLINE	8.3			2044.92	15.31		0.89	1574.1			4828	41.5	0.02	15	66.4735	37	37	98.432	21.8316	2.6	2.27	85.6404	100	91.2245	32.5535	POOR	12.4649	BAD
2679	SERRINHA	-11.6194	70	0001,41	0052,73	2.52	-39.0236	CRYSTALLINE	CRYSTALLINE	6.8			12052.8	0.24		0.76	8439.99			27488	375	0.66	15	80.2449	37	37	95.9189	97.6426	2.6	2.27	0.25	99.129	0.04	40.9706	REGULAR	1.68915	BAD
2676	SERRINHA	-11.6508	70	0000,84	0062,59	0.32	-38.9067	CRYSTALLINE	CRYSTALLINE	8.3			1152.32	0		2.42	345.13			2354	30.8	1.11	15.6672	66.4735	37	50.5215	0	100	48.5101	2.27	89.3322	0.11	0.04	0	POOR	3.75239	BAD
2652	SERRINHA	-11.69	70	21,96	49,07	0.61	-38.92	CRYSTALLINE	CRYSTALLINE	8.27			751	0		0.32	436			1650	33.7	0	21.9013	67.2326	37	42.0875	86.72	100	40.7319	2.27	88.3174	91.1492	100	45.172	REGULAR	27.0209	POOR
2213	SERRINHA	-11.5908	80	1,89	54,95	1.08	-38.9453	CRYSTALLINE	CRYSTALLINE	7.5		516	6305	0.02		1.58	4356			15076	219	0.197	15	90.5451	37	37	0	99.8014	2.6	2.27	41.6997	0.11	49.7733	0	POOR	3.66911	BAD
6078	SERROLANDIA	-11.4014	70	12,65	38,26	9.64	-40.205	CRYSTALLINE	CRYSTALLINE	7.56			2028.37	0.553		0.41	3068.38			6090	268	0	15	88.424	37	37	88.61	94.6515	2.6	2.27	0.25	92.5125	100	40.4618	REGULAR	4.62274	BAD
1841	SERROLANDIA	-11.3742	40	0011,35	0032,06	0.9	-40.3175	CRYSTALLINE	CRYSTALLINE	8.3			8129.85	8.69		0.64	8988.04			21190	150	0	15	66.4735	37	37	93.4344	42.1563	2.6	2.27	55.4025	96.6449	100	35.6323	POOR	11.6546	BAD
577	SERROLANDIA	-11.5028	62	0016,20	0044,70	0.46	-40.1458	CRYSTALLINE	CRYSTALLINE	8.3			2552.94	11.25		0.96	3896.19			7136	352.5	0.04	15	66.4735	37	37	99.5379	32.6851	2.6	2.27	0.25	100	83.1556	34.6468	POOR	4.5662	BAD
581	SERROLANDIA	-11.4917	70	0008,70	0012,20	4.64	-40.1939	CRYSTALLINE	CRYSTALLINE	8.3			6038.68	27.5		1.06	7434.54			15998	362.5	0.02	15	66.4735	37	37	100.291	6.49914	2.6	2.27	0.25	97.4531	91.2245	27.2247	POOR	4.60366	BAD
3832	SERROLANDIA	-11.39	70	0006,40	0052,92	0.72	-40.2586	CRYSTALLINE	CRYSTALLINE	6.96			8719.61	12.18		1.09	10446.4			23642	787.5	0.1	15	84.0656	37	37	100.166	29.7991	2.6	2.27	0.25	95.7493	65.9302	34.6081	POOR	4.4017	BAD
7411	SERROLANDIA	-11.3492	78	11,74	66,10	0.39	-40.2158	CRYSTALLINE	CRYSTALLINE	8.87			785	0.09		0.69	808			2054	162	0.24	21.2704	53.7025	37	37	94.4766	99.1094	2.6	2.27	52.7524	97.7068	45.0206	43.965	REGULAR	10.436	BAD
2193	SOBRADINHO	-9.51111	70	1,07	12,41	9.1	-40.7769	CRYSTALLINE	CRYSTALLINE	7.47			3900	40.8		0.44	3905			9396	71.9	0.08	15	91.6281	37	37	89.2399	1.73265	2.6	2.27	75.9074	92.9673	70.7792	22.2689	POOR	11.6871	BAD
1130	TANHAÇU	-14.2708	70	9,95	48,28	7.02	-41.2933	CRYSTALLINE	CRYSTALLINE	7.12			185	0		0.98	364			864	96.2	0	41.0709	87.9751	41.4036	48.6412	99.7893	100	46.6895	41.4036	68.8757	100	100	57.8441	GOOD	59.7658	GOOD
2991	TANHAÇU	-14.2397	60	2,10	12,15	11.64	-41.2489	CRYSTALLINE	CRYSTALLINE	6.94			1150	0		0.19	1370			2980	140	0	15.6973	83.5831	37	37	83.99	100	2.6	2.27	57.7048	88.4097	100	40.8144	REGULAR	11.5798	BAD
7608	TANHAÇU	-14.2406	80	2,92	66,26	2.3	-41.3281	CRYSTALLINE	CRYSTALLINE	8.1		278	728	2.55		0.6	902			2037	158	0.132	22.3429	71.722	37	37	92.5974	77.6103	2.6	2.27	53.6224	95.8153	59.4774	43.4129	REGULAR	10.8191	BAD
7611	TANHAÇU	-14.2417	70	-0,00	45,19	4.93	-41.375	CRYSTALLINE	CRYSTALLINE	7.8		256	316	30		0.58	250			946	51	0.51	33.8377	80.5006	38.6489	61.1671	92.1782	5.06913	59.3281	38.6489	82.4813	95.4146	0.04	35.3206	POOR	23.229	POOR
7178	TANQUE NOVO	-13.6025	102	11,06	69,84	1.04	-42.5325	CRYSTALLINE	CRYSTALLINE	7.22			853	5.98		0.34	1181			2362	63.5	0.12	20.0789	90.4636	37	37	87.14	55.1887	2.6	2.27	78.489	91.4641	61.7342	40.1944	REGULAR	11.5184	BAD
216	TANQUINHO	-11.9369	70	0003,05	0050,28	1.83	-39.0775	CRYSTALLINE	CRYSTALLINE	7.5			5018.67	1.61		1.75	5356.42			12858	675	2	15	90.5451	37	37	0	85.2115	2.6	2.27	0.25	0.11	0.04	0	POOR	0.60876	BAD
1998	TANQUINHO	-11.98	60	3,83	17,37	9.28	-39.15	CRYSTALLINE	CRYSTALLINE	7.2		406	4704	0.02		1.98	4306			8240	578	4.82	15	89.9631	37	37	0	99.8014	2.6	2.27	0.25	0.11	0.04	0	POOR	0.60876	BAD
7002	UAUÁ	-9.83778	72	4,32	31,87	16.16	-39.4306	CRYSTALLINE	CRYSTALLINE	9.58			963.36	8.725		1.5	996.3			2714	221.97	0.05	18.314	41.3217	37	37	0	42.0099	2.6	2.27	41.1876	0.548458	79.6532	0	POOR	4.95288	BAD
2221	UAUÁ	-10.0975	80	3,18	52,40	1.22	-39.3542	CRYSTALLINE	CRYSTALLINE	8		373	2192	80.4		1.39	1780			5528	401	0.049	15	74.5206	37	37	63.1926	0.0338238	2.6	2.27	0.25	43.8113	79.9896	11.5559	POOR	4.01422	BAD
2247	UAUÁ	-9.73111	80	9,73	51,81	1.8	-39.4972	CRYSTALLINE	CRYSTALLINE	8.2		196	177	9.94		0.58	376			696	32	0.06	41.6701	69.0418	47.9826	47.482	92.1782	37.2307	45.5877	47.9826	88.911	95.4146	76.4459	50.2538	REGULAR	61.8687	GOOD
2249	UAUÁ	-10.0714	60	3,11	17,90	12.56	-39.4056	CRYSTALLINE	CRYSTALLINE	7.5		362	4880	8.43		1.04	4828			9100	610	0.049	15	90.5451	37	37	100.262	43.26	2.6	2.27	0.25	98.3602	79.9896	36.74	POOR	4.53197	BAD
2256	UAUÁ	-10.0839	80	11,91	55,85	0.75	-39.3967	CRYSTALLINE	CRYSTALLINE	7.3		212	3182	17		0.64	3670			8297	215	0.02	15	92.4795	37	37	93.4344	18.4556	2.6	2.27	42.3986	96.6449	91.2245	32.0039	POOR	11.0043	BAD
2250	UAUÁ	-10.0947	80	11,70	42,75	5.29	-39.4189	CRYSTALLINE	CRYSTALLINE	7.6		283	1751	22		0.8	1970			3600	378	0.02	15	87.0423	37	37	96.7253	11.2275	2.6	2.27	0.25	99.8297	91.2245	29.7794	POOR	4.62033	BAD
2366	UAUÁ	-9.98667	90	3,03	62,31	0.72	-39.6117	CRYSTALLINE	CRYSTALLINE	7.47			17200	16.3		5.54	12767			38520	200	0.29	15	91.6281	37	37	0	19.7855	2.6	2.27	45.1183	0.11	40.5997	0	POOR	3.6214	BAD
2168	VITORIA DA CONQUISTA	-14.67	46	9,43	35,04	7.45	-40.7911	CRYSTALLINE	CRYSTALLINE	7.63			439	0.01		0.78	638			1498	154	0.99	29.3707	86.0226	37	37	96.3244	99.9006	2.6	2.27	54.5057	99.4942	0.04	49.163	REGULAR	4.22136	BAD
2170	VITORIA DA CONQUISTA	-15.06	35	13,65	17,96	10.4	-41.0453	CRYSTALLINE	CRYSTALLINE	6.8			7.98	1.78		0.78	76.7			200	25.4	0.1	90.1331	80.2449	73.956	86.6557	96.3244	83.7837	86.0681	73.956	91.2508	99.4942	65.9302	85.2284	GREAT	82.3701	GREAT
6913	VITORIA DA CONQUISTA	-15.01	70	2,07	34,35	1.51	-41.0908	CRYSTALLINE	CRYSTALLINE	6.6			52.8	0.01		0.24	52.4			211	6.71	1.21	58.6443	75.594	73.3081	90.9933	85.04	99.9006	90.5435	73.3081	98.1891	89.664	0.04	76.9331	GOOD	31.7192	POOR
7065	VITORIA DA CONQUISTA	-14.93	90	0,75	50,75	5.11	-40.6925	CRYSTALLINE	CRYSTALLINE	8.66			501	0.07		0.54	809			1478	71.5	1.39	27.5583	58.067	37	37	91.3392	99.3066	2.6	2.27	76.0286	94.65	0.04	46.9711	REGULAR	4.43375	BAD
7130	VITORIA DA CONQUISTA	-15.11	120	4,20	57,87	1.69	-41.0292	CRYSTALLINE	CRYSTALLINE	8.74			191	1.47		0.4	311			600	17.1	0.03	40.6386	56.361	52.2929	54.109	88.4	86.4056	52.0766	52.2929	94.2741	92.3635	86.9957	57.9652	GOOD	67.1809	GOOD
7415	VITORIA DA CONQUISTA	-15.0306	80	-0,00	52,94	4.28	-40.9539	CRYSTALLINE	CRYSTALLINE	8.38			1037	0.01		0.65	1325			2522	65.2	0.56	17.2329	64.4955	37	37	93.6433	99.9006	2.6	2.27	77.96	96.8564	0.04	41.9969	REGULAR	4.46812	BAD
7510	VITORIA DA CONQUISTA	-14.86	70	3,52	58,35	0.75	-40.8494	CRYSTALLINE	CRYSTALLINE	8.67			679	0		0.12	974			1904	3.11	0.76	23.3274	57.8507	37	37	82.52	100	2.6	2.27	99.5802	85.9325	0.04	44.2921	REGULAR	4.5751	BAD
7602	VITORIA DA CONQUISTA	-14.7	70	4,45	45,97	5.68	-40.7181	CRYSTALLINE	CRYSTALLINE	6.8		219	295	4.62		0.5	519			1040	117	0.039	34.7672	80.2449	37	37	90.4997	63.1771	2.6	2.27	63.3419	93.9392	83.5237	47.3139	REGULAR	11.5976	BAD
7709	VITORIA DA CONQUISTA	-15.0111	51	1,77	27,56	11.01	-41.0917	CRYSTALLINE	CRYSTALLINE	5.85			74.7	0.04		0.16	47.4			338	4.24	9.07	53.6189	59.3897	65.933	91.9124	83.36	99.6032	91.4865	65.933	99.1416	87.4703	0.04	72.4011	GOOD	30.8495	POOR
7698	WENCESLAU GUIMARAES	-13.6746	54	0,86	7,51	25.54	-39.6791	CRYSTALLINE	CRYSTALLINE	6.31			11	0.5		0	4.9			68	0	0	84.1574	69.0969	81.32	100.109	80	95.1515	100	81.32	100	78.5022	100	85.9158	GREAT	91.198	GREAT
7699	WENCESLAU GUIMARAES	-13.6339	70	2,47	23,45	4.8	-39.4839	CRYSTALLINE	CRYSTALLINE	6.74			12	0		0.03	62.2			124	0	0	82.5891	78.8351	78.3672	89.2185	80.63	100	88.7171	78.3672	100	80.8466	100	84.5391	GREAT	87.7016	GREAT
5493	JUAZEIRO	-9.52056	57	5,14	39,07	5.11	-40.1789	CRYSTALLINE	CRYSTALLINE	7.5		268	2561	3.36		0.87	2545			7464	74	0.067	15	90.5451	37	37	98.0719	71.6065	2.6	2.27	75.2745	100	74.357	39.4851	REGULAR	11.8747	BAD
5584	MACAUBAS	-12.9411	64	3,82	41,12	1.26	-42.665	CRYSTALLINE	CRYSTALLINE	7.36			1177	5.66		0.23	1595			2924	27.3	0.51	15.3498	95.7326	37	37	84.83	56.9724	2.6	2.27	90.5714	89.4391	0.04	37.6074	REGULAR	4.52903	BAD
5585	MACAUBAS	-13.2981	52	23,02	26,21	9.54	-42.6944	CRYSTALLINE	CRYSTALLINE	6			6.98	0.01		0.05	49.5			131	7.06	4.16	92.7192	62.4744	77.9712	91.5253	81.05	99.9006	91.0895	77.9712	98.0548	82.21	0.04	86.4285	GREAT	31.8808	POOR
5630	MACAUBAS	-13.0786	72	5,32	34,96	10.98	-42.6969	CRYSTALLINE	CRYSTALLINE	7.91			3	0.81		0.12	69.7			128	1.41	0.27	110.454	77.1462	78.1413	87.8836	82.52	92.2642	87.339	78.1413	100	85.9325	42.2486	90.0442	GREAT	78.7219	GOOD
1937	MONTE SANTO	-10.3164	60	3,47	22,43	21.38	-39.1686	CRYSTALLINE	CRYSTALLINE	8.3			2244.38	2.94		1.02	2516.33			6066	430	0.34	15	66.4735	37	37	100.161	74.6592	2.6	2.27	0.25	99.101	0.04	39.2561	REGULAR	1.68907	BAD
5655	MONTE SANTO	-10.2425	78	0,35	34,06	8.31	-39.4078	CRYSTALLINE	CRYSTALLINE	7.32			6576	16.1		0.16	5307			14947	385	0.16	15	92.9869	37	37	83.36	20.1828	2.6	2.27	0.25	87.4703	54.8373	31.8582	POOR	4.23963	BAD
5504	REMANSO	-9.32972	40	16,46	29,50	1.47	-42.1989	CRYSTALLINE	CRYSTALLINE	7.5		152	751	23		0.23	1131			2719	55	0.78	21.9013	90.5451	37	37	84.83	10.1652	2.6	2.27	81.1838	89.4391	0.04	31.7627	POOR	4.44556	BAD
5510	REMANSO	-9.50583	50	3,51	41,05	0.46	-42.3606	CRYSTALLINE	CRYSTALLINE	7.4		211	2390	4.18		0.86	1454			4357	33	1.07	15	94.2153	37	37	97.8868	66.0015	2.6	2.27	88.5614	100	0.04	39.0711	REGULAR	4.58795	BAD
5521	REMANSO	-9.35458	49	2,04	36,33	3.78	-42.2858	CRYSTALLINE	CRYSTALLINE	7.5			644	65.9		0.04	629			1860	0	0	24.071	90.5451	37	37	80.84	0.142946	2.6	2.27	100	81.5471	100	17.039	POOR	12.5612	BAD
5597	REMANSO	-9.43056	36	12,52	29,43	1.69	-42.1725	CRYSTALLINE	CRYSTALLINE	7.9		194	190	14		0.24	410			1209	17	0.09	40.7097	77.4444	37	44.3455	85.04	24.8677	42.7025	2.27	94.3111	89.664	68.2639	43.607	REGULAR	26.2825	POOR
5104	WENCESLAU GUIMARAES	-13.6779	48.5	1,29	28,44	9.32	-39.4755	CRYSTALLINE	CRYSTALLINE	8.33			31.9	1.08		0	116			236	5.56	0.02	66.2765	65.724	71.8367	80.0739	80	89.8209	79.208	71.8367	98.6315	78.5022	91.2245	74.9714	GOOD	81.4513	GREAT
7427	CAMACÃ	-15.4308	70	1,87	27,68	17.2	-39.4253	ARDOSIA	METASSEDIMENTAR	8.05			29.6	0.01		0.04	133			175	1.8	0.3	67.4493	73.1061	75.425	77.384	80.84	99.9006	76.3852	75.425	100	81.5471	39.8275	77.4685	GOOD	73.9447	GOOD
7617	SEBASTIAO LARANJEIRAS	-14.75	70	0,00	18,05	16	-42.86	ARDOSIA / QUARTZITO	METASSEDIMENTAR	7.35			11	0		0.03	100			180	0	0	84.1574	96.1164	75.1319	82.6909	80.63	100	81.9445	75.1319	100	80.8466	100	83.9804	GREAT	84.8023	GREAT
5702	CAMPO ALEGRE DE LOURDES	-9.31	70	15,16	21,87	8	-42.885	FILITO	METASSEDIMENTAR	8.33			147.97	0.533		0.05	239.85			800	24	6	44.1071	65.724	43.7629	62.4279	81.05	94.8399	60.6438	43.7629	91.7544	82.21	0.04	58.7099	GOOD	24.0676	POOR
7537	ITAGUAÇU DA BAHIA	-10.91	150	17,54	120,00	3	-42.3161	FILITO	METASSEDIMENTAR	7.15			115	0.96		0.07	369			780	31.6	10.6	47.5681	88.718	44.5375	48.1548	81.47	90.8987	46.2251	44.5375	89.0512	83.4296	0.04	58.2087	GOOD	22.3474	POOR
5552	JUAZEIRO	-9.21	100	0008,53	0078,64	1	-39.9233	FILITO	METASSEDIMENTAR	7.88			3475.15	1.73		1.02	3612.74			8950	280	1.02	15	78.0448	37	37	100.161	84.2011	2.6	2.27	0.25	99.101	0.04	40.2928	REGULAR	1.68907	BAD
3157	JUAZEIRO	-9.64389	70	0001,86	0036,77	2	-40.6183	FILITO	METASSEDIMENTAR	7.3			89.14	7.44		0.31	312.72			430	14.8	0	51.1175	92.4795	60.8544	53.9222	86.51	47.7335	51.8884	60.8544	95.1281	90.986	100	59.4171	GOOD	71.1438	GOOD
497	JUAZEIRO	-9.57694	72	0005,60	0025,50	3	-40.6456	FILITO	METASSEDIMENTAR	7.4			1856.34	16.24		0.83	3412.17			6356	1075	0.2	15	94.2153	37	37	97.3154	19.9039	2.6	2.27	0.25	100	49.4064	32.6104	POOR	4.26738	BAD
1315	MUQUEM DO SAO FRANCISCO	-11.87	128	18,06	67,96	4	-43.3847	FILITO	METASSEDIMENTAR	7.6			35.3	21.5		0.07	123			304	28	0	64.7064	87.0423	67.8753	78.9552	81.47	11.7997	78.0351	67.8753	90.3223	83.4296	100	55.0719	GOOD	80.3686	GREAT
7505	MUQUEM DO SAO FRANCISCO	-12.0417	80	23,19	26,57	19	-43.3269	FILITO	METASSEDIMENTAR	7.02			3.99	0.06		0.1	76.9			109	37.8	7.72	104.173	85.5212	79.2018	86.6209	82.1	99.4054	86.032	79.2018	86.9007	85.0173	0.04	90.1296	GREAT	31.0235	POOR
5798	PINDOBAÇU	-10.5992	91	0004,65	0040,04	16	-40.3378	FILITO	METASSEDIMENTAR	8.75			10.8	0.004		0	124.36			180	6.6	0.58	84.4909	56.1516	75.1319	78.7396	80	99.9602	77.8089	75.1319	98.2313	78.5022	0.04	81.0923	GREAT	30.0015	POOR
5559	SENHOR DO BONFIM	-10.5	149	0063,33	0114,00	1	-40.2344	FILITO	METASSEDIMENTAR	8.43			13.84	0.035		0.27	46.2			132	2	0.24	80.0628	63.2925	77.9143	92.1344	85.67	99.6527	91.7139	77.9143	100	90.2774	45.0206	84.0328	GREAT	81.0026	GREAT
4178	SENTO SE	-10.36	100	0019,60	0051,45	5	-41.7769	FILITO	METASSEDIMENTAR	7.4			106.17	2.74		0.8	342.55			666	23.6	0.06	48.6749	94.2153	49.2873	50.7842	96.7253	76.1583	48.7674	49.2873	91.8987	99.8297	76.4459	60.6272	GOOD	64.2987	GOOD
7627	VITORIA DA CONQUISTA	-15.31	120	0,00	84,02	2	-41.0722	FILITO	METASSEDIMENTAR	8		102	197	0.03		1.22	224			643	47	0.15	40.22	74.5206	50.3137	64.4487	95.5264	99.7022	62.7608	50.3137	83.7981	82.3742	56.4031	61.8357	GOOD	63.7964	GOOD
7217	BARRA	-10.8071	48.5	1,38	27,50	6.08	-43.3561	METASSEDIMENTAR	METASSEDIMENTARY	6.45			3	1.23		0.02	3			207	4.37	2.07	110.454	72.197	73.5437	100.492	80.42	88.4916	100	73.5437	99.0913	80.1068	0.04	89.5421	GREAT	32.1449	POOR
5394	BARRA DA ESTIVA	-13.64	70	00001,12	0040,07	8	-41.3214	METASSEDIMENTAR	METASSEDIMENTARY	6.81			5.56	0.14		0	6.71			18	3.6	0.3	97.2465	80.4811	82.8982	99.7456	80	98.618	99.4418	82.8982	99.3898	78.5022	39.8275	90.7032	GREAT	81.1205	GREAT
5387	BARRA DA ESTIVA	-13.6492	144	0004,65	0057,83	3	-41.2764	METASSEDIMENTAR	METASSEDIMENTARY	6.67			8.24	0.842		0	15.33			68	3.4	0.26	89.5222	77.206	81.32	98.0323	80	91.9712	97.7147	81.32	99.4675	78.5022	43.1301	87.0541	GREAT	81.1524	GREAT
5383	BARRA DA ESTIVA	-13.67	108	0000,25	0050,87	8	-41.2536	METASSEDIMENTAR	METASSEDIMENTARY	7.7			6.18	0.192		0.01	24.91			42	2.4	0.4	95.1207	83.6971	82.405	96.1626	80.21	98.1096	95.8216	82.405	99.8567	79.3259	0.04	89.6832	GREAT	32.7485	POOR
6140	BARRA DA ESTIVA	-13.6461	59	0,85	12,64	12	-41.3794	METASSEDIMENTAR	METASSEDIMENTARY	6.6			9.94	2.847		0.15	18.03			67	0	0.04	86.011	75.594	81.3669	97.5017	83.15	75.3526	97.1784	81.3669	100	87.119	83.1556	83.983	GREAT	89.7312	GREAT
1940	BARRA DA ESTIVA	-13.67	120	0018,03	0039,09	12	-41.2781	METASSEDIMENTAR	METASSEDIMENTARY	8.93			5	0		0	63.69			90	1	0.39	99.4198	52.5209	80.2216	88.9517	80	100	88.442	80.2216	100	78.5022	0.04	87.2294	GREAT	31.7485	POOR
1945	BARRA DA ESTIVA	-13.5847	120	29,98	75,65	3	-41.1406	METASSEDIMENTAR	METASSEDIMENTARY	8.18			330.26	2.095		0.15	353.36			1020	21.5	0	33.2405	69.5686	37	49.6926	83.15	81.201	47.7028	2.27	92.66	87.119	100	49.8629	REGULAR	28.2819	POOR
983	BONINAL	-12.7044	86	0001,32	0046,97	10	-41.9344	METASSEDIMENTAR	METASSEDIMENTARY	8.45			13	0		0.22	222			480	3.3	0.2	81.1648	62.8182	58.2189	64.7083	84.62	100	63.0334	58.2189	99.5063	89.2022	49.4064	74.6111	GOOD	68.0503	GOOD
1137	BONINAL	-12.7383	80	0001,47	0054,87	5	-41.8217	METASSEDIMENTAR	METASSEDIMENTARY	8.4			12	0		0	184			206	0.2	0.9	82.5891	64.0113	73.6026	69.8444	80	100	68.4411	73.6026	100	78.5022	0.04	79.2473	GOOD	28.8702	POOR
4775	BONINAL	-12.7944	68	0023,27	0037,84	12	-41.9786	METASSEDIMENTAR	METASSEDIMENTARY	6.4			111.41	0		0.59	108.4			368	10.4	0.52	48.0068	71.082	64.2466	81.3065	92.3878	100	80.4982	64.2466	96.7818	95.6136	0.04	70.3999	GOOD	29.8312	POOR
5503	BONINAL	-12.8214	74	0009,18	0016,82	32	-41.7764	METASSEDIMENTAR	METASSEDIMENTARY	8.35			7.94	0.026		0	136.1			274	2.4	1.68	90.2291	65.2295	69.6125	76.9033	80	99.7419	75.8799	69.6125	99.8567	78.5022	0.04	81.3918	GREAT	29.2655	POOR
6124	BONINAL	-12.7469	120	3,55	89,76	1	-41.9258	METASSEDIMENTAR	METASSEDIMENTARY	7.35			42.75	0		0.19	63.12			230	2.6	0.6	61.7891	96.1164	72.1895	89.0536	83.99	100	88.5471	72.1895	99.7788	88.4097	0.04	78.246	GOOD	31.4106	POOR
1847	BONINAL	-12.7503	144	0006,30	0056,32	3	-41.9922	METASSEDIMENTAR	METASSEDIMENTARY	7.95			107.43	0		0.26	99.21			910	14	2.12	48.5111	75.9664	39.821	82.8224	85.46	100	82.0817	39.821	95.4268	90.0823	0.04	63.1481	GOOD	26.0632	POOR
2150	BONINAL	-12.73	100	2,15	54,13	4.06	-41.5878	METASSEDIMENTAR	METASSEDIMENTARY	7.91			113	0.01		0.06	118			306	6.4	1.6	47.8107	77.1462	67.7602	79.7527	81.26	99.9006	78.8713	67.7602	98.3082	82.837	0.04	69.7672	GOOD	29.5286	POOR
5101	BONITO	-11.875	155	0066,34	0069,63	7	-41.3186	METASSEDIMENTAR	METASSEDIMENTARY	6.2			29.12	0.108		0.15	26.22			400	2.8	0.51	67.7071	66.7088	62.4794	95.9098	83.15	98.9322	95.5649	62.4794	99.7009	87.119	0.04	76.8799	GOOD	30.789	POOR
5099	BONITO	-11.9094	84	0039,31	0043,90	6	-41.2956	METASSEDIMENTAR	METASSEDIMENTARY	7.8			21.25	0		0	86.61			112	2	0.31	72.7838	80.5006	79.0366	84.9467	80	100	84.2942	79.0366	100	78.5022	0.04	81.3016	GREAT	31.1987	POOR
5349	BONITO	-11.8083	135	0103,00	0104,21	7	-41.3175	METASSEDIMENTAR	METASSEDIMENTARY	8			25.8	0.178		0.26	89.54			192	22	0.32	69.6324	74.5206	74.4268	84.4479	85.46	98.2462	83.7754	74.4268	92.4783	90.0823	0.04	79.5626	GOOD	30.8695	POOR
7694	CAETANOS	-14.3106	72	2,54	30,51	18	-40.9608	METASSEDIMENTAR	METASSEDIMENTARY	8.24			305	4.94		0.39	375			964	65.9	0.03	34.3168	68.0014	38.0848	47.5775	88.19	61.1992	45.6779	38.0848	77.7432	92.215	86.9957	48.5608	REGULAR	57.5159	GOOD
	CANDIDO SALES	-15.4795	100	8,58	37,04	2	-41.1806	METASSEDIMENTAR	METASSEDIMENTARY	7.39			499	0		0	1057			2180	664	0.12	27.6133	94.5919	37	37	80	100	2.6	2.27	0.25	78.5022	61.7342	47.1949	REGULAR	4.23614	BAD
2767	CORONEL JOAO SÁ	-10.2317	53	10,26	13,02	12	-37.8814	METASSEDIMENTAR	METASSEDIMENTARY	8.3			1274.91	1.84		1.06	1076.96			2962	362.5	0.04	15	66.4735	37	37	100.291	83.2855	2.6	2.27	0.25	97.4531	83.1556	39.9135	REGULAR	4.54857	BAD
4878	IBIQUERA	-12.6883	126	0005,14	0066,16	3	-40.9628	METASSEDIMENTAR	METASSEDIMENTARY	8.3			582.92	0		0	1014.51			1886	48	0.35	25.4626	66.4735	37	37	80	100	2.6	2.27	83.4671	78.5022	0.04	45.4023	REGULAR	4.38003	BAD
7111	IBITIARA	-12.5533	100	29,62	55,04	10	-42.2119	METASSEDIMENTAR	METASSEDIMENTARY	8.85			123	0.32		0.13	352			726	78	0	46.6403	54.1026	46.7168	49.8287	82.73	96.8693	47.8348	46.7168	74.0823	86.3514	100	58.0997	GOOD	61.5713	GOOD
2149	IBITIARA	-12.4511	122	41,66	69,62	8.31	-42.1381	METASSEDIMENTAR	METASSEDIMENTARY	8.01			507	0.01		0.26	979			1692	98.8	0.88	27.3943	74.2352	37	37	85.46	99.9006	2.6	2.27	68.1603	90.0823	0.04	47.0171	REGULAR	4.32	BAD
7573	ITAGUAÇU DA BAHIA	-11.16	37	2,94	12,62	18	-42.3542	METASSEDIMENTAR	METASSEDIMENTARY	8.03			46.1	0.08		0.19	177			258	7.44	0.67	60.6572	73.6682	70.5464	70.8341	83.99	99.208	69.4849	70.5464	97.9092	88.4097	0.04	73.6165	GOOD	29.0737	POOR
2127	MIRANGABA	-10.7378	120	65,92	74,61	9	-40.6514	METASSEDIMENTAR	METASSEDIMENTARY	8.5			108	1.23		0	275			486	4.97	0	48.4377	61.6496	57.909	58.1694	80	88.4916	56.2201	57.909	98.8592	78.5022	100	62.2772	GOOD	70.6799	GOOD
1823	MORRO DO CHAPEU	-11.14	36	3,25	15,82	7	-41.13	METASSEDIMENTAR	METASSEDIMENTARY	7			157.24	18.41		0.39	417.5			788	130	0	43.2788	85.0346	44.2255	43.682	88.19	16.0421	42.1131	44.2255	60.0959	92.215	100	43.4975	REGULAR	57.0548	GOOD
7636	MORRO DO CHAPEU	-11.5499	52	3,59	19,77	18	-41.1708	METASSEDIMENTAR	METASSEDIMENTARY	7.4		15	26	0.4		0.1	25			79	7.5	0.9	69.5087	94.2153	80.7848	96.1453	82.1	96.102	95.804	80.7848	97.8862	85.0173	0.04	82.8365	GREAT	32.8007	POOR
2367	MORRO DO CHAPEU	-11.68	80	2,48	61,84	0.54	-40.8508	METASSEDIMENTAR	METASSEDIMENTARY	7.62			39	0.01		0.22	52.1			307	7.13	0.93	63.1797	86.3609	67.7027	91.0482	84.62	99.9006	90.5999	67.7027	98.0279	89.2022	0.04	77.5378	GOOD	31.0179	POOR
5027	MUCUGÊ	-12.7306	62	0000,00	0014,98	6	-41.6064	METASSEDIMENTAR	METASSEDIMENTARY	6.5			22.79	0.07		0	114.1			186	2.8	0.19	71.6378	73.3207	74.7796	80.3803	80	99.3066	79.5289	74.7796	99.7009	78.5022	50.6528	78.8307	GOOD	76.5029	GOOD
6669	MUCUGÊ	-13.2386	120	0003,75	0088,22	0	-41.4875	METASSEDIMENTAR	METASSEDIMENTARY	7.94			9.01	0.007		0.12	117.24			298	35.88	1.05	87.8367	76.2594	68.2211	79.8746	82.52	99.9304	78.9991	68.2211	87.5615	85.9325	0.04	82.0204	GREAT	29.1794	POOR
1453	NOVO HORIZONTE	-12.8036	60	9,15	17,58	25	-42.0464	METASSEDIMENTAR	METASSEDIMENTARY	6.14		16.3	4.5	0		0.04	15			108	0	0	101.616	65.4239	79.2567	98.0973	80.84	100	97.7804	79.2567	100	81.5471	100	90.0058	GREAT	90.5152	GREAT
906	PAULO AFONSO	-9.58	94	0000,00	0058,27	0.79	-38.2253	METASSEDIMENTAR	METASSEDIMENTARY	7.5			84	0.004		0.1	142			264	2.7	0.56	51.9542	90.5451	70.1957	75.9967	82.1	99.9602	74.9262	70.1957	99.7398	85.0173	0.04	71.9928	GOOD	29.5735	POOR
5278	PIATÃ	-12.8711	93	2,64	52,79	4	-41.6989	METASSEDIMENTAR	METASSEDIMENTARY	7.06			14.35	0		0.06	19.36			36	3.2	0.42	79.4306	86.4986	82.5973	97.2414	81.26	100	96.915	82.5973	99.5452	82.837	0.04	86.3408	GREAT	33.0701	POOR
5553	PIATÃ	-13.1136	48	4,80	10,64	9	-42.0519	METASSEDIMENTAR	METASSEDIMENTARY	6.77			14.04	1.17		0	18.21			224	0.4	1.24	79.8117	79.5384	72.5426	97.4664	80	89.021	97.1427	72.5426	100	78.5022	0.04	82.0412	GREAT	31.7201	POOR
6130	PIATÃ	-12.8467	44	0,30	10,09	16	-41.8325	METASSEDIMENTAR	METASSEDIMENTARY	8.96			172.6	0		0.29	211.22			563	13.8	7.63	42.0117	51.9404	54.0578	66.1257	86.09	100	64.5231	54.0578	95.5016	90.6444	0.04	61.6499	GOOD	26.4888	POOR
6136	PIATÃ	-13.02	48	4,46	14,09	10	-42.0428	METASSEDIMENTAR	METASSEDIMENTARY	7.12			18.89	0.007		0.1	91.17			214	2.4	0.52	74.7376	87.9751	73.1314	84.1717	82.1	99.9304	83.4879	73.1314	99.8567	85.0173	0.04	81.0433	GREAT	30.8284	POOR
2611	PIATÃ	-12.97	31	0003,25	0020,32	5	-42.0708	METASSEDIMENTAR	METASSEDIMENTARY	8.4			49.96	0		0.42	248.58			392	7.8	0.08	59.4609	64.0113	62.918	61.342	88.82	100	59.5103	62.918	97.7714	92.6626	70.7792	70.0078	GOOD	71.8479	GOOD
1389	PIATÃ	-12.9936	80	1,07	60,98	1	-41.75	METASSEDIMENTAR	METASSEDIMENTARY	8.34			23.06	0.908		0.4	141.6			220	2.7	0.12	71.446	65.4762	72.7781	76.0578	88.4	91.3698	74.9905	72.7781	99.7398	92.3635	61.7342	77.4487	GOOD	78.5494	GOOD
6439	PIATÃ	-13.0011	150	16,17	77,10	1	-41.7053	METASSEDIMENTAR	METASSEDIMENTARY	7.22			3.98	0.002		0.04	33.74			62	1.2	2.37	104.227	90.4636	81.5967	94.471	80.84	99.9801	94.1013	81.5967	100	81.5471	0.04	92.1131	GREAT	32.6391	POOR
6441	PIATÃ	-13.08	112	0,00	54,37	6	-41.6986	METASSEDIMENTAR	METASSEDIMENTARY	8.44			10.95	0.552		0.02	102.24			130	1.44	0.44	84.2401	63.0549	78.028	82.3195	80.42	94.6609	81.5568	78.028	100	80.1068	0.04	82.1637	GREAT	30.8983	POOR
6697	PIATÃ	-13.0078	100	0003,22	0021,37	27	-42.0639	METASSEDIMENTAR	METASSEDIMENTARY	8			24.02	0.037		0.19	123.41			234	0.41	5.79	70.784	74.5206	71.9542	78.8901	83.99	99.6329	77.9668	71.9542	100	88.4097	0.04	78.3989	GOOD	30.2958	POOR
6696	PIATÃ	-12.99	94	0003,33	0023,64	28	-41.7508	METASSEDIMENTAR	METASSEDIMENTARY	8.14			76.06	0		0.17	191.28			350	14.12	0	53.3619	70.6361	65.2552	68.8298	83.57	100	67.3713	65.2552	95.3819	87.8017	100	69.5535	GOOD	77.6164	GOOD
5843	RIO DE CONTAS	-13.56	41	6,32	19,56	15	-41.6642	METASSEDIMENTAR	METASSEDIMENTARY	7.39			183	0.73		0.23	373			712	13.6	0.25	41.2181	94.5919	47.3026	47.7692	84.83	93.0008	45.8591	47.3026	95.5765	89.4391	44.0531	57.5036	GOOD	57.6134	GOOD
7404	SANTA RITA DE CASSIA	-10.9686	130	13,82	80,53	1	-44.8833	METASSEDIMENTAR	METASSEDIMENTARY	7.54			28	0.78		0	67.8			172	5.11	3.43	68.3276	89.1245	75.6007	88.2199	80	92.5397	87.6865	75.6007	98.8051	78.5022	0.04	79.1598	GOOD	31.1054	POOR
5831	SEABRA	-12.4136	88	14,16	23,61	32	-41.7731	METASSEDIMENTAR	METASSEDIMENTARY	8.41			64.81	0.005		0.19	153.53			370	0.2	0.1	55.6562	63.7707	64.1352	74.2557	83.99	99.9503	73.0928	64.1352	100	88.4097	65.9302	70.5971	GOOD	75.5539	GOOD
6117	SEABRA	-12.2781	100	2,25	56,71	5	-41.8061	METASSEDIMENTAR	METASSEDIMENTARY	6.7			6.96	0.071		0	13.86			26	0.2	0.18	92.7752	77.9021	82.8324	98.3224	80	99.2967	98.0077	82.8324	100	78.5022	51.9693	89.325	GREAT	83.704	GREAT
1131	SEABRA	-12.5769	70	0005,22	0024,58	20	-41.8633	METASSEDIMENTAR	METASSEDIMENTARY	7			630	0		0.18	820			1496	22.4	1	24.3789	85.0346	37	37	83.78	100	2.6	2.27	92.3331	88.1144	0.04	45.7849	REGULAR	4.53372	BAD
6451	SEABRA	-12.2942	101	0007,07	0062,05	1	-41.89	METASSEDIMENTAR	METASSEDIMENTARY	7.13			10	0		0.17	17.51			332	2	0.66	85.9001	88.2224	66.2734	97.6037	83.57	100	97.2815	66.2734	100	87.8017	0.04	84.4607	GREAT	31.4922	POOR
572	SEBASTIAO LARANJEIRAS	-14.675	70	1,05	49,75	2	-42.8758	METASSEDIMENTAR	METASSEDIMENTARY	8.3			617.84	0		0.46	1172.69	1172,69		1842	158.8	0.02	24.6514	66.4735	37	37	89.6599	100	2.6	2.27	53.4473	93.2803	91.2245	45.8505	REGULAR	11.3854	BAD
1895	SENTO SE	-10.76	92	0011,05	0042,30	7	-41.67	METASSEDIMENTAR	METASSEDIMENTARY	7.1			3938.77	32.02		1.2	6185.3			12938	1900	0.12	15	87.4815	37	37	96.8712	4.14699	2.6	2.27	0.25	85.174	61.7342	25.6594	POOR	4.28829	BAD
2828	SENTO SE	-10.03	70	0005,55	0026,73	4	-41.4503	METASSEDIMENTAR	METASSEDIMENTARY	8.3			429.58	0.38		0.38	616.9			1446	60	0.13	29.6672	66.4735	37	37	87.98	96.2932	2.6	2.27	79.5884	92.0666	59.8413	47.696	REGULAR	11.5104	BAD
2842	SENTO SE	-10.0544	80	0002,12	0027,15	6	-41.3425	METASSEDIMENTAR	METASSEDIMENTARY	8.3			212.29	0		0.64	511.45			806	47.5	0.1	39.2093	66.4735	43.534	37	93.4344	100	2.6	43.534	83.6324	96.6449	65.9302	53.9696	GOOD	26.2868	POOR
6659	TAPIRAMUTÁ	-11.7769	60	0002,80	0039,67	8	-40.7653	METASSEDIMENTAR	METASSEDIMENTARY	7.88			106.08	0.01		0.08	77.13			372	16.49	0.93	48.6867	78.0448	64.0239	86.5809	81.68	99.9006	85.9905	64.0239	94.4999	83.9895	0.04	70.2426	GOOD	29.654	POOR
	VITORIA DA CONQUISTA	-15.18	54	4,63	12,54	21	-41.0308	METASSEDIMENTAR	METASSEDIMENTARY	4.65			66	2.1		0	24.2			346	0	0.28	55.3938	37.5237	65.4806	96.3	80	81.1606	95.961	65.4806	100	78.5022	41.406	69.157	GOOD	75.8206	GOOD
7099	XIQUE-XIQUE	-11.63	120	42,88	69,73	9	-43.2344	METASSEDIMENTAR	METASSEDIMENTARY	8.78			35.8	0.32		0.91	118			498	23	0.06	64.4898	55.5283	57.2933	79.7527	98.776	96.8693	78.8713	57.2933	92.1157	100	76.4459	73.4222	GOOD	76.6652	GOOD
5622	BARRA DA ESTIVA	-13.67	60	0001,65	0025,66	15.22	-41.3442	QUARTZITO	METASSEDIMENTARY	7.32			7.91	1.097		0	14.7			52	0.2	0.42	90.3015	92.9869	82.0269	98.1565	80	89.6693	97.8402	82.0269	100	78.5022	0.04	87.9164	GREAT	32.8559	POOR
5627	BARRA DA ESTIVA	-13.6619	80.3	0006,05	0037,37	15.51	-41.3692	QUARTZITO	METASSEDIMENTARY	10.29			12.85	0.75		0	35.7			120	2	2.6	81.3703	31.7759	78.5917	94.0995	80	92.8161	93.7227	78.5917	100	78.5022	0.04	80.2086	GREAT	32.0899	POOR
6141	BARRA DA ESTIVA	-13.555	45	1,49	4,76	11.8	-41.2872	QUARTZITO	METASSEDIMENTARY	6.24			6.96	1.697		0.21	20.04			30	0.2	0.18	92.7752	67.5723	82.754	97.1086	84.41	84.4778	96.7805	82.754	100	88.9524	51.9693	87.1224	GREAT	84.9658	GREAT
	BONITO	-11.9597	74	21,97	41,79	11.48	-41.2742	QUARTZITO	METASSEDIMENTARY	6.59			25.8	0.178		0.26	89.54			192	22	0.32	69.6324	75.3651	74.4268	84.4479	85.46	98.2462	83.7754	74.4268	92.4783	90.0823	0.04	79.6074	GOOD	30.8695	POOR
939	CAMPO FORMOSO	-10.43	80	0039,95	0041,55	9	-41.22	QUARTZITO	METASSEDIMENTARY	6.5			34	0.14		0	57			134	0	0.22	65.2858	73.3207	77.8005	90.1559	80	98.618	89.6826	77.8005	100	78.5022	47.1025	78.98	GOOD	79.2595	GOOD
2819	IBICOARA	-13.2658	80	0004,38	0063,11	1.83	-41.3383	QUARTZITO	METASSEDIMENTARY	8.3			6.86	0		0	63.69			80	3.9	0.11	93.0583	66.4735	80.7346	88.9517	80	100	88.442	80.7346	99.2734	78.5022	63.7591	86.8802	GREAT	82.8428	GREAT
5002	IBICOARA	-13.4433	47	0007,24	0037,35	3.2	-41.4989	QUARTZITO	METASSEDIMENTARY	5.2			3.98	0		0.11	27.84			38	2.3	0.27	104.227	46.9252	82.5367	95.598	82.31	100	95.2482	82.5367	99.8957	85.4883	42.2486	89.7948	GREAT	81.7785	GREAT
3973	PALMEIRAS	-12.69	75	-0000,00	0035,87	13.42	-41.5764	QUARTZITO	METASSEDIMENTARY	7			17.69	0		0.17	29.3			54	0.8	0.1	75.8411	85.0346	81.9444	95.3179	83.57	100	94.9634	81.9444	100	87.8017	65.9302	85.1972	GREAT	86.7706	GREAT
2032	PALMEIRAS	-12.6169	114	2,22	24,39	23.29	-41.4958	QUARTZITO	METASSEDIMENTARY	8.45			47.9	4.9		0.37	144			396	1.88	2.73	60.086	62.8182	62.6984	75.6918	87.77	61.443	74.6053	62.6984	100	91.9179	0.04	67.2413	GOOD	29.001	POOR
5274	PIATÃ	-12.8467	83	17,48	71,70	1.18	-41.8947	QUARTZITO	METASSEDIMENTARY	7.85			15.45	0		0	95			188	1.2	0.08	78.151	78.9555	74.662	83.5262	80	100	82.8156	74.662	100	78.5022	70.7792	81.4892	GREAT	80.8218	GREAT
5764	PIATÃ	-12.82	120	2,81	57,61	4.06	-41.8531	QUARTZITO	METASSEDIMENTARY	7.99			58.33	0.72		0.05	66.62			240	2.8	3.6	57.1846	74.8072	71.6016	88.4293	81.05	93.0933	87.9029	71.6016	99.7009	82.21	0.04	74.2791	GOOD	30.934	POOR
5135	SEABRA	-12.5092	96	0018,68	0063,13	3.67	-41.9508	QUARTZITO	METASSEDIMENTARY	7.4			57.76	1.72		0	40.4			170	2.8	0.3	57.3279	94.2153	75.7177	93.2148	80	84.2849	92.8194	75.7177	99.7009	78.5022	39.8275	75.4708	GOOD	77.6885	GOOD
1052	SEABRA	-12.61	116	0002,53	0064,53	0.28	-41.7678	QUARTZITO	METASSEDIMENTARY	7.6			132	2.3		0.18	360			716	135	0.09	45.6698	87.0423	47.1344	49.0338	83.78	79.5631	47.0665	47.1344	58.8891	88.1144	68.2639	57.5324	GOOD	56.3986	GOOD
1966	SEABRA	-12.3608	150	50,21	90,75	2.34	-42.0725	QUARTZITO	METASSEDIMENTARY	7.91			44.03	2.805		0.18	139.86			260	22.27	0.1	61.3453	77.1462	70.4294	76.3243	83.78	75.6678	75.2709	70.4294	92.3802	88.1144	65.9302	71.8555	GOOD	77.0434	GOOD
7598	ANAGÉ	-14.5586	76	3,58	66,95	3	-41.0203	QUARTZITO	METASSEDIMENTARY	6.6		91	420	5.05		1.22	400			1259	24	1.3	29.9751	75.594	37	45.2458	95.5264	60.5337	43.5148	2.27	91.7544	82.3742	0.04	46.9784	REGULAR	9.86798	BAD
1285	ANTONIO GONÇALVES	-10.5619	76	5,47	24,97	11	-40.2808	QUARTZITO	METASSEDIMENTARY	7.6			240.62	0.333		0.21	372.71			730	14.4	0.14	37.5178	87.0423	46.551	47.797	84.41	96.7442	45.8855	46.551	95.2773	88.9524	58.0679	55.9762	GOOD	59.3914	GOOD
6798	ANTONIO GONÇALVES	-10.5886	136	00001,04	0060,30	2	-40.3153	QUARTZITO	METASSEDIMENTARY	8.42			12.93	0		0	141.15			220	9.44	1.19	81.2604	63.5311	72.7781	76.1267	80	100	75.0629	72.7781	97.1461	78.5022	0.04	79.7808	GOOD	29.3915	POOR
1209	BARRA DA ESTIVA	-13.61	71	0012,85	0019,15	7	-40.98	QUARTZITO	METASSEDIMENTARY	7.45			275	0.606		0.39	765			1236	71.6	1	35.7153	92.3587	37	37	88.19	94.1542	2.6	2.27	75.9983	92.215	0.04	50.7313	REGULAR	4.41615	BAD
1236	BARRA DA ESTIVA	-13.5269	50	-0000,00	0031,88	7	-41.3461	QUARTZITO	METASSEDIMENTARY	6.85			1.5	0		0	3			42	0.8	0.4	127.123	81.4293	82.405	100.492	80	100	100	82.405	100	78.5022	0.04	97.4951	GREAT	33.0984	POOR
2004	BARRA DA ESTIVA	-13.6303	100	0011,90	0051,30	1	-41.3294	QUARTZITO	METASSEDIMENTARY	6.4			10.19	0		0.09	13.42			102	3.4	0.1	85.5539	71.082	79.5833	98.4094	81.89	100	98.0955	79.5833	99.4675	84.5183	65.9302	86.7269	GREAT	86.3004	GREAT
5616	BARRA DA ESTIVA	-13.66	74	0003,20	0040,53	10	-41.3322	QUARTZITO	METASSEDIMENTARY	7.89			7.91	0.02		0	25.2			60	0.3	0.08	90.3015	77.7439	81.6861	96.1066	80	99.8014	95.7648	81.6861	100	78.5022	70.7792	88.1641	GREAT	86.2457	GREAT
5631	BARRA DA ESTIVA	-13.6647	102	0015,30	0073,01	2	-40.9256	QUARTZITO	METASSEDIMENTARY	8.33			504.1	1.873		0.13	640.5			1638	7.4	0.5	27.4733	65.724	37	37	82.73	83.0127	2.6	2.27	97.9245	86.3514	0.04	45.2499	REGULAR	4.5654	BAD
5637	BARRA DA ESTIVA	-13.7958	80	0040,83	0052,53	7	-40.835	QUARTZITO	METASSEDIMENTARY	9.22			163.1	0.065		0.14	231			650	16.8	0.32	42.7809	47.1825	49.999	63.5483	82.94	99.356	61.8165	49.999	94.3851	86.7465	0.04	59.7948	GOOD	25.4078	POOR
3143	BARRA DO MENDES	-12.09	50	6,40	23,95	14	-42.1047	QUARTZITO	METASSEDIMENTARY	8.6			104.53	0		0.2	326.24			422	5.6	0.76	48.8912	59.3832	61.2846	52.4766	84.2	100	50.4405	61.2846	98.6161	88.6886	0.04	63.7302	GOOD	25.632	POOR
996	BONINAL	-12.7753	51	-0000,00	0043,50	6	-41.7594	QUARTZITO	METASSEDIMENTARY	6.8			20	0		0.16	87.5			152	4.3	2.58	73.7859	80.2449	76.7656	84.7949	83.36	100	84.1363	76.7656	99.1184	87.4703	0.04	81.5686	GREAT	31.3967	POOR
1217	BONINAL	-12.7653	47	0000,00	0040,98	8	-41.9869	QUARTZITO	METASSEDIMENTARY	7.25			16.5	0		0	61			162	2.5	1.23	77.0235	91.217	76.1846	89.4339	80	100	88.9392	76.1846	99.8177	78.5022	0.04	83.0369	GREAT	31.3484	POOR
240	BONINAL	-12.7589	170	0000,00	0053,93	18	-41.7594	QUARTZITO	METASSEDIMENTARY	8.9			20.11	0		0.26	221.8			350	4.2	0	73.6949	53.1082	65.2552	64.7344	85.46	100	63.0607	65.2552	99.1571	90.0823	100	74.109	GOOD	76.9927	GOOD
2290	BONINAL	-12.6753	90	0000,00	0052,83	3	-41.9464	QUARTZITO	METASSEDIMENTARY	6.2			19.86	0		0.03	77.83			122	7	0.04	73.9026	66.7088	78.4796	86.4591	80.63	100	85.8643	78.4796	98.0778	80.8466	83.1556	81.0656	GREAT	84.5968	GREAT
3930	BONINAL	-12.6853	42	0002,00	0032,25	3	-41.9014	QUARTZITO	METASSEDIMENTARY	8.36			42.11	0		0.26	79.99			184	7.6	0.01	62.0166	64.9838	74.8971	86.0846	85.46	100	85.4759	74.8971	97.8479	90.0823	95.9044	77.2226	GOOD	86.3476	GREAT
4742	BONINAL	-12.8	108	0011,87	0066,05	1	-41.6867	QUARTZITO	METASSEDIMENTARY	6.8			19.89	0		0.25	61.44			150	3.7	0.36	73.8775	80.2449	76.8813	89.3549	85.25	100	88.8577	76.8813	99.351	89.8781	0.04	82.6047	GREAT	32.0362	POOR
5294	BONINAL	-12.83	82	0007,80	0044,20	12	-41.9897	QUARTZITO	METASSEDIMENTARY	7.58			3.07	0.05		0.13	59.16			100	5	0.42	109.934	87.7299	79.6911	89.7653	82.73	99.5042	89.2806	79.6911	98.8476	86.3514	0.04	92.2914	GREAT	32.1696	POOR
5564	BONINAL	-12.8222	170	0005,24	0053,88	3	-41.7128	QUARTZITO	METASSEDIMENTARY	7.55			7.94	0.008		0	20.98			37	0.8	0.68	90.2291	88.7734	82.5674	96.9253	80	99.9205	96.5949	82.5674	100	78.5022	0.04	89.0789	GREAT	32.7964	POOR
6121	BONINAL	-12.7308	100	7,30	50,41	6	-41.8653	QUARTZITO	METASSEDIMENTARY	6.35			25.85	0.05		0.1	21.04			90	0.8	0.06	69.6014	69.9757	80.2216	96.9136	82.1	99.5042	96.583	80.2216	100	85.0173	76.4459	82.0474	GREAT	87.9413	GREAT
1065	BONITO	-11.9344	60	0042,72	0044,96	2	-41.2978	QUARTZITO	METASSEDIMENTARY	6			145	0		0	5			404	3.9	0.23	44.384	62.4744	62.2609	100.089	80	100	100	62.2609	99.2734	78.5022	46.0359	68.7618	GOOD	76.6187	GOOD
6789	BONITO	-11.95	143	0004,40	0070,10	8	-41.3369	QUARTZITO	METASSEDIMENTARY	8.14			12.93	0.036		0.02	148.31			534	5.33	3.3	81.2604	70.6361	55.4804	75.0389	80.42	99.6428	73.9178	55.4804	98.7202	80.1068	0.04	75.4052	GOOD	27.3549	POOR
6409	BOTUPORÃ	-13.26	125	5,40	70,16	6	-42.6347	QUARTZITO	METASSEDIMENTARY	7.18			65.6	0.01		0.59	183			360	2.34	2.12	55.4814	89.464	64.6936	69.9849	92.3878	99.9006	68.5894	64.6936	99.8801	95.6136	0.04	72.2911	GOOD	28.7304	POOR
5586	CAÉM	-11.1614	48	2,22	27,04	9	-40.4442	QUARTZITO	METASSEDIMENTARY	8.58			301.84	0.012		0.13	398.57			1030	16	0.62	34.4575	59.8291	37	45.376	82.73	99.8808	43.6334	2.27	94.6816	86.3514	0.04	50.744	REGULAR	9.99884	BAD
6732	CAÉM	-11.0722	49	4,89	21,25	17	-40.4442	QUARTZITO	METASSEDIMENTARY	8.3			12.93	0		0	100.78			167	2.67	0.2	81.2604	66.4735	75.893	82.5614	80	100	81.8093	75.893	99.7515	78.5022	49.4064	81.7568	GREAT	77.1755	GOOD
5717	CAETANOS	-14.3739	50	-0,00	22,79	7	-40.9661	QUARTZITO	METASSEDIMENTARY	7.78			986.96	0.744		0.11	476.34			1600	55	0.34	17.9598	81.1284	37	38.8096	82.31	92.8715	38.0791	2.27	81.1838	85.4883	0.04	41.9244	REGULAR	9.36231	BAD
2455	CAMPO FORMOSO	-10.075	50	8,68	12,73	19	-40.9294	QUARTZITO	METASSEDIMENTARY	8.3			30.16	0		0.29	109.47			200	3.4	0.16	67.1545	66.4735	73.956	81.1318	86.09	100	80.3155	73.956	99.4675	90.6444	54.8373	78.0565	GOOD	78.9321	GOOD
877	CAMPO FORMOSO	-10.3711	80	0011,70	0024,23	22.6	-40.5853	QUARTZITO	METASSEDIMENTARY	7.4			115	16.8		0.78	580			794	49.2	0.02	47.5681	94.2153	43.9934	37	96.3244	18.8262	2.6	43.9934	83.0715	99.4942	91.2245	45.277	REGULAR	27.5866	POOR
6337	CAMPO FORMOSO	-10.1656	60	7,70	42,00	3	-40.3181	QUARTZITO	METASSEDIMENTARY	7.35			235.38	3.998		0.3	432.77			832	38	6.5	37.815	96.1164	42.5604	42.3616	86.3	67.2064	40.9656	42.5604	86.8322	90.818	0.04	51.5113	REGULAR	21.5218	POOR
6827	CAMPO FORMOSO	-10.58	132	15,73	73,05	1	-40.4356	QUARTZITO	METASSEDIMENTARY	8.16			339	0.09		0.12	523			948	70	4.75	32.8869	70.1001	38.5855	37	82.52	99.1094	2.6	38.5855	76.4844	85.9325	0.04	49.2838	REGULAR	9.39996	BAD
7466	CAMPO FORMOSO	-10.58	53	4,48	32,91	8	-40.4417	QUARTZITO	METASSEDIMENTARY	7.63			33.9	0.02		0	37.9			76	4.78	1.51	65.3314	86.0226	80.9339	93.6843	80	99.8014	93.2991	80.9339	98.9326	78.5022	0.04	80.9623	GREAT	32.2455	POOR
1947	GENTIO DO OURO	-11.65	87	3,82	62,29	0	-42.6847	QUARTZITO	METASSEDIMENTARY	8.44			2762.21	49.074		0.53	3784.51			7196	190.72	0.01	15	63.0549	37	37	91.1294	0.761256	2.6	2.27	46.8813	94.4672	95.9044	19.3848	POOR	11.2285	BAD
2276	GENTIO DO OURO	-11.5806	96	2,62	28,44	19	-42.7125	QUARTZITO	METASSEDIMENTARY	5.6		8.2	15.3	1.19		0.1	13.8			60	1.16	0.86	78.3192	54.4221	81.6861	98.3342	82.1	88.8442	98.0196	81.6861	100	85.0173	0.04	82.6588	GREAT	33.2309	POOR
917	IBIQUERA	-12.62	100	0027,75	0090,20	2	-40.9797	QUARTZITO	METASSEDIMENTARY	6.5			2380	1.515		0.68	3440	0		6288	33.2	1.38	15	73.3207	37	37	94.2687	86.0199	2.6	2.27	88.4916	97.4944	0.04	39.9071	REGULAR	4.56991	BAD
6101	IBITIARA	-12.4628	86	12,72	38,06	10	-42.2425	QUARTZITO	METASSEDIMENTARY	6.83			174.99	0		0	162.33			434	10.6	0.02	41.8251	80.9545	60.6401	72.9538	80	100	71.7205	60.6401	96.706	78.5022	91.2245	64.8298	GOOD	75.4222	GOOD
6911	IBITIARA	-12.7025	104	11,39	59,94	2	-42.0272	QUARTZITO	METASSEDIMENTARY	7.73			8.03	1.987		0.05	22.6			158	8.17	0.22	90.0138	82.723	76.4174	96.6102	81.05	82.0774	96.2756	76.4174	97.63	82.21	47.1025	84.8089	GREAT	80.6882	GREAT
7170	IBITIARA	-12.5217	108	7,09	51,72	9	-42.2681	QUARTZITO	METASSEDIMENTARY	7.77			32.8	0.9		0.14	45.9			150	10.8	0.13	65.8432	81.4445	76.8813	92.19	82.94	91.4425	91.7709	76.8813	96.6304	86.7465	59.8413	79.2064	GOOD	82.784	GREAT
7555	IBITIARA	-12.6642	108	8,70	81,50	2	-42.2883	QUARTZITO	METASSEDIMENTARY	8.74			64.1	0.15		0.33	227			396	18.6	0.18	55.8153	56.361	62.6984	64.0613	86.93	98.5201	62.3543	62.6984	93.7209	91.3083	51.9693	68.4625	GOOD	69.2082	GOOD
7559	IBITIARA	-12.4633	102	66,20	74,20	5.14	-42.2408	QUARTZITO	METASSEDIMENTARY	7.53			136	0.01		0	136			368	5.58	5.58	45.2605	89.4772	64.2466	76.9188	80	99.9006	75.8961	64.2466	98.6238	78.5022	0.04	67.9195	GOOD	28.5797	POOR
2132	IBOTIRAMA	-12.1706	120	35,03	82,42	3.6	-43.1881	QUARTZITO	METASSEDIMENTARY	7.06			2	0		0.04	26.3			51	3.84	2.06	119.95	86.4986	82.0673	95.8944	80.84	100	95.5493	82.0673	99.2967	81.5471	0.04	95.6787	GREAT	32.7905	POOR
7674	IBOTIRAMA	-12.17	80	5,75	44,79	9	-43.1039	QUARTZITO	METASSEDIMENTARY	8.1		134	129	1.08		0.15	275			410	1.48	0.3	45.9854	71.722	61.9342	58.1694	83.15	89.8209	56.2201	61.9342	100	87.119	39.8275	63.3613	GOOD	64.9878	GOOD
7527	IGAPORÃ	-13.7725	90	3,79	68,16	1.18	-42.7064	QUARTZITO	METASSEDIMENTARY	8.31			11	0.01		0.58	129			218	23.8	0.1	84.1574	66.2226	72.8958	78.0087	92.1782	99.9006	77.0415	72.8958	91.8265	95.4146	65.9302	82.8681	GREAT	79.1299	GOOD
	JACOBINA	-11.2658	120	3,69	58,85	4	-40.3492	QUARTZITO	METASSEDIMENTARY	8.25			224	0		0.05	525			876	0	0	38.484	67.744	40.9816	37	81.05	100	2.6	40.9816	100	82.21	100	51.856	REGULAR	27.4682	POOR
7418	JAGUARARI	-10.2233	67	7,75	27,07	18.86	-40.2428	QUARTZITO	METASSEDIMENTARY	8.06			48.4	0.01		0.26	193			274	8.2	0.38	59.9316	72.8269	69.6125	68.5923	85.46	99.9006	67.1209	69.6125	97.6186	90.0823	0.04	73.0328	GOOD	28.7561	POOR
7548	LICINIO DE ALMEIDA	-14.4042	62	4,90	46,84	3	-42.5033	QUARTZITO	METASSEDIMENTARY	7.9			5.01	0.1		0.02	30.3			47	2.67	0.3	99.3785	77.4444	82.2236	95.1265	80.42	99.0109	94.7687	82.2236	99.7515	80.1068	39.8275	90.32	GREAT	80.1504	GREAT
4708	MORPARÁ	-11.73	96	13,54	90,00	3	-43.1878	QUARTZITO	METASSEDIMENTARY	8.4			17.9	0		0.55	146.23			328	27.2	0.32	75.6419	64.0113	66.501	75.3533	91.549	100	74.2489	66.501	90.6071	94.8362	0.04	78.3455	GOOD	29.0729	POOR
2137	MORPARÁ	-11.855	100	0,86	52,85	3.06	-42.9017	QUARTZITO	METASSEDIMENTARY	8.79			20.3	0.01		0.23	244			348	15.7	0.15	73.539	55.3222	65.3678	61.9093	84.83	99.9006	60.1021	65.3678	94.7931	89.4391	56.4031	73.6214	GOOD	69.9339	GOOD
2161	MORPARÁ	-11.77	130	45,12	65,68	8.49	-43.2014	QUARTZITO	METASSEDIMENTARY	8.77			3.95	0.01		0.53	128			190	1.69	0.08	104.389	55.7352	74.5444	78.1656	91.1294	99.9006	77.2064	74.5444	100	94.4672	70.7792	87.187	GREAT	81.447	GREAT
1520	MUCUGÊ	-13.21	60	0003,10	0041,30	7	-41.6094	QUARTZITO	METASSEDIMENTARY	8.3			161.09	0		0.11	459.64			838	35	0.02	42.9495	66.4735	42.3401	40.1344	82.31	100	39.1177	42.3401	87.8659	85.4883	91.2245	54.5283	GOOD	57.5622	GOOD
6676	MUCUGÊ	-12.7131	120	-0000,00	0042,81	11	-41.5731	QUARTZITO	METASSEDIMENTARY	7.7			16.01	0.011		0.02	17.48			42	0.2	0.07	77.5391	83.6971	82.405	97.6095	80.42	99.8907	97.2874	82.405	100	80.1068	73.498	85.5119	GREAT	87.5245	GREAT
6688	MUCUGÊ	-13.2378	96	-0000,00	0034,75	17	-41.4578	QUARTZITO	METASSEDIMENTARY	8.15			6	0		0.1	34.97			74	0.93	0.13	95.7112	70.3675	81.032	94.2377	82.1	100	93.8636	81.032	100	85.0173	59.8413	89.0214	GREAT	84.7369	GREAT
6674	MUCUGÊ	-13.2153	84	0002,67	0016,66	32	-41.3392	QUARTZITO	METASSEDIMENTARY	10.52			15.01	0		0.1	40.26			160	2.89	0.03	78.6499	29.1535	76.3011	93.241	82.1	100	92.8462	76.3011	99.6658	85.0173	86.9957	79.7452	GOOD	87.2109	GREAT
7485	MUQUEM DO SAO FRANCISCO	-12.57	120	21,71	70,18	2.01	-43.2133	QUARTZITO	METASSEDIMENTARY	7.62			2	0.36		0.1	67.7			162	0.78	0	119.95	86.3609	76.1846	88.2376	82.1	96.4849	87.7048	76.1846	100	85.0173	100	92.6052	GREAT	87.4132	GREAT
7666	MUQUEM DO SAO FRANCISCO	-12.1342	100	15,90	54,52	10	-43.3303	QUARTZITO	METASSEDIMENTARY	6.78			47.9	4.9		0.37	144			396	1.88	2.73	60.086	79.7736	62.6984	75.6918	87.77	61.443	74.6053	62.6984	100	91.9179	0.04	68.0495	GOOD	29.001	POOR
7500	NOVO HORIZONTE	-12.99	68	5,12	47,32	5	-42.1439	QUARTZITO	METASSEDIMENTARY	8.52			39.9	1.32		0.01	205			394	7.33	1.05	62.8327	61.1889	62.8081	66.9576	80.21	87.7035	65.3987	62.8081	97.9513	79.3259	0.04	69.2919	GOOD	27.2568	POOR
7504	NOVO HORIZONTE	-12.8614	99	4,70	38,60	18	-42.0439	QUARTZITO	METASSEDIMENTARY	7.85			8.98	0.16		0	49.2			90	5.78	0.19	87.8991	78.9555	80.2216	91.5805	80	98.4222	91.1461	80.2216	98.5467	78.5022	50.6528	86.4164	GREAT	80.8417	GREAT
7521	NOVO HORIZONTE	-12.8006	49	15,67	23,96	12	-42.0419	QUARTZITO	METASSEDIMENTARY	6.34		8.1	5.5	0		0.03	0			58	0	0.26	97.4668	69.7554	81.7739	101.1	80.63	100	100	81.7739	100	80.8466	43.1301	90.3351	GREAT	82.2388	GREAT
2298	NOVO HORIZONTE	-12.82	120	43,10	64,20	1	-42.1611	QUARTZITO	METASSEDIMENTARY	8.06			74	0.07		0.25	226			440	29	2.83	53.7532	72.8269	60.3199	64.1902	85.25	99.3066	62.4895	60.3199	89.9676	89.8781	0.04	67.9789	GOOD	26.7338	POOR
2138	OLIVEIRA DOS BREJINHOS	-12.1367	130	17,31	60,29	2	-42.7253	QUARTZITO	METASSEDIMENTARY	8.17			44	0.77		0.03	261			496	15.4	0.3	61.3556	69.8338	57.3956	59.8296	80.63	92.6318	57.9373	57.3956	94.9046	80.8466	39.8275	67.3533	GOOD	62.927	GOOD
5143	PALMEIRAS	-12.5717	50	-0000,00	0007,60	24	-41.6025	QUARTZITO	METASSEDIMENTARY	7.2			29.3	0		0	59.16			152	10.6	3.65	67.6099	89.9631	76.7656	89.7653	80	100	89.2806	76.7656	96.706	78.5022	0.04	80.396	GREAT	31.2776	POOR
7227	PALMEIRAS	-12.5444	78	2,95	19,22	30	-41.6525	QUARTZITO	METASSEDIMENTARY	6.97			28	0.37		0.02	21.9			85	3.22	0.09	68.3276	84.3073	80.4806	96.7462	80.42	96.389	96.4134	80.4806	99.5374	80.1068	68.2639	81.7907	GREAT	85.8515	GREAT
5032	PIATÃ	-12.8892	90	0008,15	0068,73	1	-41.8386	QUARTZITO	METASSEDIMENTARY	5.1			4.95	0.053		0.02	8.7			18	2.2	0.03	99.6276	45.1378	82.8982	99.3474	80.42	99.4746	99.0411	82.8982	99.9347	80.1068	86.9957	88.8067	GREAT	90.0476	GREAT
2573	PIATÃ	-12.83	90	-0000,00	0061,26	1	-41.8425	QUARTZITO	METASSEDIMENTARY	5.8			12.55	0		0	31.87			46	9.5	0.42	81.7895	58.3789	82.2612	94.8267	80	100	94.4637	82.2612	97.1233	78.5022	0.04	84.676	GREAT	32.3983	POOR
1997	PIATÃ	-12.8511	50	6,75	30,52	8	-41.7989	QUARTZITO	METASSEDIMENTARY	8.3			22.53	0		0.8	61.07			966	1.6	1.46	71.825	66.4735	38.023	89.4213	96.7253	100	88.9262	38.023	100	99.8297	0.04	71.0054	GOOD	26.9462	POOR
2588	PIATÃ	-12.9306	70	0003,30	0056,91	1	-41.7744	QUARTZITO	METASSEDIMENTARY	7.4			43.1	0		0.13	150.56			240	8.3	0.07	61.6663	94.2153	71.6016	74.7003	82.73	100	73.5612	71.6016	97.5804	86.3514	73.498	75.6414	GOOD	78.4763	GOOD
269	PIATÃ	-12.8333	80	0012,60	0050,40	1	-41.9272	QUARTZITO	METASSEDIMENTARY	6.6			18.1	0		0.09	26.32			54	1.8	0.02	75.4547	75.594	81.9444	95.8905	81.89	100	95.5454	81.9444	100	84.5183	91.2245	84.3914	GREAT	90.1501	GREAT
4780	PIATÃ	-12.9261	49	0002,00	0030,76	8	-41.8433	QUARTZITO	METASSEDIMENTARY	6.3			6.96	0		0.8	28.8			80	3.4	0.48	92.7752	68.878	80.7346	95.4137	96.7253	100	95.0609	80.7346	99.4675	99.8297	0.04	90.6596	GREAT	33.6131	POOR
1403	PIATÃ	-13.1069	100	2,49	46,57	12	-42.0181	QUARTZITO	METASSEDIMENTARY	6.18			6.02	0.816		0.35	10.4			22	0.1	0.05	95.6446	66.2791	82.8834	99.0085	87.35	92.2092	98.6997	82.8834	100	91.6173	79.6532	89.6869	GREAT	90.7502	GREAT
6443	PIATÃ	-12.9597	100	4,44	47,93	13	-41.9044	QUARTZITO	METASSEDIMENTARY	8.02			7.96	0.04		0.02	51.12			92	0.48	0.26	90.181	73.9511	80.1168	91.2277	80.42	99.6032	90.7842	80.1168	100	80.1068	43.1301	86.8592	GREAT	79.4914	GOOD
7624	PIRIPÁ	-14.99	80	2,02	11,65	7	-41.7511	QUARTZITO	METASSEDIMENTARY	7.04			16	1.7		0	12			114	0	0	77.5498	86.0092	78.926	98.6906	80	84.4526	98.3792	78.926	100	78.5022	100	82.7898	GREAT	90.0523	GREAT
5502	REMANSO	-9.36389	53	0,55	19,73	16	-42.2117	QUARTZITO	METASSEDIMENTARY	7.2		80	5.8	1.14		0.26	97			248	2.2	0.063	96.3922	89.9631	71.1321	83.1911	85.46	89.2868	82.4663	71.1321	99.9347	90.0823	75.5358	85.0983	GREAT	82.0205	GREAT
7687	RIACHAO DAS NEVES	-11.5522	60	2,54	52,23	6	-45.1003	QUARTZITO	METASSEDIMENTARY	7.8		176	3.8	0.31		0.13	155			217	0.84	0.61	105.225	80.5006	72.9547	74.0366	82.73	96.9656	72.8619	72.9547	100	86.3514	0.04	86.0683	GREAT	29.7326	POOR
6760	RUI BARBOSA	-12.12	100	0007,82	0056,21	4	-40.5458	QUARTZITO	METASSEDIMENTARY	8.17			99.47	0.074		2.32	171.74			444	46.7	1	49.5822	69.8338	60.1071	71.5869	0	99.2671	70.279	60.1071	83.8976	0.11	0.04	0	POOR	9.97551	BAD
7463	SANTA LUZIA	-15.4133	63	20,10	22,53	21	-39.3878	QUARTZITO	METASSEDIMENTARY	9.03			17	1.05		0.41	254			380	2.02	2.39	76.5151	50.6121	63.58	60.6773	88.61	90.0892	58.8181	63.58	100	92.5125	0.04	72.7444	GOOD	27.262	POOR
5721	SAÚDE	-10.9428	66	0023,87	0033,03	9	-40.345	QUARTZITO	METASSEDIMENTARY	7.58			642.66	0.005		0.81	1204.38			2450	355	2.7	24.1002	87.7299	37	37	96.9237	99.9503	2.6	2.27	0.25	100	0.04	46.7946	REGULAR	1.69136	BAD
4914	SEABRA	-12.5367	80	0002,50	72,00	3	-41.7275	QUARTZITO	METASSEDIMENTARY	7.2			285.6	0		0.2	183.01			1046	72	21	35.2046	89.9631	37	69.9835	84.2	100	68.5879	2.27	75.8772	88.6886	0.04	55.9851	GOOD	10.9734	BAD
5129	SEABRA	-12.4342	120	0002,03	0026,36	10	-41.8083	QUARTZITO	METASSEDIMENTARY	10.5			28.89	0.04		0.06	54.9			190	6.2	0.5	67.8323	29.3736	74.5444	90.5372	81.26	99.6032	90.0748	74.5444	98.3851	82.837	0.04	75.8431	GOOD	31.4514	POOR
5812	SEABRA	-12.4425	45	0000,00	5,53	30	-41.8333	QUARTZITO	METASSEDIMENTARY	9.45			23.76	0.943		0.06	23.82			134	0.6	0.28	70.9602	43.3482	77.8005	96.3736	81.26	91.0525	96.0356	77.8005	100	82.837	41.406	78.7111	GOOD	80.0937	GREAT
5826	SEABRA	-12.3897	118	-0000,00	54,66	6	-41.7475	QUARTZITO	METASSEDIMENTARY	9			120.97	0.015		0.18	179.98			530	16.6	0.84	46.8696	51.177	55.6793	70.4111	83.78	99.851	69.0388	55.6793	94.4591	88.1144	0.04	64.1455	GOOD	27.0458	POOR
4908	SEABRA	-12.4444	96	1,87	56,18	8	-41.8369	QUARTZITO	METASSEDIMENTARY	6.6			17.8	0.32		0.03	59.9			108	3.4	0.24	75.7364	75.594	79.2567	89.6319	80.63	96.8693	89.1431	79.2567	99.4675	80.8466	45.0206	82.3556	GREAT	79.3346	GOOD
1256	SEABRA	-12.5983	80	0002,85	0061,25	3	-41.7936	QUARTZITO	METASSEDIMENTARY	7.5			57.5	0		0.2	244			352	4.8	0.02	57.3937	90.5451	65.1426	61.9093	84.2	100	60.1021	65.1426	98.9249	88.6886	91.2245	70.6202	GOOD	74.822	GOOD
1128	SEABRA	-12.46	75	0001,40	0041,60	6	-41.7347	QUARTZITO	METASSEDIMENTARY	8.4			175	0.38		0	227			654	3.3	0.38	41.8243	64.0113	49.82	64.0613	80	96.2932	62.3543	49.82	99.5063	78.5022	0.04	59.7588	GOOD	25.2928	POOR
1051	SEABRA	-12.6306	76	0021,98	0030,62	11	-41.8711	QUARTZITO	METASSEDIMENTARY	6.2			38.5	0.9		0.11	57			200	13.3	27.8	63.3763	66.7088	73.956	90.1559	82.31	91.4425	89.6826	73.956	95.6889	85.4883	0.04	76.6175	GOOD	31.3459	POOR
4907	SEABRA	-12.5903	53	0003,40	0025,59	12	-41.6897	QUARTZITO	METASSEDIMENTARY	7.3			226.9	0.022		0.48	237.72			774	37.6	8.12	38.3104	92.4795	44.7733	62.6957	90.0798	99.7816	60.9239	44.7733	86.9693	93.6037	0.04	59.3396	GOOD	24.5002	POOR
3056	SEABRA	-12.4136	47	0014,41	0027,04	7	-41.7731	QUARTZITO	METASSEDIMENTARY	8.3			223.85	0		0.12	407.21			876	3.4	0.02	38.4931	66.4735	40.9816	44.5948	82.52	100	42.9261	40.9816	99.4675	85.9325	91.2245	53.5348	GOOD	59.8556	GOOD
2964	SEABRA	-12.4214	54	0013,40	0033,87	4	-41.7694	QUARTZITO	METASSEDIMENTARY	6.8			129.81	8.75		0.09	279.1			476	5	0.06	45.8994	80.2449	58.4263	57.692	81.89	41.9056	55.7284	58.4263	98.8476	84.5183	76.4459	55.8703	GOOD	69.0094	GOOD
1565	SEABRA	-12.5747	80	3,34	60,49	3	-41.8597	QUARTZITO	METASSEDIMENTARY	7.4			143.36	0.713		0.02	138.19			474	12.6	0	44.5394	94.2153	58.5302	76.5809	80.42	93.1581	75.5408	58.5302	95.9516	80.1068	100	65.7512	GOOD	76.8392	GOOD
1523	SEABRA	-12.4683	50	0000,00	0039,40	2	-41.7381	QUARTZITO	METASSEDIMENTARY	8.3			76.34	0		0.05	182.25			334	21	0.14	53.3096	66.4735	66.1598	70.0905	81.05	100	68.7007	66.1598	92.8422	82.21	58.0679	69.3967	GOOD	71.941	GOOD
4378	SEABRA	-12.4742	70	0002,40	0010,37	18	-41.8011	QUARTZITO	METASSEDIMENTARY	8.4			33.82	0		0.04	126.87			262	2.2	0.21	65.368	64.0113	70.3125	78.3434	80.84	100	77.393	70.3125	99.9347	81.5471	48.2246	75.3209	GOOD	74.6489	GOOD
4369	SEABRA	-12.4436	90	0007,90	0043,10	5	-41.8292	QUARTZITO	METASSEDIMENTARY	7			25.86	0		0.1	40.06			66	2.6	0.13	69.5952	85.0346	81.4135	93.2785	82.1	100	92.8845	81.4135	99.7788	85.0173	59.8413	82.673	GREAT	84.5639	GREAT
4385	SEABRA	-12.32	64	0002,85	0041,85	3	-42.2197	QUARTZITO	METASSEDIMENTARY	7.8			11.94	0		0.04	78.22			94	1.6	0.15	82.6788	80.5006	80.0113	86.3914	80.84	100	85.7941	80.0113	100	81.5471	56.4031	84.6372	GREAT	81.2081	GREAT
6708	SEABRA	-12.2908	80	0000,51	0037,82	16	-41.8472	QUARTZITO	METASSEDIMENTARY	5.8			25.86	2.986		0.02	16.45			144	0.86	0.2	69.5952	58.3789	77.2275	97.8118	80.42	74.3186	97.492	77.2275	100	80.1068	49.4064	77.0333	GOOD	81.7244	GREAT
7165	SEABRA	-12.3356	131	31,86	62,34	3	-41.9714	QUARTZITO	METASSEDIMENTARY	8.09			11.9	12.6		0.37	339			452	12.8	0	82.739	71.9964	59.6833	51.1478	87.77	28.5807	49.1247	59.6833	95.8765	91.9179	100	60.942	GOOD	69.8949	GOOD
7166	SEABRA	-12.17	84	5,63	39,17	14	-41.96	QUARTZITO	METASSEDIMENTARY	7.99			15.9	0.11		0.42	77.8			310	0	3.46	77.6573	74.8072	67.5303	86.4643	88.82	98.9126	85.8697	67.5303	100	92.6626	0.04	81.0173	GREAT	30.8137	POOR
7229	SEABRA	-12.31	110	6,32	54,99	7	-42.2569	QUARTZITO	METASSEDIMENTARY	6.5			46.9	0.02		0.3	19.9			150	1.81	6.22	60.4003	73.3207	76.8813	97.1359	86.3	99.8014	96.8082	76.8813	100	90.818	0.04	79.2182	GOOD	32.9019	POOR
2304	SEABRA	-12.3453	102	6,14	49,76	21.38	-41.8714	QUARTZITO	METASSEDIMENTARY	8.12			3.99	0.01		0.24	54.4			105	2.25	0.14	104.173	71.1767	79.4205	90.6283	85.04	99.9006	90.1684	79.4205	99.9152	89.664	58.0679	90.5848	GREAT	83.664	GREAT
6166	SENTO SE	-10.5664	74	15,21	32,72	19	-41.8389	QUARTZITO	METASSEDIMENTARY	7.4			855.1	0		0.6	1432.72			2860	472	0.06	20.0435	94.2153	37	37	92.5974	100	2.6	2.27	0.25	95.8153	76.4459	44.4418	REGULAR	4.48767	BAD
4203	SENTO SE	-10.4169	46	0004,47	0034,04	4	-41.5378	QUARTZITO	METASSEDIMENTARY	8.32			387.06	2.6		1.02	595.95			1152	96	0.05	31.0876	65.9728	37	37	100.161	77.2255	2.6	2.27	68.9311	99.101	79.6532	47.6687	REGULAR	11.7874	BAD
6573	SENTO SE	-10.2533	120	2,60	63,75	0	-41.4178	QUARTZITO	METASSEDIMENTARY	7.94			428.09	6.81		0.46	793.69			1666	140	0.56	29.7146	76.2594	37	37	89.6599	50.8183	2.6	2.27	57.7048	93.2803	0.04	43.7847	REGULAR	4.22145	BAD
5530	SOUTO SOARES	-12.0947	60	0012,71	0038,00	8	-41.8831	QUARTZITO	METASSEDIMENTARY	5.85			32.62	0.05		0	18.9			94	0.2	0.66	65.9288	59.3897	80.0113	97.3313	80	99.5042	97.006	80.0113	100	78.5022	0.04	79.9152	GOOD	32.5578	POOR
2403	TANHAÇU	-13.9917	66	7,27	14,36	21	-41.2783	QUARTZITO	METASSEDIMENTARY	8.19			60.28	0.809		0.15	398.51			662	16.64	0	56.7059	69.3046	49.4642	45.3815	83.15	92.2734	43.6384	49.4642	94.4443	87.119	100	61.3431	GOOD	63.5944	GOOD
2959	TANHAÇU	-14.12	53	2,80	46,09	1	-41.3333	QUARTZITO	METASSEDIMENTARY	8.67			331	5.64		0.83	497			1084	88.8	0.17	33.2102	57.8507	37	37.2309	97.3154	57.0857	36.9111	2.27	70.9503	100	53.3619	45.8758	REGULAR	23.6664	POOR
5495	BONINAL	-12.7017	148	55,51	104,84	3	-41.7239	QUARTZITO / FILITO	METASSEDIMENTARY	8.48			93.13	2.616		0	240.31			726	16.8	0.16	50.5029	62.1142	46.7168	62.3702	80	77.1028	60.5835	46.7168	94.3851	78.5022	54.8373	59.5055	GOOD	62.4975	GOOD
6772	CAMPO FORMOSO	-10.5831	98	11,15	56,30	5	-40.4425	QUARTZITO / FILITO	METASSEDIMENTARY	8.38			79.8	0.05		0.07	165			268	15.6	0.91	52.68	64.4955	69.9622	72.5634	81.47	99.5042	71.3088	69.9622	94.8302	83.4296	0.04	70.3275	GOOD	28.8098	POOR
6832	JACOBINA	-11.3039	32	3,95	17,65	7	-40.5264	QUARTZITO / FILITO	METASSEDIMENTARY	6.01		20	4.5	0		0.09	43			192	0	1.1	101.616	62.6828	74.4268	92.7289	81.89	100	92.3226	74.4268	100	84.5183	0.04	87.9669	GREAT	31.8393	POOR
5794	PINDOBAÇU	-10.6	126	0001,55	0063,47	4	-40.3425	QUARTZITO / FILITO	METASSEDIMENTARY	8.52			17.28	0.012		0.09	146.57	0		204	1.2	0.62	76.2379	61.1889	73.7204	75.3018	81.89	99.8808	74.1947	73.7204	100	84.5183	0.04	78.6857	GOOD	29.8719	POOR
5795	PINDOBAÇU	-10.5969	78	0,00	45,83	10	-40.3406	QUARTZITO / FILITO	METASSEDIMENTARY	8.14			12	0		0.04	83.87			102	4	0.91	82.5891	70.6361	79.5833	85.4158	80.84	100	84.7817	79.5833	99.2346	81.5471	0.04	83.8105	GREAT	31.4455	POOR
7336	RIACHAO DAS NEVES	-11.4303	120	15,20	43,86	10	-44.8931	QUARTZITO / FILITO	METASSEDIMENTARY	8.67			48.7	1		0.13	306			430	1.75	0.63	59.8398	57.8507	60.8544	54.6555	82.73	90.538	52.6286	60.8544	100	86.3514	0.04	66.2292	GOOD	25.8469	POOR
1897	RIACHO DE SANTANA	-13.35	80	9,98	46,17	2	-42.9814	QUARTZITO / FILITO	METASSEDIMENTARY	7.1			256.98	0		0.58	1539.52			2214	1000	0.14	36.63	87.4815	37	37	92.1782	100	2.6	2.27	0.25	95.4146	58.0679	51.7548	REGULAR	4.32736	BAD
2352	SENHOR DO BONFIM	-10.4542	79	8,29	46,88	10	-40.2083	QUARTZITO / FILITO	METASSEDIMENTARY	7.92			288.4	0.39		0.11	486.74			1100	19	0.38	35.0728	76.8493	37	38.0067	82.31	96.1976	37.475	2.27	93.5739	85.4883	0.04	49.8544	REGULAR	9.54827	BAD
1283	SENHOR DO BONFIM	-10.3931	64	2,63	11,38	16	-40.2067	QUARTZITO / FILITO	METASSEDIMENTARY	7.42			25.86	0		0.1	43.19			128	8.87	4	69.5952	93.4674	78.1413	92.6935	82.1	100	92.2864	78.1413	97.363	85.0173	0.04	82.2357	GREAT	32.1394	POOR
5640	BARRA DA ESTIVA	-13.7969	80	0023,83	0051,01	2	-40.77	XISTO	METASSEDIMENTARY	9.19			88.96	0.039		0.21	483			738	205	0.24	51.1459	47.7076	46.2214	38.2935	84.41	99.6131	37.6885	46.2214	44.1942	88.9524	45.0206	56.9844	GOOD	47.6294	REGULAR
2295	BONINAL	-12.7042	77	0056,20	0061,64	2	-41.765	XISTO	METASSEDIMENTARY	8.3			265.52	1.6		0.03	640.7			1012	25	0.04	36.1888	66.4735	37	37	80.63	85.2962	2.6	2.27	91.3944	80.8466	83.1556	48.6359	REGULAR	12.0618	BAD
1984	CAMPO FORMOSO	-10.1667	114	0011,50	0072,72	2	-40.29	XISTO	METASSEDIMENTARY	8.3			8595.1	7.22		0.86	5547			23776	1100	0	15	66.4735	37	37	97.8868	48.7889	2.6	2.27	0.25	100	100	36.6941	POOR	4.67702	BAD
7619	CANDIDO SALES	-15.19	120	5,70	76,70	5	-41.3208	XISTO	METASSEDIMENTARY	6.1		102	314	0.02		0.19	310			878	87	0.33	33.9236	64.5742	40.9119	54.2178	83.99	99.8014	52.1864	40.9119	71.4637	88.4097	0.04	53.4872	GOOD	21.956	POOR
7083	CASA NOVA	-9.16944	90	13,94	68,06	2	-40.9225	XISTO	METASSEDIMENTARY	7.8		207	139	26		0.45	419			1172	31	0.087	44.9618	80.5006	37	43.5505	89.4499	7.54413	41.9972	2.27	89.2619	93.1226	68.9985	37.6848	REGULAR	26.1005	POOR
895	FORMOSA DO RIO PRETO	-11.07	100	0003,28	0061,56	2.37	-45.0686	XISTO	METASSEDIMENTARY	7.8			6	0.01		0.09	103			222	0	0.1	95.7112	80.5006	72.6603	82.1938	81.89	99.9006	81.4255	72.6603	100	84.5183	65.9302	85.5563	GREAT	79.9994	GOOD
7224	JAGUARARI	-10.3025	100	4,35	36,22	14.11	-40.2047	XISTO	METASSEDIMENTARY	7.75			12	0.01		0.17	65.1			143	6	4.63	82.5891	82.0808	77.285	88.6999	83.57	99.9006	88.1822	77.285	98.462	87.8017	0.04	84.8446	GREAT	31.8523	POOR
7547	JUAZEIRO	-9.23278	60	12,70	38,18	8	-40.1358	XISTO	METASSEDIMENTARY	7.35			1022	6.96		0.47	1871			3588	616	0.15	17.4475	96.1164	37	37	89.8698	50.0662	2.6	2.27	0.25	93.4406	56.4031	38.4961	REGULAR	4.29753	BAD
2092	MANOEL VITORINO	-14.1133	70	5,30	55,79	3	-40.6869	XISTO	METASSEDIMENTARY	8.3			1146.99	6.5		0.71	1547.71			3258	187.5	0.04	15.7365	66.4735	37	37	94.8913	52.4086	2.6	2.27	47.5079	98.1277	83.1556	37.369	REGULAR	11.1103	BAD
1061	MORPARÁ	-11.8	80	0002,00	0029,13	7.2	-43.1	XISTO	METASSEDIMENTARY	7.65			28	0.01		0.35	260			446	11.3	0.04	68.3276	85.3506	60.0009	59.95	87.35	99.9006	58.0622	60.0009	96.4414	91.6173	83.1556	72.3992	GOOD	71.6473	GOOD
1548	PEDRO ALEXANDRE	-10.0119	80	4,53	43,52	4	-37.9689	XISTO	METASSEDIMENTARY	7.66			17514	14.804		3.32	8122.77			20420	1525	0.09	15	85.0169	37	37	0	22.9577	2.6	2.27	0.25	0.11	68.2639	0	POOR	1.60185	BAD
1008	RIO DE CONTAS	-13.68	60	0002,40	0037,63	5.61	-41.6528	XISTO	METASSEDIMENTARY	7			1640	2.8		0.22	2940			4860	170	0.16	15	85.0346	37	37	84.62	75.7055	2.6	2.27	51.0518	89.2022	54.8373	38.7655	REGULAR	10.5031	BAD
1012	RIO DE CONTAS	-13.93	80	0005,77	0059,77	1.29	-41.5275	XISTO	METASSEDIMENTARY	7.1			2580	0.02		0.61	3110			6748	280	0.19	15	87.4815	37	37	92.8068	99.8014	2.6	2.27	0.25	96.0195	50.6528	41.0657	REGULAR	4.25522	BAD
5436	SAÚDE	-10.845	70	0002,38	0018,18	9	-40.3133	XISTO	METASSEDIMENTARY	7.87			47.38	0.012		0.47	96			360	3.2	0.2	60.2486	78.347	64.6936	83.3585	89.8698	99.8808	82.6408	64.6936	99.5452	93.4406	49.4064	75.1154	GOOD	76.0646	GOOD
1177	SAO JOSE DO JACUIPE	-11.4431	60	0011,14	0050,71	1.44	-39.8878	XISTO / QUARTZITO	METASSEDIMENTARY	7.05			1750	7.5		0.58	2370			4272	179	0.16	15	86.2537	37	37	92.1782	47.4497	2.6	2.27	49.1996	95.4146	54.8373	36.6661	POOR	10.5433	BAD
5426	BARRA	-11.3694	51	19,32	26,75	11.3	-43.3106	QUARTZITO	METASSEDIMENTARY	8.23			40.5	0.01		0.97	146			316	9.55	0.32	62.6063	68.2598	67.1863	75.3882	99.6682	99.9006	74.2856	67.1863	97.1043	100	0.04	76.0157	GOOD	29.7384	POOR
1627	BONITO	-11.8579	150	115,37	123,94	6.66	-41.3124	QUARTZITO	METASSEDIMENTARY	5.73			19.2	0.0125		0.02	14.15			74	8.4	1.08	74.4655	56.9782	81.032	98.2651	80.42	99.8758	97.9498	81.032	97.5422	80.1068	0.04	82.7865	GREAT	32.7189	POOR
2976	CAMPO ALEGRE DE LOURDES	-9.62	41	5,11	23,75	5.86	-42.76	FILITO	METASSEDIMENTARY	7.54			641	3.5		0	835			1740	10.5	0	24.1365	89.1245	37	37	80	70.6169	2.6	2.27	96.7439	78.5022	100	43.1263	REGULAR	12.4196	BAD
3785	CAMPO ALEGRE DE LOURDES	-9.46583	65.5	21,54	43,57	6.91	-43.0214	FILITO	METASSEDIMENTARY	7.24			602	3.36		0.22	980			1578	10.6	0.04	25.014	90.9655	37	37	84.62	71.6065	2.6	2.27	96.706	89.2022	83.1556	44.0582	REGULAR	12.3592	BAD
5489	CAMPO ALEGRE DE LOURDES	-9.65583	68	21,95	45,74	5.43	-42.9994	FILITO	METASSEDIMENTARY	6.87			395	21.7		0.05	553			1470	14.1	0	30.8114	81.9055	37	37	81.05	11.5674	2.6	2.27	95.3894	82.21	100	34.9569	POOR	12.4759	BAD
5719	CAMPO ALEGRE DE LOURDES	-9.60772	68	26,29	39,44	9.42	-43.0338	FILITO	METASSEDIMENTARY	7.25			228	13.8		0.09	333			932	21.4	0	38.2451	91.217	39.0978	51.7684	81.89	25.367	49.7373	39.0978	92.6964	84.5183	100	44.746	REGULAR	61.4321	GOOD
3178	CAMPO FORMOSO	-10.1281	60	00005,16	0048,79	0.68	-40.4997	QUARTZITO	METASSEDIMENTARY	7.29			167.48	48.864		0.37	559.74			1126	60	2.8	42.4206	92.2263	37	37	87.77	0.777314	2.6	2.27	79.5884	91.9179	0.04	25.8139	POOR	4.44879	BAD
5500	JUAZEIRO	-9.29417	50	15,52	30,69	8.24	-40.1044	FILITO	METASSEDIMENTARY	7.4		38	4000	3.74		0.51	4444			10327	253	0.067	15	94.2153	37	37	90.7096	68.9522	2.6	2.27	0.25	94.1118	74.357	38.852	REGULAR	4.45952	BAD
5613	JUAZEIRO	-9.58361	46.5	2,77	29,56	3.38	-40.11	FILITO	METASSEDIMENTARY	8.49			703	1.03		1.72	656			1828	55.5	0.17	22.8374	61.8814	37	37	0	90.2685	2.6	2.27	81.0229	0.11	53.3619	0	POOR	4.14507	BAD
5322	NOVO HORIZONTE	-12.9517	63	4,09	40,79	7.92	-42.1531	QUARTZITO	METASSEDIMENTARY	7.53			60.3	0.01		0.65	229			482	8.09	0.28	56.701	89.4772	58.1154	63.8043	93.6433	99.9006	62.0848	58.1154	97.6606	96.8564	41.406	70.115	GOOD	66.8012	GOOD
6919	AGUA FRIA	-11.7992	160	65,18	102,67	2.41	-38.8344	SEDIMENTARY	SEDIMENTARY	8.35			74.7	0.04		0.22	130			334	17	0.17	53.6189	65.2295	66.1598	77.852	84.62	99.6032	76.877	66.1598	94.3111	89.2022	53.3619	71.0584	GOOD	74.5342	GOOD
7136	AGUA FRIA	-11.7589	56.3	17,75	26,70	13.39	-38.7567	SEDIMENTARY	SEDIMENTARY	8.6			161	0.1		0.57	109			632	85.5	0.17	42.9571	59.3832	50.8126	81.2085	91.9685	99.0109	80.3957	50.8126	71.8941	95.2186	53.3619	64.218	GOOD	67.7741	GOOD
6893	ALCOBAÇA	-17.4125	30	-0,00	12,23	14.4	-39.43	SEDIMENTARY	SEDIMENTARY	7.58			17.08	0.142		0.05	23.82			138	3.75	0.2	76.4354	87.7299	77.5719	96.3736	81.05	98.5984	96.0356	77.5719	99.3316	82.21	49.4064	84.0356	GREAT	81.7028	GREAT
7398	AMELIA RODRIGUES	-12.4494	145	10,32	65,11	4.21	-38.7144	SEDIMENTARY	SEDIMENTARY	8.69			16.2	0.61		0.28	42.4			238	14.1	0.1	77.337	57.4208	71.7191	92.8408	85.88	94.1168	92.4371	71.7191	95.3894	90.4645	65.9302	80.8137	GREAT	82.7801	GREAT
5494	ANTAS	-10.3786	296	175,56	179,98	10	-38.39	SEDIMENTARY	SEDIMENTARY	7.97			54.41	0.032		0	40.41			218	2.6	0.28	58.2025	75.3843	72.8958	93.2129	80	99.6824	92.8175	72.8958	99.7788	78.5022	41.406	76.1986	GOOD	77.2953	GOOD
7754	APORÁ	-11.87	48.5	25,17	42,00	0.43	-38.2	SEDIMENTARY	SEDIMENTARY	7.24			44	15.2		0.04	53.1			382	9.75	1	61.3556	90.9655	63.4693	90.8654	80.84	22.0716	90.4121	63.4693	97.0283	81.5471	0.04	60.1851	GOOD	30.0046	POOR
2268	ARAÇÁS	-12.1883	148.2	2,76	9,73	37.71	-38.2469	SEDIMENTARY	SEDIMENTARY	7.51			25.9	0.24		0.13	33.3			99	2	0.14	69.5704	90.1875	79.7448	94.5546	82.73	97.6426	94.1865	79.7448	100	86.3514	58.0679	82.517	GREAT	84.3196	GREAT
1260	ARACI	-11.36	121	73,80	79,08	9.64	-38.8183	SEDIMENTARY	SEDIMENTARY	8.3			265	2		0.48	395			1090	97.2	3	36.2153	66.4735	37	45.7028	90.0798	81.9714	43.9323	2.27	68.5997	93.6037	0.04	50.9131	REGULAR	9.59938	BAD
2026	ARACI	-11.1378	24	0009,50	0018,00	1.29	-38.9539	SEDIMENTARY	SEDIMENTARY	8.5			465.26	0		0.78	670.8			1610	125	0.14	28.5753	61.6496	37	37	96.3244	100	2.6	2.27	61.3256	99.4942	58.0679	48.0141	REGULAR	11.0969	BAD
3877	ARACI	-11.3569	155	69,36	77,89	16.12	-38.8275	SEDIMENTARY	SEDIMENTARY	7.82			242.36	0		0.25	463.83			782	39	0.09	37.4206	79.8784	44.4592	39.7978	85.25	100	38.8492	44.4592	86.4901	89.8781	68.2639	53.8977	GOOD	56.3318	GOOD
1203	ARACI	-11.2772	66	00031,65	0052,48	2.03	-38.4314	SEDIMENTARY	SEDIMENTARY	8.39			350.2	1.368		0.86	440			1054	50	0.28	32.4464	64.2529	37	41.7504	97.8868	87.2861	40.4469	2.27	82.8087	100	41.406	49.8042	REGULAR	24.1183	POOR
6944	ARACI	-11.3119	134.5	00024,75	0103,32	5.36	-38.8833	SEDIMENTARY	SEDIMENTARY	8.12			1846.44	0.004		0.18	1334.84			4148	306.35	0.66	15	71.1767	37	37	83.78	99.9602	2.6	2.27	0.25	88.1144	0.04	39.9939	REGULAR	1.65956	BAD
7076	ARACI	-11.36	210	82,74	129,69	5.22	-38.8197	SEDIMENTARY	SEDIMENTARY	10.34			196.69	0		0.54	103.56			510	50.14	0.07	40.2413	31.1884	56.6833	82.1014	91.3392	100	81.329	56.6833	82.7628	94.65	73.498	62.759	GOOD	74.7081	GOOD
7643	BAIANOPOLIS	-12.7289	62	4,20	9,99	30.45	-44.6111	SEDIMENTARY	SEDIMENTARY	6.61			3	0		0	5.2			22	0	0	110.454	75.8233	82.8834	100.049	80	100	100	82.8834	100	78.5022	100	93.7148	GREAT	91.6682	GREAT
728	BANZAÊ	-10.6819	110	48,80	50,43	4.39	-38.5931	SEDIMENTARY	SEDIMENTARY	6			72.7	1.15		0.08	80.32			342	5	0.38	54.0063	62.4744	65.7066	86.0275	81.68	89.1981	85.4167	65.7066	98.8476	83.9895	0.04	70.4901	GOOD	30.0353	POOR
2134	BANZAÊ	-10.58	60.69	13,80	18,05	6.9	38.52	SEDIMENTARY	SEDIMENTARY	6.6			173.33	0.34		0.29	132.8			420	1.8	0.02	41.9544	75.594	61.3925	77.4151	86.09	96.6769	76.4179	61.3925	100	90.6444	91.2245	65.8923	GOOD	79.1592	GOOD
1458	BANZAÊ	-10.58	239	00073,50	0085,70	13.64	-38.6828	SEDIMENTARY	SEDIMENTARY	8.3			42.73	0		0.25	94.36			194	2.8	0.11	61.7962	66.4735	74.3091	83.6337	85.25	100	82.9276	74.3091	99.7009	89.8781	63.7591	76.7192	GOOD	81.2521	GREAT
1173	BANZAÊ	-10.56	187.5	00084,55	0097,94	34.41	-38.6039	SEDIMENTARY	SEDIMENTARY	6.59			24.72	0.638		0	26			106	0.2	0.32	70.3199	75.3651	79.366	95.9522	80	93.8552	95.608	79.366	100	78.5022	0.04	81.1915	GREAT	32.3549	POOR
1181	BANZAÊ	-10.5917	169	00065,68	0077,64	39.6	-38.6128	SEDIMENTARY	SEDIMENTARY	6.73			47.38	1.817		0.34	62			220	0.2	0.36	60.2486	78.6013	72.7781	89.2543	87.14	83.4761	88.7541	72.7781	100	91.4641	0.04	75.5036	GOOD	31.6729	POOR
5762	BANZAÊ	-10.6928	180	00093,21	0105,88	11.98	-38.625	SEDIMENTARY	SEDIMENTARY	7.62			75.61	1.02		0.05	78.84			360	12	0.24	53.4464	86.3609	64.6936	86.2838	81.05	90.3582	85.6825	64.6936	96.1774	82.21	45.0206	71.2867	GOOD	74.0367	GOOD
5782	BANZAÊ	-10.68	100	00020,87	0025,66	29.3	-38.6564	SEDIMENTARY	SEDIMENTARY	7.36			181.24	0.265		0	88.83			612	20	0.9	41.3491	95.7326	51.7328	84.5685	80	97.4003	83.9009	51.7328	93.2074	78.5022	0.04	64.194	GOOD	27.4586	POOR
6001	BANZAÊ	-10.5889	176	42,68	57,42	27.28	-38.6869	SEDIMENTARY	SEDIMENTARY	9.75			55.68	0		0	48.5			220	1.4	0.04	57.8642	38.8126	72.7781	91.7094	80	100	91.2784	72.7781	100	78.5022	83.1556	73.4169	GOOD	84.2289	GREAT
6250	BANZAÊ	-10.63	163	0016,96	0036,27	34.52	-38.7039	SEDIMENTARY	SEDIMENTARY	8.54			83.1	0.72		0.33	136.74			332	8.8	0.08	52.1064	60.7319	66.2734	76.8045	86.93	93.0933	75.7759	66.2734	97.3897	91.3083	70.7792	69.7467	GOOD	77.7395	GOOD
1409	BANZAÊ	-10.68	144	0071,83	0078,13	10.98	-38.58	SEDIMENTARY	SEDIMENTARY	6.3			32.79	0		0.05	13.86			96	1.2	0.12	65.8479	68.878	79.9051	98.3224	81.05	100	98.0077	79.9051	100	82.21	61.7342	80.8195	GREAT	85.3601	GREAT
1877	BANZAÊ	-10.6392	108	62,80	67,35	5.86	-38.5667	SEDIMENTARY	SEDIMENTARY	6.21			178	3.16		0.18	276			678	89	0.17	41.5937	66.9241	48.7607	58.0526	83.78	73.0443	56.0997	48.7607	70.8935	88.1144	53.3619	56.6309	GOOD	59.7569	GOOD
1401	BANZAÊ	-10.64	161	18,00	38,75	45	-38.6978	SEDIMENTARY	SEDIMENTARY	7.42			55.15	0.859		0.32	104			238	3.22	0.06	58.0043	93.4674	71.7191	82.0288	86.72	91.8159	81.2531	71.7191	99.5374	91.1492	76.4459	75.1699	GOOD	82.0793	GREAT
7672	BANZAÊ	-10.58	250	85,48	93,64	18.43	-38.68	SEDIMENTARY	SEDIMENTARY	7.25			42.1	0		0	35			324	0	0	62.0202	91.217	66.729	94.232	80	100	93.8578	66.729	100	78.5022	100	76.8737	GOOD	84.9354	GREAT
7690	BANZAÊ	-10.6	216	125,37	129,00	10.15	-38.6925	SEDIMENTARY	SEDIMENTARY	7.22			49.6	0		0.03	39			314	0	0	59.5681	90.4636	67.3008	93.4774	80.63	100	93.0878	67.3008	100	80.8466	100	76.1806	GOOD	85.3109	GREAT
7523	BARRA	-11.2411	63	10,26	60,00	7.2	-43.2292	SEDIMENTARY	SEDIMENTARY	8.48			7.98	0.01		0.3	31.8			244	1.67	0.4	90.1331	62.1142	71.3668	94.8401	86.3	99.9006	94.4773	71.3668	100	90.818	0.04	85.4504	GREAT	32.028	POOR
7755	BARRA	-10.8383	46.5	3,49	8,62	24.76	-43.3028	SEDIMENTARY	SEDIMENTARY	6.96			3	0.68		0.02	12			5477	7.37	2.45	110.454	84.0656	37	98.6906	80.42	93.4642	98.3792	2.27	97.936	80.1068	0.04	77.9832	GOOD	12.4859	BAD
1094	BELMONTE	-15.88	97	0003,00	0027,77	25.52	-38.9108	SEDIMENTARY	SEDIMENTARY	7.6			222	0		0.1	144			418	0	0.08	38.6052	87.0423	61.5006	75.6918	82.1	100	74.6053	61.5006	100	85.0173	70.7792	64.567	GOOD	75.3853	GOOD
7491	BELMONTE	-16.0414	100	28,19	36,49	21.42	-39.0983	SEDIMENTARY	SEDIMENTARY	6.65			12	0.01		0	7.18			98	8.22	0.38	82.5891	76.7437	79.7984	99.6514	80	99.9006	99.3471	79.7984	97.6109	78.5022	0.04	86.1545	GREAT	32.6179	POOR
7711	BELMONTE	-15.9544	106	30,00	34,94	15.84	-39.0803	SEDIMENTARY	SEDIMENTARY	5.58			11	0.01		0.35	12.1			135	5.13	3.12	84.1574	54.0341	77.7434	98.6708	87.35	99.9006	98.3592	77.7434	98.7974	91.6173	0.04	85.6468	GREAT	33.1237	POOR
908	BIRITINGA	-11.63	185	0013,90	0078,70	131.97	-38.7917	SEDIMENTARY	SEDIMENTARY	7.45			47	0.004		0.38	38			170	2	0.02	60.3686	92.3587	75.7177	93.6655	87.98	99.9602	93.2798	75.7177	100	92.0666	91.2245	79.6593	GOOD	88.7879	GREAT
1097	BIRITINGA	-11.6294	212.53	0018,55	0061,78	198	-38.7972	SEDIMENTARY	SEDIMENTARY	6.9			55	0.01		0.18	43			178	0	0.01	58.0443	82.6224	75.2492	92.7289	83.78	99.9006	92.3226	75.2492	100	88.1144	95.9044	77.563	GOOD	88.3767	GREAT
7577	BIRITINGA	-11.5622	247.5	48,56	71,47	79.2	-38.7947	SEDIMENTARY	SEDIMENTARY	7.98			72.1	0.23		0.05	47.5			218	6.16	0.34	54.1248	75.0951	72.8958	91.8939	81.05	97.7397	91.4676	72.8958	98.4004	82.21	0.04	74.5238	GOOD	31.3618	POOR
2318	BONINAL	-12.79	72.5	0005,08	0060,46	4.8	-41.9028	SEDIMENTARY	SEDIMENTARY	6.1			53.35	3.9		0	61.76			156	4.2	0.13	58.4917	64.5742	76.5336	89.2974	80	67.8643	88.7985	76.5336	99.1571	78.5022	59.8413	71.7414	GOOD	81.0608	GREAT
4760	BONINAL	-12.8825	81	0002,94	0035,47	15.51	-41.7389	SEDIMENTARY	SEDIMENTARY	6.5			5.97	0		0.27	50.88			75	4.2	0.64	95.8117	73.3207	80.9831	91.2718	85.67	100	90.8294	80.9831	99.1571	90.2774	0.04	89.3682	GREAT	32.7001	POOR
7675	CACHOEIRA	-12.59	55	32,64	36,32	6.37	-38.8242	SEDIMENTARY	SEDIMENTARY	7.3		12	8.5	2.95		0.1	14			52	2.6	0.033	88.9333	92.4795	82.0269	98.2947	82.1	74.5851	97.9797	82.0269	99.7788	85.0173	85.8053	85.5316	GREAT	90.1376	GREAT
4448	CAMAÇARI	-12.75	12	00001,19	0002,28	12.34	-38.1803	SEDIMENTARY	SEDIMENTARY	7.39			72.55	0		0.49	115.24			338	28.4	0.48	54.0358	94.5919	65.933	80.1963	90.2897	100	79.3362	65.933	90.1803	93.7698	0.04	73.6308	GOOD	29.4751	POOR
3146	CAMAÇARI	-12.6939	62	00010,80	0042,22	4.68	-38.3369	SEDIMENTARY	SEDIMENTARY	8.7			15.78	0		0.15	68.18			134	1.6	0.13	77.7874	57.2071	77.8005	88.1525	83.15	100	87.6169	77.8005	100	87.119	59.8413	82.0239	GREAT	82.512	GREAT
3111	CAMAÇARI	-12.6694	80	0007,36	0025,01	13.64	-38.2767	SEDIMENTARY	SEDIMENTARY	6.9			14.99	0		0.03	46.4			198	3.8	0.32	78.6729	82.6224	74.0737	92.0973	80.63	100	91.676	74.0737	99.3122	80.8466	0.04	83.0643	GREAT	31.4882	POOR
3124	CAMAÇARI	-12.6703	74	0006,54	0020,64	16.12	-38.3092	SEDIMENTARY	SEDIMENTARY	6.9			13.8	0		0.2	18.94			94	10.6	0.94	80.1135	82.6224	80.0113	97.3235	84.2	100	96.9981	80.0113	96.706	88.6886	0.04	86.2336	GREAT	32.9701	POOR
1326	CAMAÇARI	-12.6528	240	0037,95	0077,05	145.44	-38.3361	SEDIMENTARY	SEDIMENTARY	6.8			7	0		0.14	12			102	1	0.1	92.6633	80.2449	79.5833	98.6906	82.94	100	98.3792	79.5833	100	86.7465	65.9302	89.3067	GREAT	86.7868	GREAT
1338	CAMAÇARI	-12.6553	256.7	0054,78	0087,98	99	-38.3381	SEDIMENTARY	SEDIMENTARY	7.7			17.5	0		0.06	23			82	2.8	0.44	76.0237	83.6971	80.6336	96.5325	81.26	100	96.1969	80.6336	99.7009	82.837	0.04	84.6728	GREAT	32.7963	POOR
982	CAMAÇARI	-12.6936	120	0014,84	0033,74	24.73	-38.3333	SEDIMENTARY	SEDIMENTARY	7.8			13.5	0		0	67			166	0	0.11	80.4993	80.5006	75.9514	88.3618	80	100	87.8332	75.9514	100	78.5022	63.7591	83.255	GREAT	81.4314	GREAT
1329	CAMAÇARI	-12.65	9	0001,76	0004,21	6.33	-38.0836	SEDIMENTARY	SEDIMENTARY	7.7			22.5	0		0.14	102.5			158	10.4	0.92	71.8467	83.6971	76.4174	82.2765	82.94	100	81.5118	76.4174	96.7818	86.7465	0.04	80.6399	GREAT	30.9168	POOR
3120	CAMAÇARI	-12.6736	220	0042,50	0106,30	99	-38.325	SEDIMENTARY	SEDIMENTARY	6.8			13.41	0.024		0.13	24.81			42	0.4	0.05	80.617	80.2449	82.405	96.182	82.73	99.7617	95.8413	82.405	100	86.3514	79.6532	86.3709	GREAT	89.0716	GREAT
2727	CAMAÇARI	-12.6447	252	0028,25	0073,83	144	-38.2889	SEDIMENTARY	SEDIMENTARY	7			11.38	0		0.15	68.92			164	6.4	0.02	83.5427	85.0346	76.068	88.0215	83.15	100	87.4815	76.068	98.3082	87.119	91.2245	84.7916	GREAT	86.3441	GREAT
225	CAMAÇARI	-12.7681	73	00006,97	0058,75	1.76	-38.33	SEDIMENTARY	SEDIMENTARY	6.7			75	0		0.14	72.5			245	245	0	53.5618	77.9021	71.3081	87.3904	82.94	100	86.8289	71.3081	37.4118	86.7465	100	74.0298	GOOD	72.6646	GOOD
1089	CAMAÇARI	-12.7633	200	0001,16	0134,44	22.6	-38.3333	SEDIMENTARY	SEDIMENTARY	7.5			21	0		0.18	21			202	2.5	1.08	72.9788	90.5451	73.8382	96.9214	83.78	100	96.5909	73.8382	99.8177	88.1144	0.04	82.9518	GREAT	32.3674	POOR
1514	CAMAÇARI	-12.69	250	00036,37	0069,27	131.97	-38.3625	SEDIMENTARY	SEDIMENTARY	6			16.64	0		0.01	15.02			132	1	0.4	76.8794	62.4744	77.9143	98.0934	80.21	100	97.7764	77.9143	100	79.3259	0.04	83.098	GREAT	32.4476	POOR
1287	CAMAÇARI	-12.6339	116.3	00014,80	0026,58	26.38	-38.3175	SEDIMENTARY	SEDIMENTARY	7			6.5	0		0.06	5			34	0	0.27	94.1188	85.0346	82.654	100.089	81.26	100	100	82.654	100	82.837	42.2486	90.5891	GREAT	82.5564	GREAT
2657	CAMAÇARI	-12.65	81	00017,15	0041,63	11.31	-38.36	SEDIMENTARY	SEDIMENTARY	6.6			9.4	0		0	17.6			40	6.4	0.18	87.0456	75.594	82.4725	97.586	80	100	97.2636	82.4725	98.3082	78.5022	51.9693	87.628	GREAT	83.1858	GREAT
1116	CAMAÇARI	-12.7603	303	00005,23	0061,71	186.12	-38.2781	SEDIMENTARY	SEDIMENTARY	7.5			10	0.04		0	12			40	13.9	0	85.9001	90.5451	82.4725	98.6906	80	99.6032	98.3792	82.4725	95.4642	78.5022	100	88.2245	GREAT	90.4111	GREAT
3013	CAMAÇARI	-12.6719	260	0042,10	0097,55	99	-38.3175	SEDIMENTARY	SEDIMENTARY	6.8			13.61	0		0	26.14			72	3.8	0.07	80.3567	80.2449	81.1291	95.9252	80	100	95.5806	81.1291	99.3122	78.5022	73.498	85.536	GREAT	86.3614	GREAT
1244	CAMAMU	-13.9194	7.7	2,40	3,69	1.69	-39.0114	SEDIMENTARY	SEDIMENTARY	7.85			35.74	0.328		0	212.66			328	22.4	2.2	64.5156	78.9555	66.501	65.9346	80	96.7923	64.3221	66.501	92.3331	78.5022	0.04	72.4157	GOOD	27.2342	POOR
1245	CAMAMU	-13.9192	8.2	2,67	3,24	1.62	-39.0111	SEDIMENTARY	SEDIMENTARY	7.72			37.73	0.104		0	216.91			336	24	1.7	63.6847	83.0462	66.0463	65.3738	80	98.9716	63.7324	66.0463	91.7544	78.5022	0.04	72.3881	GOOD	27.0849	POOR
1246	CAMAMU	-13.9197	7.8	2,11	2,34	1.98	-39.0117	SEDIMENTARY	SEDIMENTARY	6.08			9.23	0		0	12.76			60	6.4	1	87.3856	64.1515	81.6861	98.54	80	100	98.2273	81.6861	98.3082	78.5022	0.04	86.952	GREAT	32.7601	POOR
1247	CAMAMU	-13.92	8.3	1,87	2,24	1.98	-39.0119	SEDIMENTARY	SEDIMENTARY	5.11			24.82	4.15		0	21.27			172	16.6	1.2	70.2548	45.3149	75.6007	96.8688	80	66.1987	96.5377	75.6007	94.4591	78.5022	0.04	74.4106	GOOD	31.7109	POOR
2118	CAMAMU	-13.9372	158	15,63	19,89	13.64	-39.0206	SEDIMENTARY	SEDIMENTARY	8.12			74.9	0.04		0.27	229			382	14.8	0.37	53.5808	71.1767	63.4693	63.8043	85.67	99.6032	62.0848	63.4693	95.1281	90.2774	0.04	68.6267	GOOD	27.3304	POOR
1119	CAMPO FORMOSO	-10.1844	42	0003,44	0008,45	12.56	-40.7225	SEDIMENTARY	SEDIMENTARY	7.48			197.16	3.198		0.32	476.45			1196	25	10.5	40.209	91.2654	37	38.801	86.72	72.7689	38.0726	2.27	91.3944	91.1492	0.04	50.5533	REGULAR	9.64463	BAD
7472	CANAVIEIRAS	-15.4603	79	1,51	39,07	15.22	-38.9931	SEDIMENTARY	SEDIMENTARY	7.23			8.98	0		0	10.3			115	10.6	1.8	87.8991	90.7144	78.8705	99.0284	80	100	98.7198	78.8705	96.706	78.5022	0.04	87.9948	GREAT	32.4061	POOR
5532	CANUDOS	-9.84083	53	00005,55	0047,08	6.01	-38.9506	SEDIMENTARY	SEDIMENTARY	8.52			23.83	0.82		0	317.71			870	26	3.2	70.9126	61.1889	41.1918	53.3841	80	92.1725	51.3476	41.1918	91.0358	78.5022	0.04	63.2923	GOOD	22.4135	POOR
6072	CANUDOS	-9.79	150	52,34	59,24	16.84	-38.8864	SEDIMENTARY	SEDIMENTARY	7.75			123.3	1.113		0.24	218.81			460	14.2	0.84	46.6068	82.0808	59.2619	65.1246	85.04	89.5268	63.4705	59.2619	95.352	89.664	0.04	64.7517	GOOD	26.9784	POOR
7442	CARDEAL DA SILVA	-12.0722	178	45,97	62,77	14.94	-38.0172	SEDIMENTARY	SEDIMENTARY	7.92			25.7	0.16		0.33	28.3			138	5.28	0.61	69.6947	76.8493	77.5719	95.5096	86.93	98.4222	95.1584	77.5719	98.7395	91.3083	0.04	82.2787	GREAT	32.7788	POOR
1223	CICERO DANTAS	-10.5003	321	0193,86	0204,85	15.84	-38.5386	SEDIMENTARY	SEDIMENTARY	6.35			49.24	0		0	27.53			272	4	1.58	59.6761	69.9757	69.729	95.6576	80	100	95.3087	69.729	99.2346	78.5022	0.04	76.0179	GOOD	31.1754	POOR
1269	CICERO DANTAS	-10.6658	246	00128,30	0142,83	17.2	-38.415	SEDIMENTARY	SEDIMENTARY	7.8			79	0.187		0.32	175			392	3.8	0.29	52.8229	80.5006	62.918	71.1194	86.72	98.1584	69.7859	62.918	99.3122	91.1492	40.5997	69.8491	GOOD	69.9013	GOOD
7420	CICERO DANTAS	-10.5042	290	88,51	126,57	198	-38.6139	SEDIMENTARY	SEDIMENTARY	7.21			59.3	0.8		0.2	58.6			184	2.02	0.2	56.9443	90.2132	74.8971	89.8664	84.2	92.356	89.3847	74.8971	100	88.6886	49.4064	76.2093	GOOD	80.3214	GREAT
1233	CIPÓ	-11.05	88	0020,17	0028,78	27.28	-38.5742	SEDIMENTARY	SEDIMENTARY	8.5			44.48	0.02		0	106.2			266	1.2	0.58	61.1927	61.6496	70.0789	81.6668	80	99.8014	80.8749	70.0789	100	78.5022	0.04	74.1925	GOOD	29.8536	POOR
1231	CIPÓ	-11.1364	108	0008,67	0025,73	31.68	-38.4539	SEDIMENTARY	SEDIMENTARY	7.98			135.23	0.019		0	202.03			550	4.6	0.16	45.3383	75.0951	54.6913	67.3585	80	99.8113	65.8209	54.6913	99.0022	78.5022	54.8373	63.6382	GOOD	67.2902	GOOD
3369	CIPÓ	-11.1017	95	00001,50	0014,30	37.69	-38.5344	SEDIMENTARY	SEDIMENTARY	6.9			1043.14	5.05		0.31	1393.66			2784	13.6	0	17.1458	82.6224	37	37	86.51	60.5337	2.6	2.27	95.5765	90.986	100	38.894	REGULAR	12.6714	BAD
1424	CIPÓ	-11.0944	59	-0000,00		72	-38.5228	SEDIMENTARY	SEDIMENTARY	7.3			1180	0.04		0.35	1400			3692	12	0.2	15.3116	92.4795	37	37	87.35	99.6032	2.6	2.27	96.1774	91.6173	49.4064	40.989	REGULAR	11.5859	BAD
6143	CIPÓ	-11.14	61.5	-0000,00	7,68	37.69	-38.6044	SEDIMENTARY	SEDIMENTARY	7.1			56.67	0		0.05	33.8			178	4	0.06	57.6062	87.4815	75.2492	94.4596	81.05	100	94.0897	75.2492	99.2346	82.21	76.4459	77.4619	GOOD	85.2619	GREAT
6154	CIPÓ	-11.14	48	5,42	14,37	27.28	-38.5581	SEDIMENTARY	SEDIMENTARY	7.1			198.86	0		0.13	244.95			718	9	0.56	40.0928	87.4815	47.0505	61.7912	82.73	100	59.9788	47.0505	97.3135	86.3514	0.04	59.598	GOOD	24.896	POOR
6163	CIPÓ	-11.0742	174	48,11	53,09	26.38	-38.5372	SEDIMENTARY	SEDIMENTARY	7.6			28.04	0		0.33	92.17			170	15.8	0.16	68.3049	87.0423	75.7177	84.0027	86.93	100	83.312	75.7177	94.7559	91.3083	54.8373	80.4491	GREAT	79.6821	GOOD
6440	CIPÓ	-11.05	158	- 0,35	3,75	43.99	-38.5603	SEDIMENTARY	SEDIMENTARY	8.11			97.51	0.118		0.07	125.05			280	0.36	0.14	49.86	71.4488	69.2635	78.6305	81.47	98.8339	77.6944	69.2635	100	83.4296	58.0679	70.3585	GOOD	76.5165	GOOD
6596	CIPÓ	-11.0781	99	0001,16	0007,69	34.41	-38.5681	SEDIMENTARY	SEDIMENTARY	7.94			33.03	0.008		0.21	92.23			232	1.75	0.01	65.7346	76.2594	72.0719	83.9925	84.41	99.9205	83.3014	72.0719	100	88.9524	95.9044	77.8931	GOOD	84.9947	GREAT
7024	CIPÓ	-11.14	97	-0,00			-38.5572	SEDIMENTARY	SEDIMENTARY	7.65			272.95	0		0	373.76			856	12.67	0.9	35.8163	85.3506	41.6885	47.6962	80	100	45.7901	41.6885	95.9253	78.5022	0.04	53.7127	GOOD	21.971	POOR
885	CONCEIÇAO DO JACUIPE	-12.325	49	00010,20	0040,54	1.15	-38.7292	SEDIMENTARY	SEDIMENTARY	7.7			19	1.64		0.09	62			176	0	0.12	74.6405	83.6971	75.3664	89.2543	81.89	84.9578	88.7541	75.3664	100	84.5183	61.7342	80.1099	GREAT	82.0619	GREAT
5900	CONCEIÇAO DO JACUIPE	-12.3117	97.5	41,17	52,88	14.65	-38.7367	SEDIMENTARY	SEDIMENTARY	8.61			24.68	2.095		0.01	13.36			120	0.2	0.1	70.346	59.1616	78.5917	98.4212	80.21	81.201	98.1074	78.5917	100	79.3259	65.9302	78.6814	GOOD	85.275	GREAT
2109	CONCEIÇAO DO JACUIPE	-12.3261	167	47,50	103,22	18	-38.7073	SEDIMENTARY	SEDIMENTARY	7.7			64	2.8		0.13	82			274	0	0	55.8379	83.6971	69.6125	85.7375	82.73	75.7055	85.1157	69.6125	100	86.3514	100	71.4054	GOOD	84.7947	GREAT
7439	CONDE	-11.75	72	56,60	64,46	0.82	-37.7506	SEDIMENTARY	SEDIMENTARY	7.8			16.8	1.45		0.17	39.4			74	4.61	0.07	76.7164	80.5006	81.032	93.4023	83.57	86.5775	93.011	81.032	98.9984	87.8017	73.498	82.9204	GREAT	87.0813	GREAT
7708	CORRENTINA	-13.9539	240	132,31	138,40	87.98	-46.2025	SEDIMENTARY	SEDIMENTARY	7.12			3	0.01		0.02	3			5.4	5.88	1.66	110.454	87.9751	82.441	100.492	80.42	99.9006	100	82.441	98.5082	80.1068	0.04	94.4345	GREAT	33.1182	POOR
5128	CRISOPOLIS	-11.5	190.5	0015,76	0046,41	15.84	-38.1667	SEDIMENTARY	SEDIMENTARY	6.8			24.44	0		0.27	20.2			120	3.4	0.14	70.5037	80.2449	78.5917	97.0774	85.67	100	96.7489	78.5917	99.4675	90.2774	58.0679	83.163	GREAT	85.1113	GREAT
1569	CRISOPOLIS	-11.4172	103	0043,00	0096,00	5.65	-38.2222	SEDIMENTARY	SEDIMENTARY	7.1			95.16	0		0.3	116.16			446	3.6	0	50.201	87.4815	60.0009	80.0482	86.3	100	79.181	60.0009	99.3898	90.818	100	69.9477	GOOD	80.3508	GREAT
5623	CRISOPOLIS	-11.5	175	00033,19	0072,70	13.39	-38.1672	SEDIMENTARY	SEDIMENTARY	8.45			44.48	0.08		0	29.4			174	3.8	0.36	61.1927	62.8182	75.4836	95.2987	80	99.208	94.9439	75.4836	99.3122	78.5022	0.04	77.3044	GOOD	31.8201	POOR
1228	CRISOPOLIS	-11.5133	177	00010,10	0031,49	20.8	-38.1603	SEDIMENTARY	SEDIMENTARY	7.15			24	0		0	27			202	4	0.48	70.7974	88.718	73.8382	95.7595	80	100	95.4123	73.8382	99.2346	78.5022	0.04	81.4536	GREAT	31.6707	POOR
3049	CRISOPOLIS	-11.39	87	00006,52	0024,02	11.44	-38.1994	SEDIMENTARY	SEDIMENTARY	8.6			47.13	0		0.24	111.56			208	9	0.08	60.3274	59.3832	73.4848	80.7917	85.04	100	79.9596	73.4848	97.3135	89.664	70.7792	75.1794	GOOD	80.9184	GREAT
1618	CRISOPOLIS	-11.5542	88	20,84	48,29	14.65	-38.2169	SEDIMENTARY	SEDIMENTARY	6.4			59.48	0		0.5	53.88			148	38.25	0	56.9002	71.082	76.9969	90.723	90.4997	100	90.2658	76.9969	86.7465	93.9392	100	77.6676	GOOD	87.5637	GREAT
1418	CRISOPOLIS	-11.4697	138.5	39,10	52,80	12.7	-38.1633	SEDIMENTARY	SEDIMENTARY	7.56			52.14	0.015		0.07	126.12			258	14.58	0.16	58.8296	88.424	70.5464	78.4616	81.47	99.851	77.5171	70.5464	95.2102	83.4296	54.8373	74.6269	GOOD	75.6438	GOOD
1463	CRISOPOLIS	-11.44	249.6	46,58	82,57	39.81	-38.2339	SEDIMENTARY	SEDIMENTARY	8.75			59.47	0		0.19	87.58			276	20	0.09	56.9026	56.1516	69.4961	84.7812	83.99	100	84.1222	69.4961	93.2074	88.4097	68.2639	73.3564	GOOD	79.7133	GOOD
1629	CRISOPOLIS	-11.39	139	14,70	50,30	23.29	-38.2003	SEDIMENTARY	SEDIMENTARY	8.31			191.71	0.048		0.24	226.64			560	19.27	0.07	40.5884	66.2226	54.2034	64.1077	85.04	99.524	62.4029	54.2034	93.4748	89.664	73.498	61.4123	GOOD	69.4019	GOOD
1951	CRISOPOLIS	-11.4369	158	20,70	58,90	18.82	-38.1847	SEDIMENTARY	SEDIMENTARY	8.49			206.16	0		0.22	279.72			660	18.35	0.03	39.6053	61.8814	49.5529	57.6202	84.62	100	55.6545	49.5529	93.8129	89.2022	86.9957	58.6134	GOOD	67.0478	GOOD
1143	DIAS D'AVILA	-12.62	171	00004,50	0045,27	198	-38.3239	SEDIMENTARY	SEDIMENTARY	5.9			6	0		0	8			39	0.89	0.05	95.7112	60.4093	82.505	99.4873	80	100	99.1819	82.505	100	78.5022	79.6532	89.0981	GREAT	88.6828	GREAT
1009	ENTRE RIOS	-12	63	00003,03	0019,81	25.52	-38.2236	SEDIMENTARY	SEDIMENTARY	6			19	0.016		0	12			56	0	0.02	74.6405	62.4744	81.8601	98.6906	80	99.8411	98.3792	81.8601	100	78.5022	91.2245	83.3891	GREAT	89.8647	GREAT
7389	ENTRE RIOS	-12.2086	57.5	16,41	54,00	0.5	-37.97	SEDIMENTARY	SEDIMENTARY	7.57			15.2	0.29		0.27	52.5			192	7.33	0.33	78.4324	88.0762	74.4268	90.975	85.67	97.1586	90.5247	74.4268	97.9513	90.2774	0.04	83.6362	GREAT	31.8668	POOR
867	EUCLIDES DA CUNHA	-10.5728	110.56	31,88	50,51	15.22	-38.8681	SEDIMENTARY	SEDIMENTARY	7.86			246.59	3.946		0.33	258.49			700	50.4	0.02	37.187	78.6506	47.8115	60.1322	86.93	67.5547	58.2514	47.8115	82.6776	91.3083	91.2245	55.2022	GOOD	66.4671	GOOD
5291	EUCLIDES DA CUNHA	-10.5111	127	0039,23	0052,33	16.12	-38.875	SEDIMENTARY	SEDIMENTARY	6.65			176.26	1.25		0.27	136.49			452	15.4	0.44	41.727	76.7437	59.6833	76.8431	85.67	88.3159	75.8165	59.6833	94.9046	90.2774	0.04	64.4322	GOOD	28.4157	POOR
5302	EUCLIDES DA CUNHA	-10.5567	98	0039,90	0051,67	16.84	-38.9814	SEDIMENTARY	SEDIMENTARY	6.6			23.57	0		0.36	32.45			92	7.2	1	71.0905	75.594	80.1168	94.7163	87.56	100	94.3512	80.1168	98.0011	91.7683	0.04	83.4087	GREAT	32.9697	POOR
5420	EUCLIDES DA CUNHA	-10.5083	125	00023,58	0058,66	131.97	-38.9461	SEDIMENTARY	SEDIMENTARY	6.96			28.86	0.26		0.08	28.58			120	8.4	0.32	67.8487	84.0656	78.5917	95.4559	81.68	97.4487	95.1038	78.5917	97.5422	83.9895	0.04	81.3651	GREAT	32.4124	POOR
5461	EUCLIDES DA CUNHA	-10.4428	57	00036,49	0039,23	5.83	-38.9272	SEDIMENTARY	SEDIMENTARY	9.63			64.89	0.013		0.3	81.52			256	6.6	0.32	55.6384	40.5676	70.6634	85.8202	86.3	99.8709	85.2016	70.6634	98.2313	90.818	0.04	72.4571	GOOD	30.9374	POOR
5457	EUCLIDES DA CUNHA	-10.4544	196	00092,92	0094,58	6.8	-38.6458	SEDIMENTARY	SEDIMENTARY	7.37			54.59	0.022		0	30.72			224	0.4	0.38	58.1541	95.3505	72.5426	95.0462	80	99.7816	94.6871	72.5426	100	78.5022	0.04	77.2519	GOOD	31.4935	POOR
2558	EUCLIDES DA CUNHA	-10.5289	53	00027,81	0032,21	7.12	-38.8997	SEDIMENTARY	SEDIMENTARY	8.3			53.88	0		0.42	115.16			266	8.2	0	58.3463	66.4735	70.0789	80.2092	88.82	100	79.3497	70.0789	97.6186	92.6626	100	74.6041	GOOD	83.8373	GREAT
4528	EUCLIDES DA CUNHA	-10.5081	100	00014,20	0036,45	198	-38.9464	SEDIMENTARY	SEDIMENTARY	7.9			21.88	0		0.16	38.16			148	4.8	0.09	72.3039	77.4444	76.9969	93.6354	83.36	100	93.2491	76.9969	98.9249	87.4703	68.2639	82.3454	GREAT	85.0696	GREAT
2754	EUCLIDES DA CUNHA	-10.4975	92	39,52	43,22	10.04	-38.7739	SEDIMENTARY	SEDIMENTARY	5.7			26.61	0.023		0	15.43			50	0	0.22	69.1378	56.3831	82.1073	98.0126	80	99.7716	97.6948	82.1073	100	78.5022	47.1025	81.2827	GREAT	82.3711	GREAT
1747	EUCLIDES DA CUNHA	-10.5922	172.51	00066,77	0069,37	6.87	-38.8186	SEDIMENTARY	SEDIMENTARY	8.3			114.71	0		0.77	117.67			322	25.2	0.03	47.603	66.4735	66.8431	79.8056	96.1221	100	78.9268	66.8431	91.3226	99.3149	86.9957	70.8609	GOOD	81.0911	GREAT
1336	EUCLIDES DA CUNHA	-10.5944	208	13,53	75,02	7.3	-38.9322	SEDIMENTARY	SEDIMENTARY	8.3			268.31	0.1		0.67	218.7			978	94.4	0.48	36.0477	66.4735	37.6562	65.139	94.0605	99.0109	63.4857	37.6562	69.3751	97.2816	0.04	55.965	GOOD	22.893	POOR
6335	EUCLIDES DA CUNHA	-10.3464	292	189,00	191,20	8.31	-38.6661	SEDIMENTARY	SEDIMENTARY	8.08			30.84	0.087		0	23.51			120	0.84	0.46	66.8048	72.272	78.5917	96.4336	80	99.1389	96.0966	78.5917	100	78.5022	0.04	80.4987	GREAT	32.3154	POOR
6345	EUCLIDES DA CUNHA	-10.5056	143	11,56	16,34	41.65	-38.9425	SEDIMENTARY	SEDIMENTARY	9.05			88.52	3.647		0	144			300	14.8	0.02	51.2156	50.2392	68.1057	75.6918	80	69.5926	74.6053	68.1057	95.1281	78.5022	91.2245	65.2114	GOOD	78.4683	GOOD
1492	EUCLIDES DA CUNHA	-10.3433	153.5	91,48	112,79	5.79	-38.9108	SEDIMENTARY	SEDIMENTARY	8.3			89.55	1.531		0.04	168.46			386	5.5	0.75	51.053	66.4735	63.2484	72.0605	80.84	85.8832	70.7784	63.2484	98.6546	81.5471	0.04	66.6786	GOOD	28.0695	POOR
1955	EUCLIDES DA CUNHA	-10.4947	172	0016,70	0026,65	52.77	-38.7231	SEDIMENTARY	SEDIMENTARY	7.63			62.05	0.002		0.21	111.07			230	0.82	0	56.2858	86.0226	72.1895	80.8713	84.41	99.9801	80.0429	72.1895	100	88.9524	100	74.8438	GOOD	84.5458	GREAT
1948	EUCLIDES DA CUNHA	-10.6025	165	0080,60	0095,10	18	-38.8486	SEDIMENTARY	SEDIMENTARY	8.11			91.07	0.048		0.2	121.35			320	8.76	0.71	50.8166	71.4488	66.9574	79.2175	84.2	99.524	78.3102	66.9574	97.4049	88.6886	0.04	70.7111	GOOD	29.6307	POOR
2106	EUCLIDES DA CUNHA	-10.4011	236	43,95	70,55	198	-38.8472	SEDIMENTARY	SEDIMENTARY	10.15			25.09	0		0.44	14.5			84	1.55	0.11	70.0806	33.4753	80.5318	98.196	89.2399	100	97.88	80.5318	100	92.9673	63.7591	80.5803	GREAT	87.4673	GREAT
6902	EUNAPOLIS	-16.3108	38	2,83	29,68	1.8	-39.5956	SEDIMENTARY	SEDIMENTARY	7.14			8.04	1.726		0	23.62			56	1.98	0.18	89.9901	88.47	81.8601	96.4123	80	84.2346	96.0749	81.8601	100	78.5022	51.9693	86.5138	GREAT	82.9735	GREAT
5133	FEIRA DE SANTANA	-12.2614	50.4	0009,70	0017,10	20.3	-38.9733	SEDIMENTARY	SEDIMENTARY	7.6			29.99	0		0.4	10.1			210	9.8	0.38	67.2434	87.0423	73.367	99.0683	88.4	100	98.7599	73.367	97.0093	92.3635	0.04	81.9158	GREAT	32.5851	POOR
385	FEIRA DE SANTANA	-12.21	32	00014,56	0022,43	2.12	-38.895	SEDIMENTARY	SEDIMENTARY	6.7			47.2	0		1.16	37.03			144	41.6	0.46	60.3053	77.9021	77.2275	93.8483	98.7442	100	93.4664	77.2275	85.6065	89.9026	0.04	80.8146	GREAT	31.7206	POOR
4462	FEIRA DE SANTANA	-12.2431	29	00009,73	0023,53	1.47	-38.9472	SEDIMENTARY	SEDIMENTARY	6.8			61.68	0		0.05	24.69			194	3	1.28	56.3725	80.2449	74.3091	96.2052	81.05	100	95.8648	74.3091	99.623	82.21	0.04	76.7079	GOOD	32.0091	POOR
3531	FEIRA DE SANTANA	-12.2656	35.28	00009,15	0030,35	2.47	-38.9497	SEDIMENTARY	SEDIMENTARY	6.2			88.27	9.84		0.27	31.02			346	10.3	1.11	51.2554	66.7088	65.4806	94.9889	85.67	37.6026	94.6288	65.4806	96.8197	90.2774	0.04	62.6974	GOOD	31.1068	POOR
2414	FEIRA DE SANTANA	-12.2456	32	00005,92	0015,78	5.14	-38.9597	SEDIMENTARY	SEDIMENTARY	6.5			82.44	0		0.12	48.88			180	1.8	0.38	52.2191	73.3207	75.1319	91.6394	82.52	100	91.2066	75.1319	100	85.9325	0.04	74.6725	GOOD	31.8912	POOR
3163	FEIRA DE SANTANA	-12.2333	34	00010,60	0030,60	0.61	-38.8858	SEDIMENTARY	SEDIMENTARY	7.1			43.58	1.04		0.51	15.44			336	38.2	1.32	61.4997	87.4815	66.0463	98.0106	90.7096	90.1788	97.6928	66.0463	86.7636	94.1118	0.04	77.2082	GOOD	31.0708	POOR
1962	FEIRA DE SANTANA	-12.1678	26	00013,43	0021,04	0.64	-39.1006	SEDIMENTARY	SEDIMENTARY	6.1			90.11	9.62		0.04	19.78			516	15	0.21	50.9654	64.5742	56.3804	97.1593	80.84	38.434	96.8319	56.3804	95.0535	81.5471	48.2246	60.3348	GOOD	74.2473	GOOD
1922	FEIRA DE SANTANA	-12.2044	21.71	00003,85	0010,43	9	-38.97	SEDIMENTARY	SEDIMENTARY	6.7			109.32	0		0.2	42.01			368	13.2	0.12	48.2692	77.9021	64.2466	92.9136	84.2	100	92.5115	64.2466	95.7264	88.6886	61.7342	71.2855	GOOD	79.502	GOOD
3474	FEIRA DE SANTANA	-12.2636	49	00009,34	0011,77	23.97	-38.9339	SEDIMENTARY	SEDIMENTARY	6.7			26.71	0		0.08	19.39			238	3.2	0.02	69.078	77.9021	71.7191	97.2355	81.68	100	96.909	71.7191	99.5452	83.9895	91.2245	80.3593	GREAT	87.1596	GREAT
2359	FEIRA DE SANTANA	-12.1756	47	00010,11	0016,73	20.8	-38.9656	SEDIMENTARY	SEDIMENTARY	8.3			145.54	1.79		0.18	197.43			456	10.4	0.1	44.3332	66.4735	59.4723	67.9842	83.78	83.7004	66.48	59.4723	96.7818	88.1144	65.9302	62.9402	GOOD	71.6542	GOOD
1341	FEIRA DE SANTANA	-12.2569	45	00007,90	0010,40	22.6	-38.965	SEDIMENTARY	SEDIMENTARY	7.25			39.5	0		0	9.5			216	2.6	0.058	62.9858	91.217	73.0136	99.1878	80	100	98.8803	73.0136	99.7788	78.5022	77.0656	79.375	GOOD	85.3317	GREAT
622	FEIRA DE SANTANA	-12.1333	26	00006,50	0012,70	1.51	-38.9608	SEDIMENTARY	SEDIMENTARY	6.8			125.49	14.94		0.15	102.01			562	4.4	0.02	46.3645	80.2449	54.1063	82.3575	83.15	22.6494	81.5965	54.1063	99.0796	87.119	91.2245	53.2958	GOOD	77.3382	GOOD
4552	FEIRA DE SANTANA	-12.2575	33	00011,04	0015,20	11.8	-38.9658	SEDIMENTARY	SEDIMENTARY	6.3			60.68	4.8		0.07	31.91			242	0.2	0.52	56.6097	68.878	71.4842	94.8191	81.47	62.0568	94.4559	71.4842	100	83.4296	0.04	70.2366	GOOD	31.6349	POOR
1503	FEIRA DE SANTANA	-12.245	41	00003,10	0018,27	16.12	-38.99	SEDIMENTARY	SEDIMENTARY	6.3			46	0		0.01	8.03			142	1.7	0.26	60.6896	68.878	77.3425	99.4813	80.21	100	99.1759	77.3425	100	79.3259	43.1301	78.5744	GOOD	80.5936	GREAT
1954	FEIRA DE SANTANA	-12.2778	37	00013,47	0025,23	4.78	-39.0422	SEDIMENTARY	SEDIMENTARY	6.1			48	0.63		0.09	12.04			156	4.6	0.58	60.055	64.5742	76.5336	98.6827	81.89	93.9298	98.3712	76.5336	99.0022	84.5183	0.04	77.3552	GOOD	32.5997	POOR
2852	FEIRA DE SANTANA	-12.2375	44	00016,52	0020,25	15.22	-38.9611	SEDIMENTARY	SEDIMENTARY	8.3			168.89	0		0.22	212.3			528	9.7	0.32	42.3068	66.4735	55.779	65.9823	84.62	100	64.3723	55.779	97.0473	89.2022	0.04	62.7663	GOOD	26.7051	POOR
1916	FEIRA DE SANTANA	-12.2044	31.3	00006,89	0016,19	8.78	-38.97	SEDIMENTARY	SEDIMENTARY	6.4			117.22	3.75		0.09	74.82			518	5.8	0.16	47.304	71.082	56.2798	86.9838	81.89	68.8837	86.408	56.2798	98.539	84.5183	54.8373	63.868	GOOD	73.9377	GOOD
1316	FEIRA DE SANTANA	-12.2617	35	00000,60	0018,28	79.2	-38.9253	SEDIMENTARY	SEDIMENTARY	7.6			58.5	1		0.06	51			296	5.2	0.08	57.1422	87.0423	68.3366	91.2497	81.26	90.538	90.8068	68.3366	98.7704	82.837	70.7792	74.1585	GOOD	81.4587	GREAT
1319	FEIRA DE SANTANA	-12.2633	32	00006,94	0017,77	72	-38.9228	SEDIMENTARY	SEDIMENTARY	6.8			63	0		0.06	17.5			288	4.9	0.16	56.0657	80.2449	68.7994	97.6056	81.26	100	97.2835	68.7994	98.8863	82.837	54.8373	75.5174	GOOD	80.4981	GREAT
1321	FEIRA DE SANTANA	-12.2597	32.5	00003,67	0023,75	7.74	-38.9261	SEDIMENTARY	SEDIMENTARY	7.4			67.5	0		0	31			350	3.5	0.16	55.0702	94.2153	65.2552	94.9927	80	100	94.6326	65.2552	99.4286	78.5022	54.8373	74.3849	GOOD	78.1856	GOOD
1211	FEIRA DE SANTANA	-12.245	40.7	00005,05	0034,39	2.4	-38.99	SEDIMENTARY	SEDIMENTARY	6.8			73.14	0		0.22	16.31			278	7.8	0.68	53.9201	80.2449	69.3798	97.8394	84.62	100	97.5198	69.3798	97.7714	89.2022	0.04	75.4093	GOOD	31.8595	POOR
746	FEIRA DE SANTANA	-12.25	39	00014,80	0037,35	0.64	-38.8425	SEDIMENTARY	SEDIMENTARY	8.3			55.32	5.7		0.52	131.85			358	9.2	0.3	57.9592	66.4735	64.8057	77.5631	90.9195	56.7463	76.5734	64.8057	97.2374	94.2878	39.8275	67.1305	GOOD	72.2439	GOOD
905	GLORIA	-9.37	70	0001,15	0043,60	6.69	-38.3361	SEDIMENTARY	SEDIMENTARY	7.65			27	0.008		0.2	210			462	2.2	0.1	68.9058	85.3506	59.1569	66.2881	84.2	99.9205	64.6939	59.1569	99.9347	88.6886	65.9302	73.0762	GOOD	71.4654	GOOD
902	GLORIA	-9.19583	140	0048,59	0082,99	5.04	-38.4519	SEDIMENTARY	SEDIMENTARY	7.65			88	0.005		0.18	178			354	6.6	0.09	51.2985	85.3506	65.0302	70.6918	83.78	99.9503	69.3349	65.0302	98.2313	88.1144	68.2639	69.7657	GOOD	74.7983	GOOD
6378	IBOTIRAMA	-11.8778	50	8,98	18,39	19.33	-43.2967	SEDIMENTARY	SEDIMENTARY	7.43			3.01	1.9		0.08	73.57			92	1.25	7.5	110.378	93.0961	80.1168	87.2026	81.68	82.7902	86.6345	80.1168	100	83.9895	0.04	89.647	GREAT	31.8757	POOR
7739	IBOTIRAMA	-11.9233	38.8	8,60	12,62	15.84	-43.2947	SEDIMENTARY	SEDIMENTARY	6.79			3	0		0	16.2			74	0	0.28	110.454	80.0091	81.032	97.861	80	100	97.5417	81.032	100	78.5022	41.406	93.1709	GREAT	80.6791	GREAT
5118	INHAMBUPE	-11.9078	122	0027,03	0040,00	20.8	-38.2175	SEDIMENTARY	SEDIMENTARY	7.6			25.19	0.15		0.15	55.27			108	2.2	0.44	70.0166	87.0423	79.2567	90.4699	83.15	98.5201	90.0056	79.2567	99.9347	87.119	0.04	81.9925	GREAT	32.2977	POOR
5341	INHAMBUPE	-11.6464	170	00054,88	0055,46	26.38	-38.425	SEDIMENTARY	SEDIMENTARY	7.46			73.29	0		0.36	74.24			260	9	4.2	53.8908	91.9925	70.4294	87.0853	87.56	100	86.513	70.4294	97.3135	91.7683	0.04	75.1705	GOOD	31.0411	POOR
1232	INHAMBUPE	-11.7225	102	0035,00	0038,39	16.84	-38.6361	SEDIMENTARY	SEDIMENTARY	8.88			115.18	0.015		0	163.23			478	11	0.32	47.5465	53.5036	58.3225	72.822	80	99.851	71.5815	58.3225	96.5547	78.5022	0.04	65.0599	GOOD	27.2918	POOR
5643	INHAMBUPE	-11.7544	114	0073,67	0078,10	5.97	-38.3194	SEDIMENTARY	SEDIMENTARY	8.78			116.83	0.035		0.02	86.1			482	5.6	0.22	47.35	55.5283	58.1154	85.0338	80.42	99.6527	84.3848	58.1154	98.6161	80.1068	47.1025	66.7297	GOOD	72.0659	GOOD
1056	INHAMBUPE	-11.91	92.5	00001,72	0069,31	4.14	-38.2583	SEDIMENTARY	SEDIMENTARY	7.9			27	0.001		0.38	52.5			170	17.1	0.01	68.9058	77.4444	75.7177	90.975	87.98	99.9901	90.5247	75.7177	94.2741	92.0666	95.9044	81.347	GREAT	87.7363	GREAT
998	INHAMBUPE	-11.8144	110	00032,54	0041,19	22.6	-38.41	SEDIMENTARY	SEDIMENTARY	7.2			24	0		0.22	39			102	23.9	0.04	70.7974	89.9631	79.5833	93.4774	84.62	100	93.0878	79.5833	91.7905	89.2022	83.1556	83.2909	GREAT	87.1625	GREAT
1223	INHAMBUPE	-11.7889	155	00016,82	0023,70	23.29	-38.3581	SEDIMENTARY	SEDIMENTARY	8			23.5	0		0.13	53			166	5.5	0.7	71.1387	74.5206	75.9514	90.8837	82.73	100	90.4308	75.9514	98.6546	86.3514	0.04	81.1079	GREAT	31.8582	POOR
2880	INHAMBUPE	-11.88	206.07	00081,29	0086,64	158.4	-38.4903	SEDIMENTARY	SEDIMENTARY	7.3			41.24	0		0.22	267.55			384	8.8	0.05	62.332	92.4795	63.3588	59.0471	84.62	100	57.1265	63.3588	97.3897	89.2022	79.6532	71.3037	GOOD	71.8063	GOOD
3652	INHAMBUPE	-11.8	60	00020,07	0041,07	5.36	-38.3253	SEDIMENTARY	SEDIMENTARY	6.6			35.31	0		0.24	76.59			194	8.4	0.14	64.702	75.594	74.3091	86.6749	85.04	100	86.0879	74.3091	97.5422	89.664	58.0679	78.5588	GOOD	80.7853	GREAT
3666	INHAMBUPE	-11.72	102	67,30	69,30	7.74	-38.4453	SEDIMENTARY	SEDIMENTARY	6.3			110.24	0		0.16	50.41			224	4	0.14	48.1531	68.878	72.5426	91.358	83.36	100	90.9179	72.5426	99.2346	87.4703	58.0679	72.4085	GOOD	81.4339	GREAT
5946	INHAMBUPE	-11.93	93	19,87	24,29	21.38	-38.475	SEDIMENTARY	SEDIMENTARY	6.8			27.24	0.105		0	9.43			114	4.2	0.1	68.7648	80.2449	78.926	99.2018	80	98.9617	98.8944	78.926	99.1571	78.5022	65.9302	81.9563	GREAT	85.3072	GREAT
1870	INHAMBUPE	-11.6689	150	0028,53	0032,30	25.52	-38.4039	SEDIMENTARY	SEDIMENTARY	6.94			128.03	0		0.45	113.32			458	8.5	10.32	46.0891	83.5831	59.367	80.5064	89.4499	100	79.661	59.367	97.5041	93.1226	0.04	68.5499	GOOD	29.0379	POOR
1798	INHAMBUPE	-11.6375	218	0079,96	0090,10	13.42	-38.3286	SEDIMENTARY	SEDIMENTARY	8.51			56.04	0.539		0.53	148.83			350	11	0.03	57.7698	61.4188	65.2552	74.9605	91.1294	94.7833	73.8353	65.2552	96.5547	94.4672	86.9957	71.8954	GOOD	79.2316	GOOD
7163	INHAMBUPE	-11.6951	166	66,75	72,00	18.82	-38.4012	SEDIMENTARY	SEDIMENTARY	7.04			102	0.01		0.47	95.1			284	11.3	6.36	49.2321	86.0092	69.0313	83.5094	89.8698	99.9006	82.7981	69.0313	96.4414	93.4406	0.04	72.6596	GOOD	30.5324	POOR
7707	INHAMBUPE	-11.9092	82.5	15,41	53,66	6.84	-38.3072	SEDIMENTARY	SEDIMENTARY	7.73			15	0.08		0.19	8.17			170	7.25	1.15	78.6614	82.723	75.7177	99.4533	83.99	99.208	99.1477	75.7177	97.982	88.4097	0.04	84.9533	GREAT	32.7401	POOR
1859	ITAPICURU	-11.2761	81	-0,00	26,53	11.62	-38.1775	SEDIMENTARY	SEDIMENTARY	6.2			21.74	0		0.1	6.6			558	4.8	0.59	72.4092	66.7088	54.3007	99.7677	82.1	100	99.464	54.3007	98.9249	85.0173	0.04	76.3038	GOOD	29.8291	POOR
2125	ITAPICURU	-10.94	115	37,20	48,46	20.3	-38.1903	SEDIMENTARY	SEDIMENTARY	7			215.88	0.34		0.25	124.71			560	21.8	0.29	38.9828	85.0346	54.2034	78.6843	85.25	96.6769	77.7508	54.2034	92.5509	89.8781	40.5997	63.335	GOOD	68.2379	GOOD
2424	ITAPICURU	-11.1531	118	26,70	61,00	15.84	-38.3303	SEDIMENTARY	SEDIMENTARY	7.2			60.32	0		0.34	74.48			300	3.4	0.27	56.6962	89.9631	68.1057	87.0433	87.14	100	86.4695	68.1057	99.4675	91.4641	42.2486	75.4606	GOOD	76.2835	GOOD
2745	ITAPICURU	-11.13	58	11,99	21,70	20.8	-38.4322	SEDIMENTARY	SEDIMENTARY	6.5			160.83	0.91		0	133.17			394	5.2	0.13	42.9715	73.3207	62.8081	77.3576	80	91.3516	76.3574	62.8081	98.7704	78.5022	59.8413	65.195	GOOD	73.6193	GOOD
7732	ITUBERÁ	-13.7	238	-0,00	44,19	39.6	-39.0053	SEDIMENTARY	SEDIMENTARY	8.3			49.8	0.01		0.38	26			362	31.8	0.1	59.5084	66.4735	64.5817	95.9522	87.98	99.9006	95.608	64.5817	88.9811	92.0666	65.9302	75.668	GOOD	80.4905	GREAT
1538	JAGUARIPE	-13.18	168.5	2,82	107,67	3.6	-38.9439	SEDIMENTARY	SEDIMENTARY	8.48			247.63	0.958		0.13	78.29			622	19.76	0.13	37.1302	62.1142	51.2706	86.3792	82.73	90.9168	85.7815	51.2706	93.2952	86.3514	59.8413	60.8707	GOOD	72.3338	GOOD
6033	JEREMOABO	-10.0406	210	43,59	67,28	36	-38.4317	SEDIMENTARY	SEDIMENTARY	8.3			67.61	0		0.24	91.06			294	15	0.06	55.0468	66.4735	68.4521	84.1903	85.04	100	83.5073	68.4521	95.0535	89.664	76.4459	73.1627	GOOD	80.839	GREAT
7047	JEREMOABO	-10.0833	131	6,32	26,82	25.56	-38.4119	SEDIMENTARY	SEDIMENTARY	7.7			148.1	0.21		0.36	103.6			332	7.75	0.13	44.0951	83.6971	66.2734	82.0948	87.56	97.9342	81.3221	66.2734	97.7905	91.7683	59.8413	69.1945	GOOD	77.6935	GOOD
7435	JEREMOABO	-10.21	188	59,10	69,74	27.32	-38.2961	SEDIMENTARY	SEDIMENTARY	7.74			86.9	1.64		0.55	81.8			240	6.4	0.1	51.4756	82.4012	71.6016	85.772	91.549	84.9578	85.1515	71.6016	98.3082	94.8362	65.9302	72.6903	GOOD	81.856	GREAT
6871	LAJEDAO	-17.425	44	5,23	28,55	6.08	-40.2953	SEDIMENTARY	SEDIMENTARY	7.37			28.13	1.095		0	18.49			106	1.47	0	68.2541	95.3505	79.366	97.4116	80	89.6871	97.0872	79.366	100	78.5022	100	81.1598	GREAT	89.8543	GREAT
2117	LAMARAO	-11.7592	71	16,00	56,60	1.98	-38.835	SEDIMENTARY	SEDIMENTARY	8.8			288	0		0.47	205			920	163	0.08	35.0916	55.1169	39.4896	66.9576	89.8698	100	65.3987	39.4896	52.537	93.4406	70.7792	55.5584	GOOD	58.608	GOOD
7720	MATA DE SAO JOAO	-12.4306	62.7	44,94	60,00	1.08	-38.2242	SEDIMENTARY	SEDIMENTARY	7			25.9	0.24		0.16	30.2			273	5.25	6.26	69.5704	85.0346	69.6708	95.1456	83.36	97.6426	94.7882	69.6708	98.7511	87.4703	0.04	80.0429	GREAT	31.6034	POOR
5551	MUNDO NOVO	-12.0619	10	00004,03	0005,20	10.54	-40.3956	SEDIMENTARY	SEDIMENTARY	7.59			138.01	0.014		0	80.63			412	1	1	45.0596	87.3853	61.8256	85.9739	80	99.8609	85.3611	61.8256	100	78.5022	0.04	68.3937	GOOD	29.3	POOR
5555	MUNDO NOVO	-12.06	10	00004,03	0005,88	10.26	-40.3883	SEDIMENTARY	SEDIMENTARY	8.88			162.84	0.008		0	118			510	0.6	16.2	42.8026	53.5036	56.6833	79.7527	80	99.9205	78.8713	56.6833	100	78.5022	0.04	63.8386	GOOD	27.9943	POOR
7469	MUQUEM DO SAO FRANCISCO	-12.29	40.4	11,50	12,27	12.99	-43.3036	SEDIMENTARY	SEDIMENTARY	6.93			3	0		0	56			128	0	3.9	110.454	83.3424	78.1413	90.3373	80	100	89.8692	78.1413	100	78.5022	0.04	91.4401	GREAT	31.6657	POOR
7508	MUQUEM DO SAO FRANCISCO	-12.23	47	5,43	13,01	21.99	-43.2308	SEDIMENTARY	SEDIMENTARY	7.31			22	0.19		0	66.7			202	12.4	0.1	72.2143	92.733	73.8382	88.4151	80	98.1291	87.8882	73.8382	96.0268	78.5022	65.9302	80.7856	GREAT	80.6225	GREAT
5219	NOVA SOURE	-11.3367	179.5	61,20	73,79	21.99	-38.4375	SEDIMENTARY	SEDIMENTARY	7.63			359	0.01		0.29	299			920	62.2	1.25	32.1098	86.0226	39.4896	55.43	86.09	99.9006	53.4142	39.4896	78.8957	90.6444	0.04	53.4822	GOOD	22.3441	POOR
5227	NOVA SOURE	-11.2233	176	0056,45	0064,94	16.48	-38.4931	SEDIMENTARY	SEDIMENTARY	7.06			97	0.35		0.36	90.91			408	4.2	0.44	49.9332	86.4986	62.043	84.2157	87.56	96.5808	83.5337	62.043	99.1571	91.7683	0.04	70.6951	GOOD	29.7985	POOR
5632	NOVA SOURE	-11.2967	138.5	00007,05	0017,93	32.97	-38.4672	SEDIMENTARY	SEDIMENTARY	9.85			43.49	0.055		0.25	48.3			228	4.4	2.08	61.5308	37.4068	72.3072	91.7463	85.25	99.4548	91.3162	72.3072	99.0796	89.8781	0.04	75.0586	GOOD	31.737	POOR
5823	NOVA SOURE	-11.4	206	00059,87	0065,46	27.28	-38.6269	SEDIMENTARY	SEDIMENTARY	7.18			71.5	0.115		0	30.44			206	2.2	0.04	54.2443	89.464	73.6026	95.0997	80	98.8634	94.7415	73.6026	99.9347	78.5022	83.1556	75.7686	GOOD	85.3616	GREAT
5971	NOVA SOURE	-11.4	114.5	48,67	51,96	19.8	-38.67	SEDIMENTARY	SEDIMENTARY	7.18			35.65	0.138		0.11	23.33			180	1.8	0.16	64.5544	89.464	75.1319	96.4685	82.31	98.6376	96.1319	75.1319	100	85.4883	54.8373	80.154	GREAT	82.7068	GREAT
5960	NOVA SOURE	-11.29	177	34,79	43,28	36	-38.5814	SEDIMENTARY	SEDIMENTARY	7.92			176.98	1.244		0	180.14			540	0.8	0.06	41.6717	76.8493	55.1833	70.3884	80	88.3686	69.0149	55.1833	100	78.5022	76.4459	61.7558	GOOD	71.4925	GOOD
1444	NOVA SOURE	-11.25	176				-38.4772	SEDIMENTARY	SEDIMENTARY	8.3			2295.33	0		0.3	2675			6106	7.8	0.9	15	66.4735	37	37	86.3	100	2.6	2.27	97.7714	90.818	0.04	40.0493	REGULAR	4.59885	BAD
1500	NOVA SOURE	-11.25	200	00169,00	0190,00	8.78	-38.6244	SEDIMENTARY	SEDIMENTARY	6.6			131.73	0		0.05	85.92			410	2.7	0.02	45.6979	75.594	61.9342	85.0646	81.05	100	84.4167	61.9342	99.7398	82.21	91.2245	68.2154	GOOD	80.3678	GREAT
2392	NOVA SOURE	-11.1894	165	-0000,00			-38.4383	SEDIMENTARY	SEDIMENTARY	8.3			112.6	0		0.41	170.84			400	3.4	0.06	47.8598	66.4735	62.4794	71.7166	88.61	100	70.4157	62.4794	99.4675	92.5125	76.4459	67.8396	GOOD	76.1322	GOOD
2458	NOVA SOURE	-11.43	207	00119,40	0126,22	8.6	-38.5675	SEDIMENTARY	SEDIMENTARY	6.5			122.66	0		0.29	69.99			396	1.8	0.27	46.6785	73.3207	62.6984	87.8324	86.09	100	87.286	62.6984	100	90.6444	42.2486	69.6956	GOOD	74.762	GOOD
2598	NOVA SOURE	-11.46	143	75,50	85,04	10.54	-38.5228	SEDIMENTARY	SEDIMENTARY	7.44			417	0.01		0.18	365			1080	40.8	0.13	30.0729	92.7265	37	48.5435	83.78	99.9006	46.596	2.27	85.8775	88.1144	59.8413	50.7118	REGULAR	25.9891	POOR
3653	NOVA SOURE	-11.41	225	143,03	146,97	8.71	-38.5567	SEDIMENTARY	SEDIMENTARY	7.45			180	0.63		0.12	72.6			430	3	0.49	41.4422	92.3587	60.8544	87.3728	82.52	93.9298	86.8107	60.8544	99.623	85.9325	0.04	66.7642	GOOD	29.6942	POOR
1480	NOVA SOURE	-11.2744	182	61,05	138,76	3.74	-38.5228	SEDIMENTARY	SEDIMENTARY	6.8			423.57	0.345		0.33	713.35			2438	0	0.24	29.8596	80.2449	37	37	86.93	96.6288	2.6	2.27	100	91.3083	45.0206	48.1607	REGULAR	11.517	BAD
6242	NOVA SOURE	-11.3644	285	87,17	91,65	18	-38.505	SEDIMENTARY	SEDIMENTARY	9			159.08	0		0.35	137.19			522	2.6	0.22	43.1204	51.177	56.079	76.735	87.35	100	75.7029	56.079	99.7788	91.6173	47.1025	64.1813	GOOD	70.7875	GOOD
6453	NOVA SOURE	-11.2356	158	11,70	17,55	43.99	-38.5017	SEDIMENTARY	SEDIMENTARY	7.26			55.72	0.129		0.08	77.51			150	3.25	0.07	57.8536	91.4688	76.8813	86.5148	81.68	98.7259	85.922	76.8813	99.5258	83.9895	73.498	76.9463	GOOD	83.4871	GREAT
1441	NOVA SOURE	-11.35	235	135,00	161,00	10.87	-38.6544	SEDIMENTARY	SEDIMENTARY	7.65			55.72	0.059		0.04	44.44			234	1.5	2.5	57.8536	85.3506	71.9542	92.4609	80.84	99.4153	92.0483	71.9542	100	81.5471	0.04	76.3326	GOOD	31.3551	POOR
6648	NOVA SOURE	-11.3681	212	0069,69	0071,39	20.3	-38.5311	SEDIMENTARY	SEDIMENTARY	7.8			149.12	0.779		0.06	86.28			444	3.5	0.02	44.0015	80.5006	60.1071	85.0031	81.26	92.5489	84.3528	60.1071	99.4286	82.837	91.2245	66.5581	GOOD	79.7522	GOOD
7147	NOVA SOURE	-11.3908	201	53,08	57,15	22	-38.475	SEDIMENTARY	SEDIMENTARY	6.95			214	0.06		0.2	173			520	12.7	4.72	39.1009	83.8242	56.1793	71.4059	84.2	99.4054	70.0881	56.1793	95.9141	88.6886	0.04	62.9945	GOOD	27.3234	POOR
1659	NOVO TRIUNFO	-10.29	320	150,95	169,70	17.2	-38.38	SEDIMENTARY	SEDIMENTARY	7.24			19.8	0.37		0.44	10.1			102	1.01	0.11	73.9529	90.9655	79.5833	99.0683	89.2399	96.389	98.7599	79.5833	100	92.9673	63.7591	85.3289	GREAT	87.4066	GREAT
6613	NOVO TRIUNFO	-10.3117	330	188,90	194,70	11.8	-38.4019	SEDIMENTARY	SEDIMENTARY	6.37			27	0		0	11			134	0	0.26	68.9058	70.4172	77.8005	98.8892	80	100	98.5795	77.8005	100	78.5022	43.1301	81.2952	GREAT	80.4598	GREAT
2503	OLINDINA	-11.46	132	0047,50	0077,27	5.61	-38.3142	SEDIMENTARY	SEDIMENTARY	7			28.34	0		0.15	50.06			150	4	6.3	68.1363	85.0346	76.8813	91.4223	83.15	100	90.9839	76.8813	99.2346	87.119	0.04	81.0933	GREAT	32.0922	POOR
5272	OLINDINA	-11.3536	155	0007,14	0077,29	52.77	-38.3431	SEDIMENTARY	SEDIMENTARY	7.06			21.52	0		0.25	95.45			200	26.8	1.12	72.5762	86.4986	73.956	83.4507	85.25	100	82.7369	73.956	90.7498	89.8781	0.04	80.9414	GREAT	30.6005	POOR
1153	OLINDINA	-11.55	204	0094,30	0101,16	16.12	-38.3392	SEDIMENTARY	SEDIMENTARY	8.4			58.41	0		0.25	114.5			240	15.2	0.7	57.1646	64.0113	71.6016	80.3157	85.25	100	79.4612	71.6016	94.9791	89.8781	0.04	73.9483	GOOD	30.2263	POOR
5719	OLINDINA	-11.46	118	00041,58	0049,17	14.4	-38.3142	SEDIMENTARY	SEDIMENTARY	8.92			44.31	0.01		0.42	55.55			300	2	1.88	61.2502	52.7159	68.1057	90.419	88.82	99.9006	89.9533	68.1057	100	92.6626	0.04	75.6387	GOOD	31.2887	POOR
5707	OLINDINA	-11.36	119	00046,19	0049,76	20.3	-38.4467	SEDIMENTARY	SEDIMENTARY	8.32			28.2	0.01		0.05	100.81			246	6.8	1.06	68.2147	65.9728	71.2494	82.5564	81.05	99.9006	81.8041	71.2494	98.1545	82.21	0.04	77.1622	GOOD	30.1967	POOR
1185	OLINDINA	-11.4219	101	00031,40	0050,00	6.08	-38.4328	SEDIMENTARY	SEDIMENTARY	7.85			460	0		0.42	440			1218	31.8	0.78	28.7311	78.9555	37	41.7504	88.82	100	40.4469	2.27	88.9811	92.6626	0.04	48.9906	REGULAR	9.78901	BAD
2450	OLINDINA	-11.3697	127	0071,76	0087,71	7.05	-38.2958	SEDIMENTARY	SEDIMENTARY	8.45			100.59	0.002		0.55	133.01			570	30	0.48	49.4261	62.8182	53.7196	77.3825	91.549	99.9801	76.3836	53.7196	89.6141	94.8362	0.04	67.1424	GOOD	27.6117	POOR
2475	OLINDINA	-11.4	153	89,87	99,73	7.92	-38.3025	SEDIMENTARY	SEDIMENTARY	8.4			88.48	0		0.49	177.66			494	14	0.24	51.222	64.0113	57.4979	70.7402	90.2897	100	69.3859	57.4979	95.4268	93.7698	45.0206	67.7242	GOOD	68.8587	GOOD
2522	OLINDINA	-11.3533	89.6	00012,12	0026,10	29.3	-38.3369	SEDIMENTARY	SEDIMENTARY	8.4			76.81	0		0.39	132.8			244	5	0.01	53.2223	64.0113	71.3668	77.4151	88.19	100	76.4179	71.3668	98.8476	92.215	95.9044	72.5013	GOOD	83.0313	GREAT
2818	OLINDINA	-11.3175	97	00005,69	0024,04	34.41	-38.3347	SEDIMENTARY	SEDIMENTARY	7.2			568.81	0		0.18	596.37			1426	3.3	0.11	25.8031	89.9631	37	37	83.78	100	2.6	2.27	99.5063	88.1144	63.7591	46.5969	REGULAR	11.9757	BAD
2813	OLINDINA	-11.45	96	00012,31	0034,56	24.73	-38.4847	SEDIMENTARY	SEDIMENTARY	7.1			136.9	1.28		0.15	204.58			512	13.5	0.04	45.1702	87.4815	56.5822	67.0142	83.15	88.0529	65.4582	56.5822	95.6139	87.119	83.1556	63.6829	GOOD	72.2745	GOOD
2820	OLINDINA	-11.54	81	00048,81	0055,03	8.06	-38.31	SEDIMENTARY	SEDIMENTARY	8.3			460.93	0		0.18	389.86			1112	4.5	0.1	28.7034	66.4735	37	46.1774	83.78	100	44.3694	2.27	99.0409	88.1144	65.9302	48.889	REGULAR	26.5973	POOR
3198	OLINDINA	-11.4119	102	00044,78	0074,39	6.08	-38.4264	SEDIMENTARY	SEDIMENTARY	7.3			1602.41	0.67		0.42	1322.32			3504	78	0	15	92.4795	37	37	88.82	93.5571	2.6	2.27	74.0823	92.6626	100	40.4973	REGULAR	12.1676	BAD
3484	OLINDINA	-11.3911	120	00018,47	0052,98	15.84	-38.4239	SEDIMENTARY	SEDIMENTARY	7.3			270.7	0		0.27	232.68			634	14.6	0	35.928	92.4795	50.7215	63.3341	85.67	100	61.5921	50.7215	95.2027	90.2774	100	59.6172	GOOD	70.9866	GOOD
3495	OLINDINA	-11.3894	150	00073,90	0078,85	14.65	-38.3897	SEDIMENTARY	SEDIMENTARY	8.3			116.72	0		0.32	168.69			340	19.8	0	47.363	66.4735	65.8197	72.0272	86.72	100	70.7433	65.8197	93.2806	91.1492	100	68.247	GOOD	79.0124	GOOD
2171	OLINDINA	-11.3267	89	36,34	53,98	4.78	-38.3997	SEDIMENTARY	SEDIMENTARY	7.95			169.03	0		0	200.93			534	6.8	0.22	42.2955	75.9664	55.4804	67.5076	80	100	65.9779	55.4804	98.1545	78.5022	47.1025	62.7725	GOOD	66.1762	GOOD
1059	OLINDINA	-11.3975	165	00010,90	0026,40	41.4	-38.3586	SEDIMENTARY	SEDIMENTARY	8.4			35.81	0		0.61	113.28			204	6.6	0.73	64.4855	64.0113	73.7204	80.5129	92.8068	100	79.6677	73.7204	98.2313	96.0195	0.04	77.8742	GOOD	30.9679	POOR
1523	OLINDINA	-11.4167	300	50,50	64,17	19.29	-38.2956	SEDIMENTARY	SEDIMENTARY	8.35			20.97	0.032		0.08	79.32			172	18.18	0.76	73.0024	65.2295	75.6007	86.2006	81.68	99.6824	85.5962	75.6007	93.8755	83.9895	0.04	80.1454	GREAT	30.9403	POOR
1564	OLINDINA	-11.29	130.5	-0000,50	53,75	56.57	-38.3353	SEDIMENTARY	SEDIMENTARY	7.83			223.66	0		0.26	283.3			754	8	0.06	38.5046	79.5694	45.5708	57.207	85.46	100	55.23	45.5708	97.695	90.0823	76.4459	57.8703	GOOD	64.8582	GOOD
7133	OLINDINA	-11.4628	205.5	50,80	54,75	25.56	-38.4444	SEDIMENTARY	SEDIMENTARY	6.98			113	0		0.99	109			308	9.16	9.2	47.8107	84.5494	67.6452	81.2085	99.9003	100	80.3957	67.6452	97.2526	100	0.04	72.6359	GOOD	30.4677	POOR
7452	OURICANGAS	-12.0186	76	0,88	20,81	27.32	-38.6561	SEDIMENTARY	SEDIMENTARY	7.42			59.9	0.37		0	39			145	2.78	0.2	56.7978	93.4674	77.1699	93.4774	80	96.389	93.0878	77.1699	99.7087	78.5022	49.4064	77.1453	GOOD	80.3729	GREAT
2775	PALMEIRAS	-12.465	65	17,87	60,00	4.5	-41.5772	SEDIMENTARY	SEDIMENTARY	7.8			23.76	0		0.17	64.64			254	8.6	14	70.9602	80.5006	70.7805	88.782	83.57	100	88.2669	70.7805	97.4659	87.8017	0.04	79.9457	GOOD	31.0598	POOR
1406	PEDRO ALEXANDRE	-9.89	151	33,03	58,14	42.33	-38.1227	SEDIMENTARY	SEDIMENTARY	7.37			757	0.01		0.16	583			1632	69.8	7.47	21.7881	95.3505	37	37	83.36	99.9006	2.6	2.27	76.5453	87.4703	0.04	44.6795	REGULAR	4.38665	BAD
2309	PEDRO ALEXANDRE	-9.88	90	4,49	9,45	31.68	-38.0389	SEDIMENTARY	SEDIMENTARY	7.76			1345	1.31		0.79	1028			3192	350	0.1	15	81.7619	37	37	96.5255	87.7908	2.6	2.27	0.25	99.6661	65.9302	40.4006	REGULAR	4.42825	BAD
7482	PRADO	-16.9492	91	4,88	35,47	18.43	-39.3408	SEDIMENTARY	SEDIMENTARY	7.17			15	0.2		0.05	13.3			112	2.11	0.51	78.6614	89.215	79.0366	98.4331	81.05	98.0316	98.1194	79.0366	99.9699	82.21	0.04	85.3002	GREAT	32.7785	POOR
5257	QUIJINGUE	-10.7519	65	0001,47	0004,51	12.16	-38.9742	SEDIMENTARY	SEDIMENTARY	7.73			59.85	0.25		0.46	122.4			900	17.6	0.5	56.8099	82.723	40.157	79.0504	89.6599	97.5456	78.135	40.157	94.0894	93.2803	0.04	65.9661	GOOD	25.8375	POOR
5252	QUIJINGUE	-10.7222	149	0042,23	0061,70	16.12	-38.9269	SEDIMENTARY	SEDIMENTARY	8.51			40.99	0.01		0.23	60.18			200	9	0.4	62.4241	61.4188	73.956	89.5815	84.83	99.9006	89.0912	73.956	97.3135	89.4391	0.04	77.3106	GOOD	31.591	POOR
5481	QUIJINGUE	-10.6336	179	0055,17	0060,04	18.39	-38.8219	SEDIMENTARY	SEDIMENTARY	8.33			84.46	0.212		0	177			486	10	0.3	51.8771	65.724	57.909	70.8341	80	97.9148	69.4849	57.909	96.9334	78.5022	39.8275	66.6414	GOOD	66.3174	GOOD
5491	QUIJINGUE	-10.6644	106	0009,85	0035,37	158.4	-38.9894	SEDIMENTARY	SEDIMENTARY	7.87			49.44	0.096		0	54			220	3.8	0.24	59.616	78.347	72.7781	90.7012	80	99.0503	90.2433	72.7781	99.3122	78.5022	45.0206	76.3882	GOOD	77.4324	GOOD
1517	QUIJINGUE	-10.6378	200	17,82	49,91	21.99	-38.8767	SEDIMENTARY	SEDIMENTARY	9.86			57.91	0		0.22	80.77			256	5.54	0.12	57.29	37.269	70.6634	85.9497	84.62	100	85.336	70.6634	98.6392	89.2022	61.7342	72.5046	GOOD	80.2255	GREAT
6611	QUIJINGUE	-10.6625	183	0023,38	0044,08	34.41	-38.74	SEDIMENTARY	SEDIMENTARY	8.32			22	0.003		0.25	88.98			152	10.25	0.11	72.2143	65.9728	76.7656	84.543	85.25	99.9702	83.8744	76.7656	96.8386	89.8781	63.7591	80.5696	GREAT	81.8235	GREAT
1987	QUIJINGUE	-10.7375	142	0016,74	0036,09	20.3	-38.8831	SEDIMENTARY	SEDIMENTARY	7.9			63.68	0.276		0.17	96.67			234	15.22	0.3	55.9104	77.4444	71.9542	83.2463	83.57	97.2939	82.5238	71.9542	94.9716	87.8017	39.8275	74.1906	GOOD	74.7804	GOOD
7392	QUIJINGUE	-10.6094	400	59,64	95,09	248.25	-38.7892	SEDIMENTARY	SEDIMENTARY	8		73	3	0.22		0.1	64			106	9.1	0.027	110.454	74.5206	79.366	88.8963	82.1	97.8369	88.3848	79.366	97.2754	85.0173	88.2209	91.086	GREAT	86.7357	GREAT
5140	RIBEIRA DO AMPARO	-10.98	123.2	0015,84	0032,70	26.38	-38.385	SEDIMENTARY	SEDIMENTARY	7.8			131.06	0.06		0.24	174.7			410	12.8	0.28	45.7679	80.5006	61.9342	71.1623	85.04	99.4054	69.8311	61.9342	95.8765	89.664	41.406	66.9841	GOOD	69.2081	GOOD
5154	RIBEIRA DO AMPARO	-10.9658	130.5	0064,74	0120,87	6.51	-38.3347	SEDIMENTARY	SEDIMENTARY	8.3			394.3	0		0.16	371.2			1020	30	0.3	30.8355	66.4735	37	47.9423	83.36	100	46.0232	2.27	89.6141	87.4703	39.8275	50.0678	REGULAR	24.7154	POOR
5164	RIBEIRA DO AMPARO	-10.9475	158	0053,33	0092,89	3.63	-38.3094	SEDIMENTARY	SEDIMENTARY	8.7			119.7	0		0.26	144.3			460	23.2	0.82	47.0151	57.2071	59.2619	75.6462	85.46	100	74.5572	59.2619	92.0433	90.0823	0.04	66.4282	GOOD	28.073	POOR
5338	RIBEIRA DO AMPARO	-11.0225	113	0008,81	0047,27	12.74	-38.335	SEDIMENTARY	SEDIMENTARY	8.39			138.31	0.05		0.13	239.1			892	80	0.36	45.0299	64.2529	40.429	62.522	82.73	99.5042	60.7423	40.429	73.4928	86.3514	0.04	58.5659	GOOD	22.8641	POOR
1237	RIBEIRA DO AMPARO	-10.91	129	0042,20	0057,29	20.8	-38.4044	SEDIMENTARY	SEDIMENTARY	8.89			88.37	0		0.21	230.09			514	4	1.18	51.2395	53.3055	56.4812	63.6646	84.41	100	61.9384	56.4812	99.2346	88.9524	0.04	65.0282	GOOD	26.5973	POOR
1235	RIBEIRA DO AMPARO	-10.9989	98	0028,51	0035,23	23.29	-38.5617	SEDIMENTARY	SEDIMENTARY	6.73			43.69	0.096		0.16	31.07			164	0.8	0.5	61.4618	78.6013	76.068	94.9793	83.36	99.0503	94.619	76.068	100	87.4703	0.04	78.8543	GOOD	32.415	POOR
6031	RIBEIRA DO AMPARO	-10.8758	119.5	35,17	44,13	24.73	-38.3111	SEDIMENTARY	SEDIMENTARY	7.9			498.24	0.186		0.23	706.99			1450	21.2	0.24	27.6343	77.4444	37	37	84.83	98.1681	2.6	2.27	92.7693	89.4391	45.0206	47.0442	REGULAR	11.3358	BAD
6019	RIBEIRA DO AMPARO	-10.9	118	20,49	54,38	19.8	-38.4011	SEDIMENTARY	SEDIMENTARY	8.32			154.5	6.2		0.4	207.65			730	26.4	0.16	43.5182	65.9728	46.551	66.6019	88.4	53.9949	65.0242	46.551	90.8927	92.3635	54.8373	55.8483	GOOD	64.842	GOOD
1440	RIBEIRA DO AMPARO	-11.09	120	0027,00	0040,20	27.28	-38.4342	SEDIMENTARY	SEDIMENTARY	8.3			25.83	0		0.37	96.66			174	12.2	0.06	69.6138	66.4735	75.4836	83.248	87.77	100	82.5256	75.4836	96.1021	91.9179	76.4459	79.7179	GOOD	83.1909	GREAT
1450	RIBEIRA DO AMPARO	-11.09	90	-0,00	11,00	43.99	-38.3981	SEDIMENTARY	SEDIMENTARY	7.6			92.41	0.95		0.25	174.66			462	3.8	0	50.6117	87.0423	59.1569	71.168	85.25	90.9891	69.8372	59.1569	99.3122	89.8781	100	67.4618	GOOD	77.1479	GOOD
2559	RIBEIRA DO AMPARO	-10.8511	94	0038,75	0050,81	5.97	-38.3169	SEDIMENTARY	SEDIMENTARY	8.8			103.84	0.33		0.18	321.33			488	21.2	0.29	48.9833	55.1169	57.806	52.9971	83.78	96.773	50.96	57.806	92.7693	88.1144	40.5997	62.4535	GOOD	61.5291	GOOD
2166	RIBEIRA DO AMPARO	-10.97	138.5	58,10	64,89	14.11	-38.3322	SEDIMENTARY	SEDIMENTARY	7.2			92.07	0.34		0.86	94.96			398	5.4	0.1	50.6634	89.9631	62.5888	83.5329	97.8868	96.6769	82.8226	62.5888	98.6932	100	65.9302	72.4377	GOOD	79.0034	GOOD
2362	RIBEIRA DO AMPARO	-10.95	156	59,85	75,55	15.22	-38.3342	SEDIMENTARY	SEDIMENTARY	7.2			67.86	0		0.2	256.28			420	3.6	0.1	54.9937	89.9631	61.3925	60.3999	84.2	100	58.5296	61.3925	99.3898	88.6886	65.9302	68.6413	GOOD	70.1238	GOOD
2495	RIBEIRA DO AMPARO	-11.07	105.3	42,47	54,34	15.84	-38.3164	SEDIMENTARY	SEDIMENTARY	8.4			95.11	0		0.31	270.98			536	3.8	0.06	50.2083	64.0113	55.3812	58.6414	86.51	100	56.7071	55.3812	99.3122	90.986	76.4459	64.4017	GOOD	69.167	GOOD
2538	RIBEIRA DO AMPARO	-10.88	204	72,65	89,15	10.15	-38.3611	SEDIMENTARY	SEDIMENTARY	7.1			154.83	0		0.34	364.05			578	4.8	0.06	43.4891	87.4815	53.3355	48.6363	87.14	100	46.6848	53.3355	98.9249	91.4641	76.4459	60.7249	GOOD	64.8469	GOOD
2580	RIBEIRA DO AMPARO	-10.83	145	0091,85	0097,40	5.25	-38.29	SEDIMENTARY	SEDIMENTARY	7.3			72.49	0		0.37	141.57			314	5	0.07	54.0476	92.4795	67.3008	76.0624	87.77	100	74.9953	67.3008	98.8476	91.9179	73.498	72.9309	GOOD	78.4956	GOOD
7037	RIBEIRA DO AMPARO	-11.06	98	0,00	8,06	41.68	-38.4694	SEDIMENTARY	SEDIMENTARY	9.95			61.21	0		0.29	106.67			222	8.87	0.1	56.4835	36.0501	72.6603	81.5897	86.09	100	80.7943	72.6603	97.363	90.6444	65.9302	72.158	GOOD	80.3019	GREAT
522	RIBEIRA DO POMBAL	-10.58	194	0081,35	0119,15	5.29	-38.6703	SEDIMENTARY	SEDIMENTARY	6.8			90.22	0		0.28	135.1			230	1	0.07	50.9482	80.2449	72.1895	77.0581	85.88	100	76.0426	72.1895	100	90.4645	73.498	72.319	GOOD	80.2734	GREAT
488	RIBEIRA DO POMBAL	-10.6761	119	102,29	106,02	5.5	-38.5256	SEDIMENTARY	SEDIMENTARY	7.54			83.58	0.786		0	49.61			260	1.5	1.12	52.025	89.1245	70.4294	91.505	80	92.4846	91.0688	70.4294	100	78.5022	0.04	73.0225	GOOD	30.9042	POOR
723	RIBEIRA DO POMBAL	-10.6972	98	0062,00	0062,85	4.32	-38.5364	SEDIMENTARY	SEDIMENTARY	6.8			155.84	2.5		0.15	156.44			456	8	0.76	43.4006	80.2449	59.4723	73.8227	83.15	77.997	72.6364	59.4723	97.695	87.119	0.04	63.2731	GOOD	28.0383	POOR
2586	RIBEIRA DO POMBAL	-10.7883	130	0035,14	0054,36	17.56	-38.4703	SEDIMENTARY	SEDIMENTARY	7.3			65.63	0		0.62	143.2			336	2.6	0.1	55.4748	92.4795	66.0463	75.8136	93.0161	100	74.7335	66.0463	99.7788	96.2261	65.9302	73.7671	GOOD	77.5809	GOOD
2602	RIBEIRA DO POMBAL	-10.7139	130	0048,99	0086,19	8.6	-38.5092	SEDIMENTARY	SEDIMENTARY	5.7			86.2	0		0	68.48			192	6.4	0.28	51.5895	56.3831	74.4268	88.0994	80	100	87.562	74.4268	98.3082	78.5022	41.406	72.4926	GOOD	76.2792	GOOD
5145	RIBEIRA DO POMBAL	-10.8814	174.5	0110,93	0122,32	5.72	-38.4794	SEDIMENTARY	SEDIMENTARY	9.2			115.02	0		0.1	122.4			346	1.6	0.38	47.5657	47.5319	65.4806	79.0504	82.1	100	78.135	65.4806	100	85.0173	0.04	67.5227	GOOD	29.3793	POOR
5159	RIBEIRA DO POMBAL	-10.6908	249	0101,80	0147,00	8.67	-38.4072	SEDIMENTARY	SEDIMENTARY	8.9			62.94	0.006		0.36	144.3			280	6.2	0.5	56.0795	53.1082	69.2635	75.6462	87.56	99.9404	74.5572	69.2635	98.3851	91.7683	0.04	71.9771	GOOD	29.6963	POOR
5177	RIBEIRA DO POMBAL	-10.7636	170	0056,57	0062,25	16.48	-38.61	SEDIMENTARY	SEDIMENTARY	9			23.87	0		0	71.17			164	10.8	0.56	70.8854	51.177	76.068	87.6243	80	100	87.0709	76.068	96.6304	78.5022	0.04	78.6642	GOOD	30.9784	POOR
1402	RIBEIRA DO POMBAL	-10.6869	130	0081,08	0087,35	4.17	-38.5478	SEDIMENTARY	SEDIMENTARY	7.37			55.34	1.77		0.09	44.86			160	9.4	0.38	57.9539	95.3505	76.3011	92.3829	81.89	83.867	91.9684	76.3011	97.1613	84.5183	0.04	75.9757	GOOD	31.863	POOR
1194	RIBEIRA DO POMBAL	-10.93	104.3	0031,12	0039,41	21.99	-38.53	SEDIMENTARY	SEDIMENTARY	6.97			44.29	0.001		0.1	23.63			172	0.4	0.26	61.257	84.3073	75.6007	96.4104	82.1	99.9901	96.073	75.6007	100	85.0173	43.1301	79.0638	GOOD	80.2191	GREAT
1207	RIBEIRA DO POMBAL	-10.6364	158.5	00082,21	0092,10	34.41	-38.5319	SEDIMENTARY	SEDIMENTARY	7.88			61.8	0.895		0	59			260	5.6	0.44	56.3443	78.0448	70.4294	89.7942	80	91.4879	89.3103	70.4294	98.6161	78.5022	0.04	73.7162	GOOD	30.6632	POOR
1432	RIBEIRA DO POMBAL	-10.8536	200	43,62	67,22	7.81	-38.4681	SEDIMENTARY	SEDIMENTARY	10.54			88.37	0		0.47	77.7			382	0.8	0.24	51.2395	28.9349	63.4693	86.4817	89.8698	100	85.8877	63.4693	100	93.4406	45.0206	68.6465	GOOD	75.6339	GOOD
5653	RIBEIRA DO POMBAL	-10.7381	129	00016,49	0023,92	39.6	-38.6097	SEDIMENTARY	SEDIMENTARY	10.42			227.33	0.054		0	199.5			672	4.4	0.22	38.2848	30.2688	49.0232	67.702	80	99.4647	66.1826	49.0232	99.0796	78.5022	47.1025	56.8285	GOOD	64.1597	GOOD
1397	RIBEIRA DO POMBAL	-10.6983	95	00019,70	0043,19	9.28	-38.5711	SEDIMENTARY	SEDIMENTARY	8.36			83.59	1.123		0.08	104.93			392	2.8	0.34	52.0233	64.9838	62.918	81.8756	81.68	89.4379	81.0931	62.918	99.7009	83.9895	0.04	68.7628	GOOD	29.2998	POOR
2137	RIBEIRA DO POMBAL	-10.7847	132	16,52	20,01	24.01	-38.5228	SEDIMENTARY	SEDIMENTARY	7.14			121	0.76		0.22	101			354	5.81	0.1	46.8662	88.47	65.0302	82.5249	84.62	92.7239	81.7712	65.0302	98.5352	89.2022	65.9302	69.3069	GOOD	78.1658	GOOD
5736	RIBEIRA DO POMBAL	-10.8836	166	00105,43	0112,60	9.07	-38.4514	SEDIMENTARY	SEDIMENTARY	7.01			107.75	0.265		0.4	112.59			380	2	1.1	48.4699	85.2777	63.58	80.6246	88.4	97.4003	79.7847	63.58	100	92.3635	0.04	70.1853	GOOD	29.6843	POOR
5746	RIBEIRA DO POMBAL	-10.6053	160	00115,90	0137,74	4.39	-38.5333	SEDIMENTARY	SEDIMENTARY	7.08			30.67	0.124		1.02	22.21			180	1.2	1.2	66.8914	86.9894	75.1319	96.6859	100.161	98.775	96.3524	75.1319	100	99.101	0.04	83.41	GREAT	33.0852	POOR
5768	RIBEIRA DO POMBAL	-10.7608	111	00048,23	0052,59	16.48	-38.6547	SEDIMENTARY	SEDIMENTARY	6.96			143.41	0.29		0.07	151.56			504	1.02	0.6	44.5346	84.0656	56.9876	74.5503	81.47	97.1586	73.4032	56.9876	100	83.4296	0.04	65.2586	GOOD	27.7285	POOR
5788	RIBEIRA DO POMBAL	-10.8297	98	00025,97	0035,56	23.97	-38.5389	SEDIMENTARY	SEDIMENTARY	7.81			410.44	6.5		0.17	399.74			1120	28	0.32	30.2891	80.1888	37	45.2695	83.57	52.4086	43.5363	2.27	90.3223	87.8017	0.04	45.2597	REGULAR	9.93765	BAD
6039	RIBEIRA DO POMBAL	-10.8417	78.5	11,23	27,02	25.52	-38.5403	SEDIMENTARY	SEDIMENTARY	7.37			235.86	0.695		0.29	221.49			738	25.6	0.04	37.7875	95.3505	46.2214	64.7747	86.09	93.3249	63.103	46.2214	91.1791	90.6444	83.1556	58.9195	GOOD	67.5913	GOOD
2832	RIBEIRA DO POMBAL	-10.7003	205	115,60	127,14	8.31	-38.4611	SEDIMENTARY	SEDIMENTARY	6.5			161.82	0		0.1	138.96			428	5.2	0.56	42.888	73.3207	60.9617	76.4625	82.1	100	75.4162	60.9617	98.7704	85.0173	0.04	65.77	GOOD	28.4732	POOR
6167	RIBEIRA DO POMBAL	-10.8714	129	60,68	67,27	14.4	-38.4611	SEDIMENTARY	SEDIMENTARY	6.93			342.04	3.596		0.24	385.73			962	9.6	0.06	32.7659	83.3424	38.1467	46.5624	85.04	69.9463	44.7263	38.1467	97.0853	89.664	76.4459	49.0133	REGULAR	58.1696	GOOD
6182	RIBEIRA DO POMBAL	-10.7889	158	00072,48	0082,40	13.5	-38.4581	SEDIMENTARY	SEDIMENTARY	6.95			135.22	1.623		0.24	98.41			372	3.4	0.16	45.3393	83.8242	64.0239	82.9556	85.04	85.1014	82.2207	64.0239	99.4675	89.664	54.8373	67.5294	GOOD	76.2931	GOOD
6205	RIBEIRA DO POMBAL	-10.77	160	103,96	110,27	6.76	-38.3783	SEDIMENTARY	SEDIMENTARY	9.21			82.53	0.003		0.16	170.98			360	4	1	52.2037	47.3569	64.6936	71.6964	83.36	99.9702	70.3945	64.6936	99.2346	87.4703	0.04	68.0729	GOOD	28.5248	POOR
6241	RIBEIRA DO POMBAL	-10.93	124	0070,51	0074,33	11.3	-38.5025	SEDIMENTARY	SEDIMENTARY	9.56			254.06	2.995		0.43	237.02			750	7	0.4	36.7843	41.6272	45.7324	62.784	89.0299	74.2522	61.0163	45.7324	98.0778	92.8141	0.04	54.135	GOOD	25.1282	POOR
1407	RIBEIRA DO POMBAL	-10.8253	85	0032,54	0036,04	20.3	-38.5439	SEDIMENTARY	SEDIMENTARY	6.9			132.16	0		0.2	119.87			390	7.4	0.09	45.6532	82.6224	63.028	79.4535	84.2	100	78.5577	63.028	97.9245	88.6886	68.2639	68.4357	GOOD	76.8428	GOOD
1436	RIBEIRA DO POMBAL	-10.65	95	0051,30	0054,30	11.62	-38.55	SEDIMENTARY	SEDIMENTARY	5.8			253	0.004		0.19	325			870	14.6	0.21	36.8407	58.3789	41.1918	52.6076	83.99	99.9602	50.571	41.1918	95.2027	88.4097	48.2246	54.2044	GOOD	57.5787	GOOD
1457	RIBEIRA DO POMBAL	-10.7	100	0073,50	0074,90	4.5	-38.61	SEDIMENTARY	SEDIMENTARY	6.6			34.78	0		0.25	23.09			222	2.4	0.06	64.9352	75.594	72.6603	96.5151	85.25	100	96.1791	72.6603	99.8567	89.8781	76.4459	79.6344	GOOD	86.2167	GREAT
1459	RIBEIRA DO POMBAL	-10.6275	140	0040,00	0045,35	20.3	-38.6086	SEDIMENTARY	SEDIMENTARY	6.4			42.13	0		0.25	50.19			262	1.6	0.26	62.0094	71.082	70.3125	91.3984	85.25	100	90.9594	70.3125	100	89.8781	43.1301	77.2032	GOOD	78.117	GOOD
1462	RIBEIRA DO POMBAL	-10.6544	198	0101,42	0147,54	5.25	-38.4119	SEDIMENTARY	SEDIMENTARY	7.67			98.58	0.916		0.38	99.26			374	3.4	0.18	49.7076	84.6847	63.9127	82.814	87.98	91.2972	82.073	63.9127	99.4675	92.0666	51.9693	70.2677	GOOD	75.9894	GOOD
1698	RIBEIRA DO POMBAL	-10.8478	194	0046,46	0066,70	22.6	-38.4308	SEDIMENTARY	SEDIMENTARY	5.8			61.47	0		0.34	100.68			272	7.4	0	56.422	58.3789	69.729	82.578	87.14	100	81.8267	69.729	97.9245	91.4641	100	73.5146	GOOD	84.3279	GREAT
1949	RIBEIRA DO POMBAL	-10.6917	145	0079,90	0091,98	10.83	-38.5306	SEDIMENTARY	SEDIMENTARY	7			241.37	0.98		0.13	215.82			756	7.6	0.22	37.4758	85.0346	45.4902	65.5171	82.73	90.7182	63.8831	45.4902	97.8479	86.3514	47.1025	57.7423	GOOD	63.0196	GOOD
2021	RIBEIRA DO POMBAL	-10.835	63	0029,45	0033,01	11.98	-38.5408	SEDIMENTARY	SEDIMENTARY	7.1			269.36	0		0.14	253.73			866	16.6	0.39	35.995	87.4815	41.3328	60.7103	82.94	100	58.8523	41.3328	94.4591	86.7465	0.04	56.186	GOOD	23.8084	POOR
2162	RIBEIRA DO POMBAL	-10.72	99.5	0033,13	0038,32	23.29	-38.6	SEDIMENTARY	SEDIMENTARY	8.8			29.38	0.225		0.04	52.47			370	3.2	1.67	67.5669	55.1169	64.1352	90.9805	80.84	97.7883	90.5303	64.1352	99.5452	81.5471	0.04	75.4312	GOOD	30.2316	POOR
2838	RIBEIRA DO POMBAL	-10.7589	205	0105,22	0119,12	7.99	-38.4039	SEDIMENTARY	SEDIMENTARY	6.4			65.79	0		0.38	140.5			280	3.4	0.43	55.4397	71.082	69.2635	76.2262	87.98	100	75.1676	69.2635	99.4675	92.0666	0.04	72.9677	GOOD	29.8342	POOR
6569	RIBEIRA DO POMBAL	-10.7417	250	0080,80	0093,75	23.97	-38.4378	SEDIMENTARY	SEDIMENTARY	7.46			110.02	0.762		0.58	80.8			286	1.25	0.31	48.1808	91.9925	68.9153	85.9445	92.1782	92.7055	85.3306	68.9153	100	95.4146	0.04	72.2845	GOOD	31.0645	POOR
1769	SALVADOR	-12.8333	36.87	0003,00	0035,50	3.96	-38.4428	SEDIMENTARY	SEDIMENTARY	5.5			13.84	0		0.39	19.95			70	4.2	0	80.0628	52.4959	81.2251	97.1261	88.19	100	96.7983	81.2251	99.1571	92.215	100	85.1669	GREAT	92.4176	GREAT
6636	SANTA BRIGIDA	-9.7	156	12,05	53,78	5.54	-38.1719	SEDIMENTARY	SEDIMENTARY	8.42			2320.46	5.288		0.98	2138.12			5728	218.75	0	15	63.5311	37	37	99.7893	59.1184	2.6	2.27	41.743	100	100	37.7974	REGULAR	11.164	BAD
7241	SANTA BRIGIDA	-9.86	142	68,74	93,67	2.98	-38.2464	SEDIMENTARY	SEDIMENTARY	7.06			268	6.06		0.21	258			848	103	6.81	36.0633	86.4986	41.9763	60.1914	84.41	54.7516	58.3129	41.9763	67.0191	88.9524	0.04	51.5771	REGULAR	22.5798	POOR
7502	SANTA CRUZ CABRALIA	-16.2908	144	37,90	44,34	21.42	-39.0525	SEDIMENTARY	SEDIMENTARY	7.07			14	0.02		0	15.4			103	9.89	1.65	79.8616	86.7438	79.5291	98.0185	80	99.8014	97.7008	79.5291	96.9752	78.5022	0.04	85.6268	GREAT	32.4001	POOR
7507	SANTA CRUZ CABRALIA	-16.315	144	36,80	40,05	27.32	-39.045	SEDIMENTARY	SEDIMENTARY	7.39			13	0		0	11.3			65	6.44	2.47	81.1648	94.5919	81.4598	98.8296	80	100	98.5194	81.4598	98.2928	78.5022	0.04	86.9585	GREAT	32.7619	POOR
6323	SANTO AMARO	-12.5797	216	36,56	106,59	12.16	-38.7869	SEDIMENTARY	SEDIMENTARY	7.83			10.03	0.08		0.07	46.21			100	2.2	0.36	85.8449	79.5694	79.6911	92.1325	81.47	99.208	91.7121	79.6911	99.9347	83.4296	0.04	86.2305	GREAT	32.3056	POOR
6350	SANTO AMARO	-12.57	250	61,36	220,46	0.72	-38.8108	SEDIMENTARY	SEDIMENTARY	8.8			49.14	0.005		0.08	28.03			572	137.5	0.37	59.7063	55.1169	53.6233	95.5615	81.68	99.9503	95.2111	53.6233	58.2942	83.9895	0.04	71.1277	GOOD	26.7927	POOR
126	SANTO ESTEVAO	-12.4483	41.5	0012,99	0018,69	30.45	-39.2778	SEDIMENTARY	SEDIMENTARY	6.1			210	0.58		0.2	80			598	5	0.2	39.3559	64.5742	52.3869	86.0828	84.2	94.3978	85.4741	52.3869	98.8476	88.6886	49.4064	62.7069	GOOD	71.882	GOOD
907	SANTO ESTEVAO	-12.41	41	0015,96	0018,18	17.2	-39.4556	SEDIMENTARY	SEDIMENTARY	6.8			47	0		0.35	87			532	3.3	0.04	60.3686	80.2449	55.5798	84.8801	87.35	100	84.225	55.5798	99.5063	91.6173	83.1556	72.6649	GOOD	78.3012	GOOD
990	SANTO ESTEVAO	-12.4917	45	0014,87	0042,45	3.78	-39.25	SEDIMENTARY	SEDIMENTARY	5.9			112	0.015		0.18	26			350	0	0.2	47.9337	60.4093	65.2552	95.9522	83.78	99.851	95.608	65.2552	100	88.1144	49.4064	70.7899	GOOD	78.7831	GOOD
1328	SANTO ESTEVAO	-12.4361	38	0019,00	0036,00	2.91	-39.2589	SEDIMENTARY	SEDIMENTARY	7.55			212	0		0.8	98			540	19.3	0	39.2278	88.7734	55.1833	83.024	96.7253	100	82.292	55.1833	93.4638	99.8297	100	66.0245	GOOD	79.7052	GOOD
922	SAO FELIPE	-12.74	40	0011,81	0036,29	3.02	-39.0919	SEDIMENTARY	SEDIMENTARY	6.2			10	0.021		0.11	8			82	0	0.98	85.9001	66.7088	80.6336	99.4873	82.31	99.7915	99.1819	80.6336	100	85.4883	0.04	86.9882	GREAT	33.2517	POOR
1359	SAO SEBASTIAO DO PASSÉ	-12.51	52	0004,14	0029,00	6.87	-38.5019	SEDIMENTARY	SEDIMENTARY	7			356.25	0		0.12	183.06			774	7.6	0.01	32.2142	85.0346	44.7733	69.9765	82.52	100	68.5805	44.7733	97.8479	85.9325	95.9044	56.7072	GOOD	70.1564	GOOD
1880	SAO SEBASTIAO DO PASSÉ	-12.4219	286	0038,58	0073,14	113.11	-38.4794	SEDIMENTARY	SEDIMENTARY	6.6			184.83	0		0.08	174.61			478	16	0	41.0833	75.594	58.3225	71.1752	81.68	100	69.8447	58.3225	94.6816	83.9895	100	63.7195	GOOD	75.4627	GOOD
2449	SAO SEBASTIAO DO PASSÉ	-12.5067	54	0002,95	0018,55	21.38	-38.5067	SEDIMENTARY	SEDIMENTARY	6.6			20.11	0		0.09	28.35			344	13.2	0.28	73.6949	75.594	65.5935	95.5	81.89	100	95.1486	65.5935	95.7264	84.5183	41.406	79.8151	GOOD	75.9524	GOOD
2462	SAO SEBASTIAO DO PASSÉ	-12.5244	76	0010,64	0043,16	11.98	-38.4975	SEDIMENTARY	SEDIMENTARY	8.6			49.26	0		0.49	96.01			240	13.6	0.05	59.6701	59.3832	71.6016	83.3568	90.2897	100	82.639	71.6016	95.5765	93.7698	79.6532	75.6338	GOOD	82.6545	GREAT
4488	SAO SEBASTIAO DO PASSÉ	-12.5036	70	0007,49	0022,07	26.38	-38.5	SEDIMENTARY	SEDIMENTARY	8.6			117.39	0		0.53	150.05			374	6	0.1	47.284	59.3832	63.9127	74.7769	91.1294	100	73.6419	63.9127	98.462	94.4672	65.9302	68.3418	GOOD	76.196	GOOD
4626	SAO SEBASTIAO DO PASSÉ	-12.5022	139	0035,90	0057,10	19.8	-38.4944	SEDIMENTARY	SEDIMENTARY	8.4			67.65	0		0.38	149.24			268	16.6	0.15	55.0383	64.0113	69.9622	74.8988	87.98	100	73.7702	69.9622	94.4591	92.0666	56.4031	72.4058	GOOD	75.7175	GOOD
7464	SAO SEBASTIAO DO PASSÉ	-12.5456	28.5	1,32	22,00	2.34	-38.3836	SEDIMENTARY	SEDIMENTARY	6.68			19	0.12		0.32	14.1			38	2.25	0.31	74.6405	77.4377	82.5367	98.2749	86.72	98.8143	97.9598	82.5367	99.9152	91.1492	0.04	85.3486	GREAT	33.6633	POOR
5206	SATIRO DIAS	-11.6156	156	0095,40	0104,50	5.25	-38.5275	SEDIMENTARY	SEDIMENTARY	7.62			207.41	3.5		0	120.4			564	5	0.4	39.5236	86.3609	54.0094	79.3689	80	70.6169	78.469	54.0094	98.8476	78.5022	0.04	60.1058	GOOD	27.5376	POOR
5213	SATIRO DIAS	-11.5331	166	0064,72	0066,46	14.11	-38.4558	SEDIMENTARY	SEDIMENTARY	9.28			117.64	0.01		0.36	98.58			406	7	1	47.2546	46.1501	62.1519	82.9273	87.56	99.9006	82.1911	62.1519	98.0778	91.7683	0.04	67.736	GOOD	29.6225	POOR
5345	SATIRO DIAS	-11.5203	171	00062,11	0064,50	16.84	-38.5058	SEDIMENTARY	SEDIMENTARY	7.28			139.35	0.24		0.18	126.1			490	8.4	0.26	44.9274	91.9734	57.7031	78.4647	83.78	97.6426	77.5204	57.7031	97.5422	88.1144	43.1301	66.7723	GOOD	70.3075	GOOD
1225	SATIRO DIAS	-11.6	214	0140,88	0147,26	30.45	-38.7967	SEDIMENTARY	SEDIMENTARY	7.54			76.45	0.053		0	35.79			248	2.6	0.12	53.2891	89.1245	71.1321	94.0825	80	99.4746	93.7053	71.1321	99.7788	78.5022	61.7342	74.7813	GOOD	81.094	GREAT
3040	SATIRO DIAS	-11.49	103	56,75	64,95	7.3	-38.5719	SEDIMENTARY	SEDIMENTARY	7.84			76.45	0.255		0.11	29.78			212	7.4	0.18	53.2891	79.2617	73.2492	95.2259	82.31	97.4972	94.8699	73.2492	97.9245	85.4883	51.9693	75.0858	GOOD	80.9799	GREAT
2194	SATIRO DIAS	-11.6103	110	0042,80	0045,75	21.38	-38.6294	SEDIMENTARY	SEDIMENTARY	6.8			36.04	0		0.01	23.86			174	7.2	0.16	64.3871	80.2449	75.4836	96.3658	80.21	100	96.0278	75.4836	98.0011	79.3259	54.8373	79.5684	GOOD	81.5817	GREAT
3233	SATIRO DIAS	-11.5908	180	0103,62	0106,02	5.32	-38.5531	SEDIMENTARY	SEDIMENTARY	8.6			198.12	0		0.42	170.63			838	7.2	0	40.1433	59.3832	42.3401	71.7468	88.82	100	70.4477	42.3401	98.0011	92.6626	100	59.1831	GOOD	70.8224	GOOD
3249	SATIRO DIAS	-11.5794	150	0116,80	0120,70	9.64	-38.625	SEDIMENTARY	SEDIMENTARY	8.7			41.92	0		0.03	52.35			200	4.2	0.09	62.0849	57.2071	73.956	91.0025	80.63	100	90.5529	73.956	99.1571	80.8466	68.2639	76.5087	GOOD	82.5134	GREAT
3294	SATIRO DIAS	-11.4972	250	123,22	125,97	11.98	-38.6039	SEDIMENTARY	SEDIMENTARY	7.78			70.65	0.123		0	18.6			178	2.75	0.49	54.4155	81.1284	75.2492	97.3901	80	98.7848	97.0654	75.2492	99.7203	78.5022	0.04	76.1092	GOOD	32.013	POOR
1440	SATIRO DIAS	-11.6075	178	43,85	50,36	33.15	-38.4928	SEDIMENTARY	SEDIMENTARY	7.17			117.33	0.149		0	46.17			328	6.26	0	47.291	89.215	66.501	92.1399	80	98.5299	91.7196	66.501	98.362	78.5022	100	71.0931	GOOD	84.0748	GREAT
6465	SATIRO DIAS	-11.6853	157	45,72	48,12	36	-38.5178	SEDIMENTARY	SEDIMENTARY	7.45			42.78	0.006		0	10.22			154	3.85	0.35	61.7786	92.3587	76.6497	99.0444	80	99.9404	98.7358	76.6497	99.2928	78.5022	0.04	79.8495	GOOD	32.3033	POOR
1970	SATIRO DIAS	-11.68	116	0008,22	0012,35	60.91	-38.635	SEDIMENTARY	SEDIMENTARY	7.48			36.03	0		0.1	11.31			108	1.75	0	64.3914	91.2654	79.2567	98.8276	82.1	100	98.5174	79.2567	100	85.0173	100	81.5781	GREAT	91.2745	GREAT
7161	SATIRO DIAS	-11.7172	150	25,26	28,77	34.45	-38.4503	SEDIMENTARY	SEDIMENTARY	9.88			59.7	0		0.22	32.8			160	4.29	0.04	56.8465	36.9947	76.3011	94.6496	84.62	100	94.2834	76.3011	99.1222	89.2022	83.1556	74.707	GOOD	87.6227	GREAT
2928	SEABRA	-12.52	46	0007,98	0033,47	0.64	-42.0028	SEDIMENTARY	SEDIMENTARY	7.3			220.14	6		0.54	382.14			888	40	0.05	38.7188	92.4795	40.5661	46.8996	91.3392	55.0791	45.0408	40.5661	86.1493	94.65	79.6532	50.9563	REGULAR	58.8547	GOOD
2969	SEABRA	-12.2344	128	0021,48	0078,46	4.39	-41.7347	SEDIMENTARY	SEDIMENTARY	8.4			10.8	0		0	67.37			150	1.6	0.11	84.4909	64.0113	76.8813	88.2961	80	100	87.7653	76.8813	100	78.5022	63.7591	83.562	GREAT	81.6817	GREAT
2629	SERRINHA	-11.68	72	0044,55	0054,40	2.01	-38.8622	SEDIMENTARY	SEDIMENTARY	8.3			4824.53	2.35		0.62	4897.44			11816	50	0.06	15	66.4735	37	37	93.0161	79.1686	2.6	2.27	82.8087	96.2261	76.4459	39.1368	REGULAR	12.0427	BAD
1154	SIMOES FILHO	-12.6722	169.2	0007,80	0042,18	24.76	-38.3814	SEDIMENTARY	SEDIMENTARY	7.64			22.54	0.43		0.13	49.63			132	4.8	1.04	71.8177	85.6858	77.9143	91.5014	82.73	95.8159	91.065	77.9143	98.9249	86.3514	0.04	81.9015	GREAT	32.1562	POOR
2073	SITIO DO QUINTO	-10.3219	290	142,90	164,00	15.66	-38.2128	SEDIMENTARY	SEDIMENTARY	7.95			78.37	0.611		0.23	141.7			434	5.56	0.29	52.9366	75.9664	60.6401	76.0426	84.83	94.1074	74.9744	60.6401	98.6315	89.4391	40.5997	69.1824	GOOD	70.33	GOOD
1298	TAPIRAMUTÁ	-11.8947	44	1,34	15,14	6.98	-40.88	SEDIMENTARY	SEDIMENTARY	7.4			117.33	6.247		0.19	54.1			330	5	0.56	47.291	94.2153	66.3872	90.6829	83.99	53.7433	90.2246	66.3872	98.8476	88.4097	0.04	65.4088	GOOD	30.8206	POOR
1240	TAPIRAMUTÁ	-11.8333	86	0028,85	0065,17	6.33	-40.7667	SEDIMENTARY	SEDIMENTARY	7			17	0		0.06	15			150	1	0.41	76.5151	85.0346	76.8813	98.0973	81.26	100	97.7804	76.8813	100	82.837	0.04	84.2132	GREAT	32.542	POOR
2992	TAPIRAMUTÁ	-11.9467	16.8	0000,00	0012,78	0.86	-40.8697	SEDIMENTARY	SEDIMENTARY	7.2			676.75	0.49		0.27	545.34			1490	96.25	0.56	23.3741	89.9631	37	37	85.67	95.2461	2.6	2.27	68.8619	90.2774	0.04	45.245	REGULAR	4.32893	BAD
881	TEODORO SAMPAIO	-12.2708	99	-0000,00	0042,04	16.48	-38.5375	SEDIMENTARY	SEDIMENTARY	7.65			40	0.2		0.2	66			146	3.4	0.07	62.7947	85.3506	77.1123	88.5396	84.2	98.0316	88.0167	77.1123	99.4675	88.6886	73.498	78.9741	GOOD	84.8015	GREAT
2433	TERRA NOVA	-12.2933	103	11,48	35,38	20.3	-38.6181	SEDIMENTARY	SEDIMENTARY	8.63			53.9	0.15		0.57	16.2			374	36.9	0.11	58.3409	58.7211	63.9127	97.861	91.9685	98.5201	97.5417	63.9127	87.2099	95.2186	63.7591	75.2541	GOOD	80.4964	GREAT
2121	TERRA NOVA	-12.3842	134.2	-0,00	31,78	33.01	-38.5442	SEDIMENTARY	SEDIMENTARY	8.31			35.9	0.05		0.39	94.4			268	9.33	0.87	64.4469	66.2226	69.9622	83.627	88.19	99.5042	82.9206	69.9622	97.1879	92.215	0.04	76.8832	GOOD	30.6352	POOR
1205	TUCANO	-11.0294	218	9,00	22,10	58.6	-38.7031	SEDIMENTARY	SEDIMENTARY	8.35			21.63	0.097		0.65	93			254	8.8	0.2	72.4925	65.2295	70.7805	83.8626	93.6433	99.0405	83.1661	70.7805	97.3897	96.8564	49.4064	80.1601	GREAT	78.2024	GOOD
7346	TUCANO	-11.1297	315	15,50	84,05	263.98	-38.7731	SEDIMENTARY	SEDIMENTARY	8.38			57.9	0		0.21	41.2			360	39.3	0	57.2925	64.4955	64.6936	93.065	84.41	100	92.6663	64.6936	86.3877	88.9524	100	73.9947	GOOD	83.4144	GREAT
7444	TUCANO	-11.1853	146	29,92	37,75	31.68	-38.8603	SEDIMENTARY	SEDIMENTARY	8.54			145	0.01		0.39	126			486	65.7	0.13	44.384	60.7319	57.909	78.4805	88.19	99.9006	77.5369	57.909	77.8051	92.215	59.8413	66.0112	GOOD	71.155	GOOD
7495	TUCANO	-10.9728	374				-38.7617	SEDIMENTARY	SEDIMENTARY	8.61			108	0		0.15	71.8			454	30.3	0.4	48.4377	59.1616	59.5777	87.5134	83.15	100	86.9562	59.5777	89.5083	87.119	0.04	68.4192	GOOD	29.0655	POOR
	TUCANO	-10.9744	152	40,38	49,71	25.54	-38.7439	SEDIMENTARY	SEDIMENTARY	8.47			45	0.12		0.23	73.5			294	10.5	0.4	61.0185	62.3479	68.4521	87.2149	84.83	98.8143	86.6472	68.4521	96.7439	89.4391	0.04	75.1678	GOOD	30.6675	POOR
7097	XIQUE-XIQUE	-11.51	51.5	16,77	19,76	19.33	-43.2558	SEDIMENTARY	SEDIMENTARY	8.28			4.97	0.26		0.02	59			86	0.3	3.32	99.5442	66.9785	80.4292	89.7942	80.42	97.4487	89.3103	80.4292	100	80.1068	0.04	88.2401	GREAT	31.9545	POOR

## Sheet: Karstic
NumCerb	Municipality	CoordY	ProfComplet	NE	0	VazaoTB	CoordX	Rocks	Aquifer	Ph	AlcalM	AlcalTotal	Chloride	Nitrate	NAmoniacal	Fluoride	Hardness	DurezaCA	DurezaMG	Total Res.(TR)	Sulfate	Iron	q1 (Chloride)	q2 (pH)	q3 (TR)	q4 (CaCO3)	q5 (F)	q6 (NO3)	QHard(Grade)	QTR(Grade)	QSO4(Grade)	QF(Grade)	QIron(Grade)	NGWQI	Quality	GWQI	Quality				Total = 211 poços
2240	CENTRAL	-11.09	120	12,93	110,79	0.36	-42.1022	LIME	KARSTIC	7.2		366	990	29		2.08	1624			2470	357	0.53	17.9148	89.9631	37	37	0	5.5989	2.6	2.27	0.25	0.11	0.04	0	POOR	0.60876	BAD		GWQI grade	NQWQI grade (previous index)
7665	UIBAÍ	-11.3224	120	12,83	88,55	2.3	-42.0682	LIME	KARSTIC	7.52			122	5.96		2.81	881			1516	340	1.43	46.7528	89.8315	37	37	0	55.2985	2.6	2.27	0.25	0.11	0.04	0	POOR	0.60876	BAD		BAD	POOR	59
2058	UMBURANAS	-10.6336	154	121,90	123,00	3.7	-41.2733	LIME	KARSTIC	7.58			59.8	0.87		2.42	2021			3176	1524	1.54	56.8221	87.7299	37	37	0	91.7156	2.6	2.27	0.25	0.11	0.04	0	POOR	0.60876	BAD		BAD	REGULAR	38
6770	SOUTO SOARES	-12.0169	200	0021,90	0161,33	2.37	-41.6478	LIME	KARSTIC	7.95			805.71	0		2.69	1442.15			2940	266.67	0.29	20.8981	75.9664	37	37	0	100	2.6	2.27	0.25	0.11	40.5997	0	POOR	1.49722	BAD		BAD	GOOD	12
6017	MULUNGU DO MORRO	-11.87	150	65,50	109,85	0.54	-41.585	LIME	KARSTIC	7.3			1106.18	12		3.4	1540.05			3270	262	0.18	16.2766	92.4795	37	37	0	30.3371	2.6	2.27	0.25	0.11	51.9693	0	POOR	1.54606	BAD		POOR	POOR	9
1533	MULUNGU DO MORRO	-11.88	91	0033,38	0072,72	1.51	-41.6025	LIME	KARSTIC	8.3			285.78	1.65		2.82	733.62			1522	368	0.18	35.1961	66.4735	37	37	0	84.8734	2.6	2.27	0.25	0.11	51.9693	0	POOR	1.54606	BAD		POOR	REGULAR	5
5978	NOVA REDENÇAO	-12.8231	180	67,93	116,11	0.28	-41.0458	LIME	KARSTIC	7.46			178.97	0		3.7	1352.56			3914	2375	0.12	41.52	91.9925	37	37	0	100	2.6	2.27	0.25	0.11	61.7342	0	POOR	1.58105	BAD		POOR	GOOD	29
679	BARRO ALTO	-11.96	120	0079,45	0094,32	0.36	-41.6944	LIME	KARSTIC	8.4			198.49	0.08		2.37	1412			1988	580	0.02	40.118	64.0113	37	37	0	99.208	2.6	2.27	0.25	0.11	91.2245	0	POOR	1.66338	BAD		POOR	GREAT	3
2265	BARRO ALTO	-11.8758	120	54,60	84,21	3.13	-41.7711	LIME	KARSTIC	7.3		426	144	0.02		1.6	803			1100	354	0.02	44.4785	92.4795	37	37	0	99.8014	2.6	2.27	0.25	0.11	91.2245	0	POOR	1.66338	BAD		REGULAR	REGULAR	0
7305	OUROLANDIA	-10.8175	149	6,52	85,10	3.31	-41.2178	LIME	KARSTIC	7.59			309	0.19		2.26	2351			3734	1427	0.02	34.1406	87.3853	37	37	0	98.1291	2.6	2.27	0.25	0.11	91.2245	0	POOR	1.66338	BAD		REGULAR	GOOD	0
7656	PRESIDENTE DUTRA	-11.3336	102	12,45	38,09	13.21	-42.0467	LIME	KARSTIC	7.4		447	474	18		1.97	926			1578	409	0.02	28.3199	94.2153	37	37	0	16.7094	2.6	2.27	0.25	0.11	91.2245	0	POOR	1.66338	BAD		GOOD	REGULAR	3
1469	BARRO ALTO	-11.7964	136	23,50	62,24	23.97	-41.8758	LIME	KARSTIC	7.8			210.13	4.303		0.44	1156.12			1884	290	0.79	39.3475	80.5006	37	37	89.2399	65.1995	2.6	2.27	0.25	92.9673	0.04	48.9904	REGULAR	1.67296	BAD		GOOD	GOOD	44
1313	ANDARAI	-12.5472	162	64,51	88,70	2.73	-41.16	LIME	KARSTIC	7.82			436.89	4.1		0.47	740.6			1630	375	0.5	29.4366	79.8784	37	37	89.8698	66.5285	2.6	2.27	0.25	93.4406	0.04	45.6014	REGULAR	1.67424	BAD		GOOD	GREAT	3
5077	MULUNGU DO MORRO	-11.97	160	0053,23	0066,46	1	-41.6756	LIME	KARSTIC	7.9			333.21	0		3.9	1393			2480	10.4	2.8	33.1202	77.4444	37	37	0	100	2.6	2.27	96.7818	0.11	0.04	0	POOR	1.67641	BAD		GREAT	GOOD	4
1318	LAJEDINHO	-12.2844	203	128,70	149,49	2.3	-41.0456	LIME	KARSTIC	7.61			52	0.01		1.09	1395			2384	1294	0.33	58.8693	86.7008	37	37	100.166	99.9006	2.6	2.27	0.25	95.7493	0.04	59.298	GOOD	1.68038	BAD		GREAT	GREAT	2
1683	BARRO ALTO	-11.9275	80	00013,36	0062,58	1.44	-41.6858	LIME	KARSTIC	8.8			570	0		8	1543			2410	315	0	25.7741	55.1169	37	37	0	100	2.6	2.27	0.25	0.11	100	0	POOR	1.68336	BAD				211
7259	SOUTO SOARES	-12.0694	200	147,49	154,77	3.52	-41.655	LIME	KARSTIC	8.03			339	1.68		1.62	1186			1986	492	0	32.8869	73.6682	37	37	0	84.6206	2.6	2.27	0.25	0.11	100	0	POOR	1.68336	BAD
6761	RUI BARBOSA	-12.2172	150	0095,26	0116,11	2.88	-40.9817	LIME	KARSTIC	8.08			25.86	0.025		0.98	1851.12			3190	1588.89	0.52	69.5952	72.272	37	37	99.7893	99.7518	2.6	2.27	0.25	100	0.04	61.3236	GOOD	1.69136	BAD
471	SOUTO SOARES	-12.1136	180	0110,00	0114,10	4.24	-41.6103	LIME	KARSTIC	8.2			135.64	3		2.72	655.77			964	126	0.36	45.2968	69.0418	38.0848	37	0	74.2153	2.6	38.0848	61.0778	0.11	0.04	0	POOR	3.3195	BAD
7710	OUROLANDIA	-10.86	100	31,15	32,45	10.56	-41.3597	LIME	KARSTIC	7.59			124	27.4		2.28	565			960	85.3	1.74	46.5289	87.3853	38.2089	37	0	6.56407	2.6	38.2089	71.9516	0.11	0.04	0	POOR	3.41626	BAD
4575	CAMPO FORMOSO	-10.0028	144	0018,08	0089,23	6.01	-40.5219	LIME	KARSTIC	8.4			102.45	15.5		0.96	556.8			908	267.5	0.48	49.1709	64.0113	39.8879	37	99.5379	21.4231	2.6	39.8879	0.25	100	0.04	44.9329	REGULAR	3.66722	BAD
1036	IBIPEBA	-11.6742	125	0010,70	0072,60	0.82	-41.9328	LIME	KARSTIC	7.95			122	3.4		1.8	730			1064	205	0.22	46.7528	75.9664	37	37	0	71.3224	2.6	2.27	44.1942	0.11	47.1025	0	POOR	3.67905	BAD
7651	PRESIDENTE DUTRA	-11.3542	120	13,73	62,91	2.66	-41.9964	LIME	KARSTIC	7.4		360	114	1.45		1.9	606			811	293	0.022	47.6888	94.2153	43.3444	37	0	86.5775	2.6	43.3444	0.25	0.11	90.3449	0	POOR	3.68375	BAD
5598	MULUNGU DO MORRO	-12	180	21,32	125,60	1	-41.6489	LIME	KARSTIC	7.88			178.14	0.012		1.73	517.71			1032	208.76	0.13	41.5831	78.0448	37	37	0	99.8808	2.6	2.27	43.5109	0.11	59.8413	0	POOR	3.7853	BAD
2257	SAO GABRIEL	-11.0664	150	20,97	83,69	6.12	-41.6367	LIME	KARSTIC	7.1		369	514	2.89		2.83	698			1311	229	0.02	27.2052	87.4815	37	37	0	75.0312	2.6	2.27	39.9989	0.11	91.2245	0	POOR	3.94177	BAD
3757	BARRO ALTO	-11.9	60	8,97	9,07	11.3	-41.7783	LIME	KARSTIC	7.28			120	56.2		2.3	696			1186	163	0.1	46.9806	91.9734	37	37	0	0.374895	2.6	2.27	52.537	0.11	65.9302	0	POOR	3.95812	BAD
1034	SOUTO SOARES	-11.94	158.4	0053,25	0056,11	4.64	-41.7375	LIME	KARSTIC	7.4			48	0.3		1.3	1192			1598	882	0.2	60.055	94.2153	37	37	86.1778	97.062	2.6	2.27	0.25	67.8271	49.4064	58.179	GOOD	4.02598	BAD
227	MULUNGU DO MORRO	-11.9544	135	0003,65	0005,33	13.65	-41.6194	LIME	KARSTIC	7.3			760	7.3		0.26	873			2430	180	12.1	21.7318	92.4795	37	37	85.46	48.4024	2.6	2.27	48.9977	90.0823	0.04	40.1491	REGULAR	4.08426	BAD
7379	MUQUEM DO SAO FRANCISCO	-12.19	102	30,25	33,87	18.43	-43.6833	LIME	KARSTIC	7.55			144	5.04		0.28	653			1018	171	1.14	44.4785	88.7734	37	37	85.88	60.5939	2.6	2.27	50.8428	90.4645	0.04	49.9617	REGULAR	4.11262	BAD
938	NOVA REDENÇAO	-12.75	203	0093,20	0150,00	2.66	-41.1208	LIME	KARSTIC	7.85			200	0		0.7	780			1234	175	0.46	40.0155	78.9555	37	37	94.6842	100	2.6	2.27	50.0149	97.918	0.04	52.9139	GOOD	4.15015	BAD
1576	BARRO ALTO	-11.7917	100	16,19	23,17	5.72	-41.8992	LIME	KARSTIC	7.71			228.18	8.927		0.62	883.39			1488	167.01	1.01	38.2344	83.3709	37	37	93.0161	41.1748	2.6	2.27	51.6813	96.2261	0.04	45.7688	REGULAR	4.16244	BAD
7654	PRESIDENTE DUTRA	-11.36	110	29,34	30,78	14.4	-42.0294	LIME	KARSTIC	6.93			900	36.2		0.76	1782			3168	510	0.25	19.3039	83.3424	37	37	95.9189	2.73708	2.6	2.27	0.25	99.129	44.0531	25.6404	POOR	4.19871	BAD
1975	NOVA REDENÇAO	-12.8225	150	0037,55	0083,92	0.14	-41.0131	LIME	KARSTIC	7.89			706.24	1.053		0.09	1213.51			2490	103.09	6.42	22.7724	77.7439	37	37	81.89	90.0623	2.6	2.27	66.9948	84.5183	0.04	43.9212	REGULAR	4.26635	BAD
7546	JUAZEIRO	-9.23917	60	8,74	14,62	26.38	-40.1081	LIME	KARSTIC	7.65			377	12		0.71	647			1480	135	0.69	31.4456	85.3506	37	37	94.8913	30.3371	2.6	2.27	58.8891	98.1277	0.04	41.7345	REGULAR	4.26837	BAD
6490	IRAQUARA	-12.2742	150	39,00	44,16	8.78	-41.5808	LIME	KARSTIC	7.11			374.44	57.748		1.18	889.49			1910	101.2	0.44	31.5382	87.7281	37	37	97.9295	0.321428	2.6	2.27	67.506	87.6774	0.04	21.251	POOR	4.29545	BAD
2459	CAMPO FORMOSO	-10.0642	70	0021,25	0022,57	8.8	-40.3972	LIME	KARSTIC	7.33			322.15	22.489		0.19	836.59			1420	97	0.32	33.577	93.2411	37	37	83.99	10.6949	2.6	2.27	68.6548	88.4097	0.04	35.7619	POOR	4.31317	BAD
4565	CAMPO FORMOSO	-10.0436	150	0045,90	0077,40	13.64	-40.5119	LIME	KARSTIC	8.5			258.62	58.75		0.82	854.4			1452	122.5	0.4	36.5442	61.6496	37	37	97.1205	0.290957	2.6	2.27	61.9492	100	0.04	21.3447	POOR	4.31751	BAD
611	BARRO ALTO	-11.89	100	0034,00	0034,23	7.52	-41.8322	LIME	KARSTIC	7.5			150	3.7		0.44	605			1018	101	4.9	43.9212	90.5451	37	37	89.2399	69.2269	2.6	2.27	67.5603	92.9673	0.04	51.1665	REGULAR	4.33395	BAD
7599	JUSSARA	-11	120	33,45	41,88	3.7	-41.9926	LIME	KARSTIC	6.7		347	211	17.15		0.34	828			1804	97	0.373	39.2917	77.9021	37	37	87.14	18.1825	2.6	2.27	68.6548	91.4641	0.04	40.2157	REGULAR	4.3352	BAD
7569	NOVA REDENÇAO	-12.8611	80	33,05	33,40	11.8	-41.0394	LIME	KARSTIC	7.44			212	2.88		0.31	696			1020	89.8	1.49	39.2278	92.7265	37	37	86.51	75.1058	2.6	2.27	70.6666	90.986	0.04	50.1064	REGULAR	4.35311	BAD
2272	VARZEA NOVA	-11.1253	150	7,28	90,46	2.62	-41.0311	LIME	KARSTIC	7.3		290	1158	42		1.3	1645			2530	267	0.02	15.5936	92.4795	37	37	86.1778	1.53783	2.6	2.27	0.25	67.8271	91.2245	21.9829	POOR	4.36008	BAD
5195	CANUDOS	-10.2078	150	0013,06	0115,00	0.57	-39.0253	LIME	KARSTIC	8.4			536.59	8.99		0.9	1026.87			2100	108	3.28	26.6112	64.0113	37	37	98.6062	40.9178	2.6	2.27	65.6836	100	0.04	41.4532	REGULAR	4.36069	BAD
2162	ITAGUAÇU DA BAHIA	-10.9403	117	19,43	73,05	9.21	-42.4261	LIME	KARSTIC	7.8			243	25.2		0	615			1094	43.6	0.54	37.385	80.5006	37	37	80	8.16854	2.6	2.27	84.9326	78.5022	0.04	34.7876	POOR	4.39301	BAD
4574	CAMPO FORMOSO	-10.0081	84	0027,04	0027,24	9.9	-40.5297	LIME	KARSTIC	7.64			158.93	97.474		0.49	647.17			1100	78	0.64	43.1332	85.6858	37	37	90.2897	0.00619666	2.6	2.27	74.0823	93.7698	0.04	12.5701	POOR	4.40807	BAD
4587	CAMPO FORMOSO	-10.0692	130	00028,86	0037,11	6.69	-40.5431	LIME	KARSTIC	8.3			157.16	52.42		1.15	595.2			1072	68	0.42	43.2857	66.4735	37	37	99.072	0.545868	2.6	2.27	77.0961	90.9163	0.04	24.6839	POOR	4.41753	BAD
1058	CAFARNAUM	-11.7861	116	0041,19	0047,70	7.2	-41.5778	LIME	KARSTIC	7.9			65.5	0.002		1.26	710			1076	261	0.02	55.5034	77.4444	37	37	91.7728	99.9801	2.6	2.27	0.25	75.8096	91.2245	57.2678	GOOD	4.43346	BAD
7653	PRESIDENTE DUTRA	-11.36	110	19,09	56,70	5.18	-41.9822	LIME	KARSTIC	7.4		244	842	43		1.26	1488			2852	409	0.02	20.2658	94.2153	37	37	91.7728	1.39232	2.6	2.27	0.25	75.8096	91.2245	23.441	POOR	4.43346	BAD
6270	CAMPO FORMOSO	-10.14	113	27,28	27,28	8.78	-40.5192	LIME	KARSTIC	7.61			187.09	81.238		0.36	517.33			1324	60.8	1.28	40.9187	86.7008	37	37	87.56	0.0311205	2.6	2.27	79.3358	91.7683	0.04	15.7269	POOR	4.4453	BAD
7157	AMERICA DOURADA	-11.3578	72	1,58	8,23	37.72	-41.4217	LIME	KARSTIC	8.24			286	43.8		0.9	811			1272	77.4	0.42	35.1857	68.0014	37	37	98.6062	1.28589	2.6	2.27	74.26	100	0.04	26.6074	POOR	4.45262	BAD
6155	SENTO SE	-10.17	130	6,76	66,18	2.23	-41.9228	LIME	KARSTIC	7.81			212.78	0		0.27	676.28			1140	285	0.04	39.1782	80.1888	37	37	85.67	100	2.6	2.27	0.25	90.2774	83.1556	51.8282	REGULAR	4.49668	BAD
6099	EUCLIDES DA CUNHA	-10.4206	140	60,19	107,35	2.01	-39.025	LIME	KARSTIC	7.72			462.35	1.998		0.84	551.04			1442	59	1.88	28.6613	83.0462	37	37	97.5083	81.9877	2.6	2.27	79.9051	100	0.04	47.4339	REGULAR	4.50843	BAD
7455	ADUSTINA	-10.51	60	11,21	26,69	16.84	-37.9756	LIME	KARSTIC	8.04			1902	7.01		0.85	1858			4692	364	0.05	15	73.3865	37	37	97.6989	49.818	2.6	2.27	0.25	100	79.6532	36.9804	POOR	4.54073	BAD
6765	UMBURANAS	-10.5928	200	145,70	148,40	2.84	-41.2894	LIME	KARSTIC	8.18			44.76	1.455		0.99	695.5			1126	315.86	0.04	61.0986	69.5686	37	37	99.9003	86.5345	2.6	2.27	0.25	100	83.1556	57.9315	GOOD	4.5662	BAD
1293	CANUDOS	-10.2383	46	0005,58	0031,85	4.93	-39.0411	LIME	KARSTIC	7.5			2650	3		0.72	3200			5916	344	0.03	15	90.5451	37	37	95.0981	74.2153	2.6	2.27	0.25	98.3351	86.9957	39.5025	REGULAR	4.58153	BAD
1668	EUCLIDES DA CUNHA	-10.5353	62	0031,25	0035,48	12.16	-38.9953	LIME	KARSTIC	7.4			1784.52	10.62		0.64	1886.44			6112	252.5	0	15	94.2153	37	37	93.4344	34.7974	2.6	2.27	0.25	96.6449	100	35.2306	POOR	4.65314	BAD
381	EUCLIDES DA CUNHA	-10.4503	27	0011,90	0012,00	6.44	-38.9769	LIME	KARSTIC	7.5			492.65	21.88		1	940.1			1942	430	0	27.7896	90.5451	37	37	100	11.3623	2.6	2.27	0.25	99.6894	100	35.2768	POOR	4.67484	BAD
681	BARRO ALTO	-11.9042	102	0037,90	0050,12	6.8	-41.7769	LIME	KARSTIC	8.3			201.88	10.97		0.92	745.7			1034	330	0	39.889	66.4735	37	37	98.9407	33.6076	2.6	2.27	0.25	100	100	44.8225	REGULAR	4.67702	BAD
7659	PRESIDENTE DUTRA	-11.2492	110	16,42	57,23	4.39	-41.9783	LIME	KARSTIC	7.5		348	44	5.52		1.48	547			850	255	0.21	61.3556	90.5451	41.9041	37	15.6876	57.7707	2.6	41.9041	0.25	9.71762	48.2246	42.2707	REGULAR	6.58886	BAD
7233	SOUTO SOARES	-12.11	145	118,50	139,96	5.79	-41.6825	LIME	KARSTIC	8.43			40	2.47		1.98	598			870	230	0	62.7947	63.2925	41.1918	37	0	78.2299	2.6	41.1918	39.8325	0.11	100	0	POOR	8.71848	BAD
2125	IBIPEBA	-11.63	150	6,24	58,00	2.52	-41.9786	LIME	KARSTIC	8.31			172	6.34		1.65	676			990	163	0	42.059	66.2226	37.2959	37	0	53.2487	2.6	37.2959	52.537	0.11	100	0	POOR	8.8967	BAD
7423	SITIO DO MATO	-12.98	55	15,33			-43.42	LIME	KARSTIC	8.36			73.1	0.01		3.64	164			636	152	5.98	53.9279	64.9838	50.6306	72.7094	0	99.9006	71.4627	50.6306	54.9524	0.11	0.04	0	POOR	8.90447	BAD
1048	IBIPEBA	-11.63	141	0006,40	0071,21	0.79	-41.9797	LIME	KARSTIC	7.9			114	7.5		1.8	600			900	116	0.04	47.6888	77.4444	40.157	37	0	47.4497	2.6	40.157	63.5982	0.11	83.1556	0	POOR	9.15353	BAD
2158	PRESIDENTE DUTRA	-11.2828	100	5,90	74,74	2.12	-42.0181	LIME	KARSTIC	8.37			52.1	0.6		1.97	532			720	128	0.1	58.841	64.7392	46.9668	37	0	94.2104	2.6	46.9668	60.585	0.11	65.9302	0	POOR	9.18899	BAD
4816	CAMPO FORMOSO	-10.0089	110	0058,15	0061,42	5.94	-40.4219	LIME	KARSTIC	8.4			199.93	26		1.03	547.2			988	97	0.38	40.0203	64.0113	37.3555	37	100.22	7.54413	2.6	37.3555	68.6548	98.7505	0.04	35.936	POOR	9.34138	BAD
422	SOUTO SOARES	-11.965	170	0052,26	0056,56	3.85	-41.7528	LIME	KARSTIC	7.72			51.53	0.546		0.55	534.62			722	290	0.28	59.0033	83.0462	46.8833	37	91.549	94.7174	2.6	46.8833	0.25	94.8362	41.406	60.9901	GOOD	9.37091	BAD
3012	BARRA DO MENDES	-11.77	55	10,88	25,52	10.54	-42.0583	LIME	KARSTIC	8.3			61.14	0		1.15	899.65			922	252.5	0.08	56.5001	66.4735	39.4238	37	99.072	100	2.6	39.4238	0.25	90.9163	70.7792	58.6133	GOOD	9.52755	BAD
1272	ITAGUAÇU DA BAHIA	-11.0361	117	35,80	42,40	17.6	-42.3258	LIME	KARSTIC	7.48			182	37.6		0.49	574			996	34.7	2.55	41.2924	91.2654	37.1182	37	90.2897	2.3815	2.6	37.1182	87.9699	93.7698	0.04	30.4644	POOR	9.6515	BAD
4580	CAMPO FORMOSO	-10.0772	108	28,63	48,33	6.8	-40.5144	LIME	KARSTIC	8.4			131.3	23.74		0.76	662.4			868	82.5	0.48	45.7428	64.0113	41.2622	37	95.9189	9.44433	2.6	41.2622	72.7621	99.129	0.04	39.0581	REGULAR	9.69647	BAD
1978	ANDARAI	-12.73	122	0059,45	0103,45	7.92	-41.29	LIME	KARSTIC	7			149.25	1.77		0.26	554.8			926	41.2	0.47	43.9896	85.0346	39.2929	37	85.46	83.867	2.6	39.2929	85.7419	90.0823	0.04	52.8485	GOOD	9.69982	BAD
948	NOVA REDENÇAO	-12.77	60	45,00	52,35	3.27	-41.1089	LIME	KARSTIC	7.71			1144.25	18.597		0.17	1901.64			3192	201.2	0.27	15.7722	83.3709	37	37	83.57	15.7467	2.6	2.27	44.8949	87.8017	42.2486	30.9404	POOR	9.91001	BAD
1007	MORRO DO CHAPEU	-10.9	60	0020,96	0026,18	9.54	-41.3186	LIME	KARSTIC	7.15			75	0.005		0.74	690			976	5.1	5.9	53.5618	88.718	37.7169	37	95.5098	99.9503	2.6	37.7169	98.809	98.7406	0.04	57.7336	GOOD	9.96356	BAD
6707	BARRO ALTO	-11.7628	100	0019,24	0023,38	10.26	-41.8983	LIME	KARSTIC	8			82.06	10.31		0.65	530.65			704	56.7	0.58	52.2845	74.5206	47.6412	37	93.6433	35.8863	2.6	47.6412	80.6381	96.8564	0.04	51.1841	REGULAR	10.2223	BAD
123	JOAO DOURADO	-11.0986	50	4,50	23,27	15.22	-41.4597	LIME	KARSTIC	7.35			861	132		0.66	1734			3174	222	0.1	19.9444	96.1164	37	37	93.852	0.000200313	2.6	2.27	41.1825	97.0688	65.9302	6.22096	POOR	10.5042	BAD
1397	IRAQUARA	-12.3558	150	77,17	100,21	6.22	-41.6272	LIME	KARSTIC	7.61			752.1	0.164		0.73	1280			2224	191	0.12	21.8805	86.7008	37	37	95.3042	98.3831	2.6	2.27	46.8272	98.5396	61.7342	45.3763	REGULAR	10.6688	BAD
674	BARRO ALTO	-11.7967	66	00016,10	0016,15	15.22	-41.805	LIME	KARSTIC	8.3			711.88	3.55		0.42	1515			2246	245	0	22.6599	66.4735	37	37	88.82	70.2669	2.6	2.27	37.4118	92.6626	100	42.4806	REGULAR	10.8334	BAD
7160	AMERICA DOURADA	-11.4497	150	13,44	53,79	5.29	-41.6281	LIME	KARSTIC	8.39			108	6.22		1.09	684			1012	230	0.02	48.4377	64.2529	37	37	100.166	53.8877	2.6	2.27	39.8325	95.7493	91.2245	50.6172	REGULAR	10.8729	BAD
7496	RIACHAO DAS NEVES	-11.825	120	3,45	62,81	5.18	-45.1511	LIME	KARSTIC	8.91			61.9	0.01		2.35	10.3			498	38.7	3.08	56.3209	52.9117	57.2933	99.0284	0	99.9006	98.7198	57.2933	86.5926	0.11	0.04	0	POOR	10.8885	BAD
1059	JOAO DOURADO	-11.145	150	00025,32	0120,00	0.54	-41.4933	LIME	KARSTIC	7.3			235	0.006		0.51	640			1044	112	0.18	37.8368	92.4795	37	37	90.7096	99.9404	2.6	2.27	64.6331	94.1118	51.9693	52.199	GOOD	10.9444	BAD
2280	BARRO ALTO	-11.8536	120	27,60	62,60	16.16	-41.8322	LIME	KARSTIC	7.1		344	254	20		0.76	872			1124	226	0.02	36.7875	87.4815	37	37	95.9189	13.6969	2.6	2.27	40.5022	99.129	91.2245	38.6983	REGULAR	10.9606	BAD
6269	CAMPO FORMOSO	-10.3828	100	21,07	21,18	9.28	-40.5461	LIME	KARSTIC	7.54			356.16	46.868		0.55	809.04			1516	120	0.14	32.2176	89.1245	37	37	91.549	0.947897	2.6	2.27	62.5787	94.8362	58.0679	24.8828	POOR	11.0553	BAD
3162	ANDARAI	-12.6122	190	00040,00	0174,00	1.06	-41.0983	LIME	KARSTIC	8.5			256.39	1.43		0.95	709.42			1378	185	0.05	36.6611	61.6496	37	37	99.3992	86.7498	2.6	2.27	47.9997	100	79.6532	50.3997	REGULAR	11.0991	BAD
2160	XIQUE-XIQUE	-10.8211	100	8,85	43,94	11.62	-42.7169	LIME	KARSTIC	7.96			445	0.48		0.56	683			1636	174	0.05	29.1851	75.6747	37	37	91.7588	95.3408	2.6	2.27	50.2207	95.0258	79.6532	48.0531	REGULAR	11.0995	BAD
2263	BARRO ALTO	-11.8833	120	15,20	63,45	3.96	-41.7439	LIME	KARSTIC	7.2		372	275	6.77		0.71	759			1120	200	0.02	35.7153	89.9631	37	37	94.8913	51.0207	2.6	2.27	45.1183	98.1277	91.2245	46.7606	REGULAR	11.1466	BAD
1810	NOVA REDENÇAO	-12.7922	60	0028,00	0028,00	10.54	-41.0164	LIME	KARSTIC	6.5			558.73	2.6		0.34	1101			1974	190	0	26.0513	73.3207	37	37	87.14	77.2255	2.6	2.27	47.0207	91.4641	100	44.7602	REGULAR	11.2408	BAD
2255	CAFARNAUM	-11.6253	84	41,90	44,84	16.92	-41.53	LIME	KARSTIC	7.1		306	267	33		0.84	832			1055	191	0.02	36.1138	87.4815	37	37	97.5083	3.76207	2.6	2.27	46.8272	100	91.2245	31.8103	POOR	11.2491	BAD
3743	BARRO ALTO	-11.8803	72	0027,76	0035,52	8.78	-41.8378	LIME	KARSTIC	6.8			382.53	12.25		0.4	775.5			1412	48.5	0.22	31.2477	80.2449	37	37	88.4	29.5925	2.6	2.27	83.302	92.3635	47.1025	40.9166	REGULAR	11.25	BAD
3719	BARRO ALTO	-11.7092	60	0004,96	0011,57	32.97	-41.8669	LIME	KARSTIC	7.22			383.19	8.68		1.19	772.3			1290	94	0.08	31.2243	90.4636	37	37	97.4333	42.1982	2.6	2.27	69.4866	86.4616	70.7792	44.0855	REGULAR	11.3882	BAD
5669	IRAQUARA	-12.2275	185	58,40	59,35	5.76	-41.5425	LIME	KARSTIC	8.23			513.97	18.75		0.25	822.96			1864	130	0.04	27.206	68.2598	37	37	85.25	15.509	2.6	2.27	60.0959	89.8781	83.1556	35.3294	POOR	11.4119	BAD
1046	CAFARNAUM	-11.6667	120	0054,63	0065,02	6.58	-41.5211	LIME	KARSTIC	7.05			68.5	0.005		0.44	695			1080	160	0.01	54.8588	86.2537	37	37	89.2399	99.9503	2.6	2.27	53.1858	92.9673	95.9044	57.1435	GOOD	11.4444	BAD
1644	CAMPO FORMOSO	-10.4778	85	-0000,00	0047,27	1.62	-40.5728	LIME	KARSTIC	8			1264	0		0.83	1778			3524	175.75	0	15	74.5206	37	37	97.3154	100	2.6	2.27	49.8611	100	100	41.0604	REGULAR	11.5064	BAD
1082	CENTRAL	-11.1261	50	0003,32	0004,22	11.98	-42.0889	LIME	KARSTIC	7.1			1075	37.81		1.06	1825			3202	137.5	0.01	16.7009	87.4815	37	37	100.291	2.3323	2.6	2.27	58.2942	97.4531	95.9044	24.3386	POOR	11.7067	BAD
6264	CAMPO FORMOSO	-10.1125	110	52,15	68,88	7.52	-40.4414	LIME	KARSTIC	7.54			181.06	71.869		0.42	583.42			1254	81	0.06	41.3626	89.1245	37	37	88.82	0.0789762	2.6	2.27	73.1997	92.6626	76.4459	18.2021	POOR	11.7262	BAD
1574	BARRO ALTO	-11.8178	42	0017,95	0021,75	14.4	-41.9119	LIME	KARSTIC	8			200.24	21.25		0.9	728.8			1218	147.5	0	39.9993	74.5206	37	37	98.6062	12.0965	2.6	2.27	55.9699	100	100	38.6801	REGULAR	11.7347	BAD
1088	IBIPEBA	-11.6542	70	0006,54	0023,67	23.97	-41.995	LIME	KARSTIC	7.35			306	9.6		1.06	635			1288	127	0.01	34.2725	96.1164	37	37	100.291	38.5105	2.6	2.27	60.8309	97.4531	95.9044	44.8933	REGULAR	11.7918	BAD
1202	IRAQUARA	-12.3047	120	0073,37	0110,31	2.19	-41.6203	LIME	KARSTIC	7.75			810	18.1		0.43	1010			1964	55	0.08	20.822	82.0808	37	37	89.0299	16.5441	2.6	2.27	81.1838	92.8141	70.7792	33.8195	POOR	11.8184	BAD
2252	AMERICA DOURADA	-11.2972	120	23,68	27,20	19.8	-41.5206	LIME	KARSTIC	7.1		311	289	43		0.88	767			1080	71	0.066	35.0448	87.4815	37	37	98.2538	1.39232	2.6	2.27	76.1802	100	74.6481	27.224	POOR	11.9049	BAD
997	IRECÊ	-11.33	52	0014,07	0014,37	9.9	-41.9411	LIME	KARSTIC	7.15			264	33.75		0.89	870			1362	118	0.01	36.2663	88.718	37	37	98.432	3.49181	2.6	2.27	63.0865	100	95.9044	31.5608	POOR	11.911	BAD
1940	ANDARAI	-12.48	180	0135,40	0162,00	0.68	-41.09	LIME	KARSTIC	8.3			189.77	31.2		0.26	602.9			1138	58	0.05	40.7261	66.4735	37	37	85.46	4.49916	2.6	2.27	80.223	90.0823	79.6532	32.5587	POOR	11.9235	BAD
2457	CAMPO FORMOSO	-10.1511	60	0035,24	0038,37	4.39	-40.5228	LIME	KARSTIC	7			100.54	33.12		0.18	502.4			1060	37.6	0.06	49.433	85.0346	37	37	83.78	3.71747	2.6	2.27	86.9693	88.1144	76.4459	33.58	POOR	11.9841	BAD
2516	EUCLIDES DA CUNHA	-10.35	70	0013,82	0044,12	0.61	-39.0436	LIME	KARSTIC	8.3			440.82	8.7		0.67	715.1			1548	105	0	29.3142	66.4735	37	37	94.0605	42.1144	2.6	2.27	66.4819	97.2816	100	42.4521	REGULAR	12.0333	BAD
3606	AMERICA DOURADA	-11.4972	80	12,61	29,80	14.4	-41.6803	LIME	KARSTIC	7			588.48	21.24		1.06	1119.77			1800	99.5	0	25.3305	85.0346	37	37	100.291	12.1086	2.6	2.27	67.9688	97.4531	100	34.6745	POOR	12.0818	BAD
4155	SENTO SE	-10.2228	120	0013,85	0081,06	0.54	-41.7167	LIME	KARSTIC	7.47			846.01	0		0.77	1163.86			2338	68	0.04	20.1974	91.6281	37	37	96.1221	100	2.6	2.27	77.0961	99.3149	83.1556	44.7349	REGULAR	12.0852	BAD
1472	BARRO ALTO	-11.8242	52	00020,38	0021,37	19.8	-41.8133	LIME	KARSTIC	7.2			294.05	8.588		0.7	849.19			1486	85	0	34.8108	89.9631	37	37	94.6842	42.5859	2.6	2.27	72.0381	97.918	100	45.1918	REGULAR	12.2105	BAD
2685	EUCLIDES DA CUNHA	-10.44	80	0021,71	0038,29	7.92	-38.9778	LIME	KARSTIC	8.3			394.73	24.68		0.76	1104.8			2054	81	0	30.8207	66.4735	37	37	95.9189	8.60186	2.6	2.27	73.1997	99.129	100	33.9971	POOR	12.2664	BAD
1001	SAO GABRIEL	-11.1275	74	0008,00	0008,92	36	-41.7878	LIME	KARSTIC	7.55			296	0.03		0.38	730			1266	46	0.01	34.7215	88.7734	37	37	87.98	99.7022	2.6	2.27	84.1303	92.0666	95.9044	50.675	REGULAR	12.3542	BAD
2427	OUROLANDIA	-10.64	60	18,37	54,00	4.93	-41.2672	LIME	KARSTIC	8.3			166.9	24.65		1.14	714.48			1090	52.5	0	42.4678	66.4735	37	37	99.3523	8.62755	2.6	2.27	81.9925	91.8671	100	37.1772	REGULAR	12.3633	BAD
2151	LAPAO	-11.4075	166	51,65	80,60	6.84	-41.78	LIME	KARSTIC	8.54			190	6.08		1.82	420			786	102	0.16	40.7097	60.7319	44.3032	43.463	0	54.6428	41.9204	44.3032	67.2892	0.11	54.8373	0	POOR	19.582	BAD
1038	BARRA DO MENDES	-11.7633	120	0012,80	0071,60	0.75	-42.0869	LIME	KARSTIC	7.75			51	5.15		1.6	418			744	204	0.02	59.156	82.0808	45.9761	43.6381	0	59.935	42.0744	45.9761	44.3776	0.11	91.2245	0	POOR	19.7083	BAD
1037	BARRA DO MENDES	-11.73	132	0010,30	0058,70	4.14	-42.1144	LIME	KARSTIC	7.7			68.5	0.021		1.48	510			664	80	0.01	54.8588	83.6971	49.3757	37	15.6876	99.7915	2.6	49.3757	73.4928	9.71762	95.9044	46.0233	REGULAR	19.7914	BAD
5684	MULUNGU DO MORRO	-11.9544	160	55,93	55,93	4.82	-41.5744	LIME	KARSTIC	7.48			135.3	11.87		0.62	484.27			840	45	0.74	45.3312	91.2654	42.267	38.1959	93.0161	30.7316	37.6155	42.267	84.4637	96.2261	0.04	47.6024	REGULAR	21.0581	POOR
1002	ANDARAI	-12.5681	200	0081,00	0162,00	0.46	-41.1122	LIME	KARSTIC	8			29	0.003		0.61	440			682	125	0.96	67.7723	74.5206	48.5866	41.7504	92.8068	99.9702	40.4469	48.5866	61.3256	96.0195	0.04	65.286	GOOD	21.1256	POOR
5642	SOUTO SOARES	-12.0578	150	0056,95	0089,70	2.3	-41.6789	LIME	KARSTIC	8.45			83.03	3.375		0.86	401.1			752	110	1	52.1183	62.8182	45.6515	45.1459	97.8868	71.4998	43.4239	45.6515	65.1564	100	0.04	57.9165	GOOD	21.5406	POOR
5467	SOUTO SOARES	-11.9269	200	0106,53	0139,55	5.65	-41.825	LIME	KARSTIC	8.66			27.81	0.018		3.45	322			626	82	0.18	68.4356	58.067	51.0869	52.9258	0	99.8212	50.8886	51.0869	72.9077	0.11	51.9693	0	POOR	21.6284	POOR
7516	MUQUEM DO SAO FRANCISCO	-12.3506	150	22,97	108,85	0.79	-43.4331	LIME	KARSTIC	8.44			95.8	1.12		0.2	467			700	35.6	3.6	50.1072	63.0549	47.8115	39.545	84.2	89.4645	38.6496	47.8115	87.6582	88.6886	0.04	57.2518	GOOD	21.8071	POOR
1296	CAMPO FORMOSO	-10.1903	126	9,73	104,41	1.04	-40.5725	LIME	KARSTIC	7.5			73.58	20		0.8	474.9			706	48	1	53.8345	90.5451	47.5563	38.9221	96.7253	13.6969	38.1654	47.5563	83.4671	99.8297	0.04	45.6579	REGULAR	21.9042	POOR
5232	ANDARAI	-12.5436	198	00076,71	0155,79	1.72	-41.0758	LIME	KARSTIC	7.72			174.39	1.12		0.18	398.69			760	35	0.5	41.8717	83.0462	45.3297	45.3651	83.78	89.4645	43.6234	45.3297	87.8659	88.1144	0.04	55.9236	GOOD	22.2238	POOR
4190	MUQUEM DO SAO FRANCISCO	-12.2158	111	34,67	60,96	8.17	-43.6781	LIME	KARSTIC	8.44			31.6	0.01		0.59	279			648	162	0.32	66.4239	63.0549	50.0887	57.7036	92.3878	99.9006	55.7403	50.0887	52.7524	95.6136	0.04	68.2275	GOOD	22.6978	POOR
7692	OUROLANDIA	-10.9328	60	30,18	30,18	6.88	-41.1561	LIME	KARSTIC	7.2		352	83	1.75		0.1	440			550	24	0.64	52.1234	89.9631	54.6913	41.7504	82.1	84.0339	40.4469	54.6913	91.7544	85.0173	0.04	60.3591	GOOD	22.9354	POOR
7519	ITAGUAÇU DA BAHIA	-11.0264	120	20,12	72,95	3.81	-42.1733	LIME	KARSTIC	7.89			39.9	2.79		0.99	421			612	51.7	3.38	62.8327	77.7439	51.7328	43.3757	99.9003	75.7807	41.8438	51.7328	82.2529	100	0.04	63.5205	GOOD	22.9412	POOR
5806	BARRO ALTO	-11.92	164	41,23	49,73	7.2	-41.7797	LIME	KARSTIC	8.5			79.93	0.721		0.88	603.52			916	188	0.14	52.6569	61.6496	39.6216	37	98.2538	93.084	2.6	39.6216	47.4101	100	58.0679	56.7074	GOOD	23.0061	POOR
1341	BARRO ALTO	-11.8744	122	26,32	26,63	20.8	-41.8447	LIME	KARSTIC	8.3			157.9	14.989		0.38	343.88			724	42	0.48	43.2217	66.4735	46.7999	50.6486	87.98	22.5394	48.6345	46.7999	85.4713	92.0666	0.04	46.8428	REGULAR	23.1528	POOR
4578	CAMPO FORMOSO	-10.0089	150	0002,70	0047,86	7.3	-40.5319	LIME	KARSTIC	8.3			34.81	10.75		1.39	263			454	37.2	0.38	64.9219	66.4735	59.5777	59.5895	63.1926	34.3506	57.6883	59.5777	87.1067	43.8113	0.04	56.9373	GOOD	23.2644	POOR
7579	ANDARAI	-12.555	220	65,69	205,59	0.18	-41.0947	LIME	KARSTIC	7.7			51.1	0.04		0.49	336			642	69.8	2.8	59.1271	83.6971	50.3589	51.4572	90.2897	99.6032	49.4297	50.3589	76.5453	93.7698	0.04	65.7251	GOOD	23.3464	POOR
2726	IBIQUERA	-12.62	135	0048,37	0092,48	4.64	-40.9803	LIME	KARSTIC	8.3			160.83	0		0.74	670.11			868	173.75	0.12	42.9715	66.4735	41.2622	37	95.5098	100	2.6	41.2622	50.2723	98.7406	61.7342	54.8152	GOOD	23.6353	POOR
5671	SOUTO SOARES	-12.0911	103	86,53	86,53	2.03	-41.5858	LIME	KARSTIC	8.3			109.83	2.08		0.22	372.15			570	17.59	1.11	48.2047	66.4735	53.7196	47.8508	84.62	81.3221	45.9365	53.7196	94.0931	89.2022	0.04	59.3027	GOOD	23.9259	POOR
5362	MUQUEM DO SAO FRANCISCO	-12.1819	78	13,30	67,24	2.12	-43.5686	LIME	KARSTIC	7.17			11.9	12.4		1.59	303			514	22.7	0.1	82.739	89.215	56.4812	54.9861	0	29.1545	52.9635	56.4812	92.2243	0.11	65.9302	0	POOR	24.1235	POOR
7221	LAJEDINHO	-12.2947	218	00103,75	138,00	4.53	-41.0131	LIME	KARSTIC	8.75			107	0		0.71	293			584	78.2	1.92	48.5668	56.1516	53.0492	56.1025	94.8913	100	54.0993	53.0492	74.0232	98.1277	0.04	63.3197	GOOD	24.3101	POOR
2323	IBITITÁ	-11.6714	120	16,48	60,22	9.9	-41.8078	LIME	KARSTIC	7.13			71.7	3.98		0.79	601			836	151	0.1	54.2043	88.2224	42.4133	37	96.5255	67.3268	2.6	42.4133	55.177	99.6661	65.9302	56.0869	GOOD	24.4332	POOR
5935	NOVA REDENÇAO	-12.7569	141	82,01	108,00	4.03	-41.0231	LIME	KARSTIC	7.77			36.57	0.18		0.16	331.76			516	14.2	3.7	64.1629	81.4445	56.3804	51.8976	83.36	98.2267	49.8653	56.3804	95.352	87.4703	0.04	67.8104	GOOD	24.7868	POOR
7493	CORIBE	-13.88	147	108,23	113,11	3.34	-44.1175	LIME	KARSTIC	8.05			8.98	2.37		0.29	311			358	38.7	0.39	87.8991	73.1061	64.8057	54.109	86.09	79.0114	52.0766	64.8057	86.5926	90.6444	0.04	73.9193	GOOD	25.7653	POOR
640	ITAGUAÇU DA BAHIA	-11.0319	80	6,95	41,09	10.83	-42.2108	LIME	KARSTIC	7.53			24.9	8.51		0.58	306			418	30.2	0.51	70.203	89.4772	61.5006	54.6555	92.1782	42.9174	52.6286	61.5006	89.5436	95.4146	0.04	64.3352	GOOD	25.8223	POOR
1033	CANARANA	-11.8511	70	0017,55	0034,57	13.39	-41.7061	LIME	KARSTIC	7.55			208	2.1		0.18	552			976	57	0.02	39.4852	88.7734	37.7169	37	83.78	81.1606	2.6	37.7169	80.5421	88.1144	91.2245	50.6223	REGULAR	25.8495	POOR
913	SANTANA	-12.99	100	0006,75	0052,50	10.4	-44.045	LIME	KARSTIC	7.8			58	0.002		1.68	252			512	27	0.02	57.2674	80.5006	56.5822	60.9217	0	99.9801	59.0725	56.5822	90.6784	0.11	91.2245	0	POOR	25.8828	POOR
7361	CARINHANHA	-13.9803	86	4,10	14,32	12.56	-44.0453	LIME	KARSTIC	8.64			56.3	0.01		8.11	74.7			412	96.1	0.2	57.702	58.5022	61.8256	87.0048	0	99.9006	86.4297	61.8256	68.9034	0.11	49.4064	0	POOR	25.9886	POOR
2253	AMERICA DOURADA	-11.4806	120	23,50	72,35	1.44	-41.5308	LIME	KARSTIC	7.1		361	137	44		1.12	634			850	98	0.02	45.1602	87.4815	41.9041	37	99.7856	1.26058	2.6	41.9041	68.3797	93.5882	91.2245	29.5173	POOR	26.0998	POOR
1160	SOUTO SOARES	-12.0306	200	0094,54	0122,29	5.65	-41.7194	LIME	KARSTIC	7.8			94	0		0.49	520			758	40.3	0.14	50.3727	80.5006	45.4099	37	90.2897	100	2.6	45.4099	86.0473	93.7698	58.0679	58.3779	GOOD	26.1607	POOR
	CARINHANHA	-13.9742	91	12,44	44,02	11.3	-43.735	LIME	KARSTIC	7.81			4	0.01		0.31	134			794	19.2	3.82	104.119	80.1888	43.9934	77.2286	86.51	99.9006	76.2219	43.9934	93.5005	90.986	0.04	78.2022	GOOD	26.1727	POOR
7358	SERRA DO RAMALHO	-13.6281	144	30,90	44,86	20.8	-43.7744	LIME	KARSTIC	8.44			4.99	1.57		0	297			312	6.67	0.51	99.4611	63.0549	67.4155	55.6532	80	85.551	53.6414	67.4155	98.2044	78.5022	0.04	76.7909	GOOD	26.2535	POOR
3605	AMERICA DOURADA	-11.3747	60	9,45	27,11	10.26	-41.5144	LIME	KARSTIC	6.9			158.89	27.45		1.21	649.57			900	59	0	43.1367	82.6224	40.157	37	96.2375	6.53152	2.6	40.157	79.9051	83.8123	100	36.6642	POOR	26.3719	POOR
910	SANTANA	-13.05	115	0002,16	0064,63	1.72	-44.0892	LIME	KARSTIC	7.6			68	0.018		1.88	138			614	29.8	0.06	54.9641	87.0423	51.64	76.6102	0	99.8212	75.5716	51.64	89.6847	0.11	76.4459	0	POOR	26.3909	POOR
7471	SERRA DO RAMALHO	-13.2747	140	6,10	65,28	2.01	-43.465	LIME	KARSTIC	8.62			21	0.04		1.97	137			376	83.6	0.1	72.9788	58.9409	63.8017	76.7643	0	99.6032	75.7337	63.8017	72.4427	0.11	65.9302	0	POOR	26.4481	POOR
1661	ANDARAI	-12.6892	210	0131,00	0180,00	0.79	-41.1261	LIME	KARSTIC	8.6			61.47	0		1.09	426.7			1166	75.75	0	56.422	59.3832	37	42.8816	100.166	100	41.4133	2.27	74.7507	95.7493	100	58.9309	GOOD	26.5834	POOR
904	BARREIRAS	-12.225	51	0005,00	0013,87	25.52	-44.8164	LIME	KARSTIC	7.8			25	0		0.36	240			366	15.5	1.38	70.1385	80.5006	64.3582	62.409	87.56	100	60.6242	64.3582	94.8674	91.7683	0.04	74.3259	GOOD	27.3052	POOR
7387	CÔCOS	-14.07	60	12,80	14,99	27.32	-44.4108	LIME	KARSTIC	7.85			9.13	1.98		0.68	232			416	15.9	2.55	87.5891	78.9555	61.6088	63.4207	94.2687	82.1345	61.6828	61.6088	94.7188	97.4944	0.04	76.7471	GOOD	27.3564	POOR
7494	CANAVIEIRAS	-15.7933	57	0,86	12,62	18	-39.3336	LIME	KARSTIC	8.52			11	0.24		0	249			262	1.78	2.52	84.1574	61.1889	70.3125	61.2902	80	97.6426	59.4563	70.3125	100	78.5022	0.04	76.7587	GOOD	27.4141	POOR
2243	SAO GABRIEL	-10.9192	120	18,27	58,37	15.12	-41.6378	LIME	KARSTIC	7.2		367	129	22		0.87	544			745	66	0.02	45.9854	89.9631	45.9354	37	98.0719	11.2275	2.6	45.9354	77.7123	100	91.2245	41.9526	REGULAR	27.6166	POOR
5189	PALMEIRAS	-12.3814	80	0042,89	0042,89	8.31	-41.5625	LIME	KARSTIC	8.8			17.36	0		0	165.7			404	3.6	0.5	76.1596	55.1169	62.2609	72.4613	80	100	71.2012	62.2609	99.3898	78.5022	0.04	74.6709	GOOD	27.8729	POOR
7332	RIACHAO DAS NEVES	-11.6817	120	8,34	48,86	3.42	-44.9503	LIME	KARSTIC	7.93			4.06	0.39		0.25	212			260	14.8	0.65	103.8	76.5537	70.4294	66.0221	85.25	96.1976	64.4141	70.4294	95.1281	89.8781	0.04	83.6472	GREAT	28.3816	POOR
1057	AMERICA DOURADA	-11.5225	60	0018,75	0019,05	25.52	-41.6583	LIME	KARSTIC	7.25			240	80		0.49	156			1334	94.8	0.13	37.5526	91.217	37	73.888	90.2897	0.0351958	72.7052	2.27	69.2639	93.7698	59.8413	17.6304	POOR	28.6465	POOR
7480	BOM JESUS DA LAPA	-13.2	81	27,60	29,70	23.29	-43.3553	LIME	KARSTIC	8.33			14	0.23		0.06	178			264	1.56	1.66	79.8616	65.724	70.1957	70.6918	81.26	97.7397	69.3349	70.1957	100	82.837	0.04	77.9242	GOOD	28.8384	POOR
2518	EUCLIDES DA CUNHA	-10.32	70	0020,28	0035,23	2.7	-39.0897	LIME	KARSTIC	8.4			191.02	3.59		0.21	293.47			1104	25.2	0	40.6372	64.0113	37	56.0495	84.41	69.988	54.0453	2.27	91.3226	88.9524	100	52.286	GOOD	29.307	POOR
5486	IRAQUARA	-12.2731	180	0010,51	0072,70	1.33	-41.5053	LIME	KARSTIC	8.91			19.86	0.016		1.2	126.53			320	5.2	0.36	73.9026	52.9117	66.9574	78.3969	96.8712	99.8411	77.4492	66.9574	98.7704	85.174	0.04	78.4296	GOOD	29.43	POOR
6320	CAMPO FORMOSO	-10.2081	70	7,82	19,29	11.3	-41.0114	LIME	KARSTIC	7.9			28.16	0		0	97.27			330	0.8	15.2	68.2372	77.4444	66.3872	83.1459	80	100	82.4192	66.3872	100	78.5022	0.04	76.5284	GOOD	29.5768	POOR
7565	CRISTOPOLIS	-12.13	80	15,25	35,77	17.6	-44.3942	LIME	KARSTIC	8.09			3	0.01		0.04	155			190	1.4	0.79	110.454	71.9964	74.5444	74.0366	80.84	99.9006	72.8619	74.5444	100	81.5471	0.04	87.1546	GREAT	29.6505	POOR
919	SANTANA	-12.8961	92	0005,54	0064,76	7.52	-44.0572	LIME	KARSTIC	7.7			5.3	0.003		0.33	110.5			190	1.3	0.66	98.222	83.6971	74.5444	80.964	86.93	99.9702	80.1399	74.5444	100	91.3083	0.04	87.421	GREAT	30.9724	POOR
3000	TANHAÇU	-13.9347	40	9,53	9,53	20.8	-41.2794	LIME	KARSTIC	7			292.47	0		0.22	462.86			898	34	0.22	34.8836	85.0346	40.2247	39.8755	84.62	100	38.9109	40.2247	88.213	89.2022	47.1025	51.887	REGULAR	52.3872	GOOD
6664	RUI BARBOSA	-12.1714	130	0059,54	0076,38	1.76	-41.0222	LIME	KARSTIC	8.12			147.22	0.373		0.53	360.03			776	113.33	0.25	44.1765	71.1767	44.6945	49.0309	91.1294	96.3603	47.0636	44.6945	64.2873	94.4672	44.0531	58.214	GOOD	53.8655	GOOD
2153	MORRO DO CHAPEU	-11.62	130	22,89	52,46	10.29	-41.4511	LIME	KARSTIC	7.88			135	9.66		0.37	459			836	96.6	0.07	45.3617	78.0448	42.4133	40.1861	87.77	38.2815	39.1591	42.4133	68.7652	91.9179	73.498	48.8026	REGULAR	54.3122	GOOD
2847	SENTO SE	-10.3475	70	0007,97	0012,12	15.84	-41.8439	LIME	KARSTIC	8.3			168.89	0		0.3	471.58			760	33	0.14	42.3068	66.4735	45.3297	39.1827	86.3	100	38.3666	45.3297	88.5614	90.818	58.0679	55.3426	GOOD	55.5647	GOOD
920	CANARANA	-11.8267	100	0014,15	0064,40	2.91	-41.6433	LIME	KARSTIC	7.4			120	16.08		0.7	490			694	30.9	0.14	46.9806	94.2153	48.0683	37.7585	94.6842	20.223	37.2924	48.0683	89.2971	97.918	58.0679	46.539	REGULAR	56.7204	GOOD
7765	ANGICAL	-12.03	150	55,60	87,28	6.38	-44.51	LIME	KARSTIC	7.16			15	0		0.03	325			722	189	0	78.6614	88.9663	46.8833	52.6076	80.63	100	50.571	46.8833	47.215	80.8466	100	68.9272	GOOD	57.413	GOOD
1777	BREJOLANDIA	-12.54	100	22,23	43,38	8.78	-43.6481	LIME	KARSTIC	7.4			137.39	4.72		0.35	409.9			904	79	0	45.1213	94.2153	40.0221	44.3544	87.35	62.5522	42.7104	40.0221	73.787	91.6173	100	53.0761	GOOD	57.6798	GOOD
7453	JABORANDI	-13.5786	100	35,13	90,00	4.03	-44.4078	LIME	KARSTIC	8.16			31.6	1.88		0.59	495			586	4.27	0.13	66.4239	70.1001	52.9541	37.3809	92.3878	82.955	37.0185	52.9541	99.13	95.6136	59.8413	62.9937	GOOD	59.1634	GOOD
7055	TABOCAS DO BREJO VELHO	-12.6841	24	2,04	2,95	14.94	-43.9709	LIME	KARSTIC	7.85			89	0.9		0.08	296			782	149	0	51.1396	78.9555	44.4592	55.7652	81.68	91.4425	53.7554	44.4592	55.6288	83.9895	100	60.4263	GOOD	59.5391	GOOD
6325	ANDARAI	-12.6631	150	75,12	75,12	5.83	-41.1708	LIME	KARSTIC	7.56			33.19	2.296		0	379.17			462	25	0.2	65.6595	88.424	59.1569	47.1804	80	79.5947	45.3039	59.1569	91.3944	78.5022	49.4064	65.629	GOOD	60.2476	GOOD
1077	SANTANA	-12.98	45	-0000,00			-44.0744	LIME	KARSTIC	7.55			92.5	0.005		0.33	414			648	84	0.01	50.598	88.7734	50.0887	43.9903	86.93	99.9503	42.386	50.0887	72.3269	91.3083	95.9044	61.3202	GOOD	60.5827	GOOD
6257	CAMPO FORMOSO	-10.1108	114	10,76	58,69	5.61	-40.6094	LIME	KARSTIC	7.63			78.39	3.875		0.56	391.99			624	39.6	0.1	52.9329	86.0226	51.1787	45.9802	91.7588	68.0332	44.1873	51.1787	86.2854	95.0258	65.9302	59.6818	GOOD	60.8701	GOOD
4131	SAO FELIX DO CORIBE	-13.5444	65	3,25	28,37	8.49	-44.1381	LIME	KARSTIC	7.6			57.67	0.022		0.41	406.4			620	60	0.04	57.3506	87.0423	51.3627	44.6675	88.61	99.7816	42.9914	51.3627	79.5884	92.5125	83.1556	63.9738	GOOD	61.2184	GOOD
1027	IBITITÁ	-11.565	70	0004,25	0006,62	39.6	-41.9392	LIME	KARSTIC	7.75			63.5	5.4		1.06	359			604	114	0.04	55.9513	82.0808	52.1055	49.1325	100.291	58.4639	47.1614	52.1055	64.1137	97.4531	83.1556	60.7731	GOOD	61.2703	GOOD
550	MUQUEM DO SAO FRANCISCO	-12.1978	100	5,56	9,61	31.68	-43.8308	LIME	KARSTIC	7.75			21	1.89		0.41	337			480	76.4	0.12	72.9788	82.0808	58.2189	51.3539	88.61	82.8726	49.3277	58.2189	74.5571	92.5125	61.7342	69.4237	GOOD	62.6115	GOOD
1047	RUI BARBOSA	-12.1644	150	0066,03	0132,00	0.46	-40.9814	LIME	KARSTIC	7.4			21	0.014		0.46	268			464	90	0.14	72.9788	94.2153	59.0521	58.9937	89.6599	99.8609	57.0712	59.0521	70.61	93.2803	58.0679	73.8691	GOOD	64.4344	GOOD
1994	CAMPO FORMOSO	-10.12	100	0007,52	0078,06	1.04	-40.6028	LIME	KARSTIC	8.3			47.02	2.26		0.52	362.1			482	15.8	0.12	60.3622	66.4735	58.1154	48.8273	90.9195	79.8801	46.868	58.1154	94.7559	94.2878	61.7342	64.7459	GOOD	64.4412	GOOD
6799	COTEGIPE	-12.01	180	47,75	90,03	6.3	-44.3633	LIME	KARSTIC	7.53			31.15	1.154		0	278.34			440	31.09	0.16	66.6482	89.4772	60.3199	57.7802	80	89.1627	55.8191	60.3199	89.2303	78.5022	54.8373	69.563	GOOD	64.8221	GOOD
7375	SITIO DO MATO	-13.08	140	8,29	57,33	3.78	-43.4033	LIME	KARSTIC	8.3		148	28	0.02		1.35	92			464	159	0.077	68.3276	66.4735	59.0521	84.0314	75.5933	99.8014	83.3418	59.0521	53.4037	55.6023	71.5724	73.4747	GOOD	64.9595	GOOD
1745	ANDARAI	-12.6611	182	119,35	162,10	1.9	-41.1194	LIME	KARSTIC	5.5			18.79	0		0.54	255.67			512	157.5	0.02	74.8265	52.4959	56.5822	60.474	91.3392	100	58.6066	56.5822	53.7321	94.65	91.2245	72.0454	GOOD	65.106	GOOD
698	SANTANA	-13.1592	101	33,50	43,05	2.03	-44.0303	LIME	KARSTIC	7.2			45.36	0		0.25	285.43			400	29.6	0.2	60.8992	89.9631	62.4794	56.9627	85.25	100	54.9793	62.4794	89.7553	89.8781	49.4064	70.2376	GOOD	65.6697	GOOD
815	IRAQUARA	-12.36	180	87,00	177,00	1.87	-41.6189	LIME	KARSTIC	8.5			62.33	0		0.8	176.95			840	75	0.06	56.2205	61.6496	42.267	70.8412	96.7253	100	69.4925	42.267	74.9748	99.8297	76.4459	65.4518	GOOD	65.7996	GOOD
1521	IRAQUARA	-12.21	100	0073,60	0076,43	12.78	-41.5917	LIME	KARSTIC	8.3			24.08	0		0.17	294.41			344	88	0.1	70.7436	66.4735	65.5935	55.9437	83.57	100	53.9373	65.5935	71.1781	87.8017	65.9302	72.2651	GOOD	65.8244	GOOD
4567	SENTO SE	-10.24	31.2	10,80	11,38	8.78	-42.0181	LIME	KARSTIC	8.5			93.51	4.24		0.47	330.05			446	7.8	0.12	50.4459	61.6496	60.0009	52.0763	89.8698	65.6091	50.0425	60.0009	97.7714	93.4406	61.7342	60.7031	GOOD	66.4664	GOOD
889	BREJOLANDIA	-12.6756	100	0000,50	0062,34	1.44	-43.9403	LIME	KARSTIC	7.6			95	0.9		0.78	203			648	88.5	0.06	50.2245	87.0423	50.0887	67.2273	96.3244	91.4425	65.6827	50.0887	71.0357	99.4942	76.4459	65.6364	GOOD	67.1541	GOOD
5049	SOUTO SOARES	-12.02	140	0084,95	0086,81	8.24	-41.5842	LIME	KARSTIC	6.5			28.49	0.01		0.06	258.22			364	31.6	0.16	68.0527	73.3207	64.4699	60.1648	81.26	99.9006	58.2853	64.4699	89.0512	82.837	54.8373	72.1224	GOOD	67.3186	GOOD
1030	SANTANA	-12.9536	49	0008,49	0008,85	30.45	-44.0153	LIME	KARSTIC	7.3			40	0.606		0.38	320			420	50	0.02	62.7947	92.4795	61.3925	53.1389	87.98	94.1542	51.1019	61.3925	82.8087	92.0666	91.2245	69.5651	GOOD	68.6525	GOOD
1023	SANTANA	-12.9761	100	0016,78	0062,95	9.39	-44.0458	LIME	KARSTIC	7.95			45	0.002		0.19	320			450	28.6	0.02	61.0185	75.9664	59.789	53.1389	83.99	99.9801	51.1019	59.789	90.1093	88.4097	91.2245	68.0828	GOOD	68.7307	GOOD
7120	LAPAO	-11.38	72	5,87	7,64	36	-41.7808	LIME	KARSTIC	8.86			48.7	4.08		0.51	245			398	31	0.1	59.8398	53.9022	62.5888	61.785	90.7096	66.6609	59.9723	62.5888	89.2619	94.1118	65.9302	65.6407	GOOD	70.3107	GOOD
2436	BOM JESUS DA LAPA	-13.24	57	15,78	15,78	25.52	-43.3333	LIME	KARSTIC	7.1			44.44	2.28		0.59	329.04			492	6.2	0	61.2062	87.4815	57.6005	52.1821	92.3878	79.7214	50.1476	57.6005	98.3851	95.6136	100	66.6031	GOOD	70.3495	GOOD
1928	ANDARAI	-12.74	177	0061,80	0109,31	6.87	-40.99	LIME	KARSTIC	7.2			44.48	0		0.24	286.8			494	8	0.02	61.1927	89.9631	57.4979	56.806	85.04	100	54.8187	57.4979	97.695	89.664	91.2245	68.994	GOOD	70.468	GOOD
899	RIACHAO DAS NEVES	-11.5967	100	0006,46	0064,86	1.36	-45.025	LIME	KARSTIC	7.7			4	0.002		0	181			252	0.5	0.26	104.119	83.6971	70.8977	70.2668	80	99.9801	68.8867	70.8977	100	78.5022	43.1301	84.6825	GREAT	70.9745	GOOD
7060	SITIO DO MATO	-12.5819	120	17,08	35,56	21.42	-43.4192	LIME	KARSTIC	8.3			25.09	0.267		0.74	176.05			342	44.79	0.17	70.0806	66.4735	65.7066	70.9695	95.5098	97.3809	69.6277	65.7066	84.5339	98.7406	53.3619	76.2276	GOOD	72.1179	GOOD
2448	CAMPO FORMOSO	-10.56	104	0037,89	0061,86	3.42	-40.93	LIME	KARSTIC	8.3			41.22	0		0.98	269.1			450	27	0.02	62.3394	66.4735	59.789	58.8634	99.7893	100	56.9365	59.789	90.6784	100	91.2245	71.0651	GOOD	72.2416	GOOD
1028	SANTANA	-12.98	74	0008,28	0016,58	32.97	-44.1306	LIME	KARSTIC	7.75			100	0.002		1.2	194			548	22.5	0.02	49.5081	82.0808	54.7894	68.4546	96.8712	99.9801	66.9757	54.7894	92.2968	85.174	91.2245	67.6525	GOOD	72.3015	GOOD
7058	TABOCAS DO BREJO VELHO	-12.7017	90	1,53	4,12	39.6	-44.1039	LIME	KARSTIC	7.99			11.9	2.26		0.09	262			410	25.2	0	82.739	74.8072	61.9342	59.7094	81.89	79.8801	57.8126	61.9342	91.3226	84.5183	100	72.8075	GOOD	72.365	GOOD
798	IRAQUARA	-12.2756	81	0024,00	0024,00	8.78	-41.6169	LIME	KARSTIC	8.7			19.91	0		0.25	238.29			260	6.1	0.13	73.8608	57.2071	70.4294	62.6239	85.25	100	60.8488	70.4294	98.4235	89.8781	59.8413	75.2585	GOOD	72.6724	GOOD
4149	SENTO SE	-10.11	40	0007,85	0010,79	19.8	-41.5736	LIME	KARSTIC	7.23			50.87	1.52		1.19	236.92			348	22.4	0.04	59.1938	90.7144	65.3678	62.7966	97.4333	85.9772	61.0295	65.3678	92.3331	86.4616	83.1556	71.4622	GOOD	73.1677	GOOD
5359	MUQUEM DO SAO FRANCISCO	-12.2132	80	10,78	20,97	27.28	-43.5568	LIME	KARSTIC	7.58			11	10.5		0.72	258			450	23.4	0	84.1574	87.7299	59.789	60.1914	95.0981	35.2149	58.3129	59.789	91.971	98.3351	100	66.3407	GOOD	73.5917	GOOD
7327	SENTO SE	-10.1856	70	13,33	23,38	20.3	-41.715	LIME	KARSTIC	7.93			89.9	1.22		0.04	233			432	6.63	0	50.9982	76.5537	60.7472	63.2933	80.84	88.5797	61.5494	60.7472	98.2198	81.5471	100	65.475	GOOD	73.7768	GOOD
7338	CAMPO FORMOSO	-10.4703	90	6,16	28,89	18.86	-40.8567	LIME	KARSTIC	8.34			57.9	1.12		0.43	239			350	9.26	0	57.2925	65.4762	65.2552	62.5346	89.0299	89.4645	60.7554	65.2552	97.2146	92.8141	100	69.0522	GOOD	76.2792	GOOD
1039	TABOCAS DO BREJO VELHO	-12.31	28.5	0000,70	0001,05	34.41	-44.2844	LIME	KARSTIC	7.55			35	0.014		0.37	224			314	11.4	0.02	64.8379	88.7734	67.3008	64.4487	87.77	99.8609	62.7608	67.3008	96.4036	91.9179	91.2245	74.2973	GOOD	76.4784	GOOD
1406	ANDARAI	-12.69	70	00044,13	0066,00	8.13	-41.2053	LIME	KARSTIC	7.4			12.52	0		0.1	206.07			268	2.8	0.04	81.8321	94.2153	69.9622	66.8138	82.1	100	65.2472	69.9622	99.7009	85.0173	83.1556	79.4712	GOOD	76.7329	GOOD
7775	BAIANOPOLIS	-12.4	90	3,42	3,92	39.6	-44.6074	LIME	KARSTIC	7.6			68	4.3		0	171			388	0	0	54.9641	87.0423	63.1381	71.6935	80	65.219	70.3914	63.1381	100	78.5022	100	65.9172	GOOD	77.1999	GOOD
1042	BARREIRAS	-12.2053	60	0003,06	0017,67	27.28	-44.9428	LIME	KARSTIC	7.4			19	0.004		0.52	215.5			286	15.9	0.02	74.6405	94.2153	68.9153	65.5593	90.9195	99.9602	63.9274	68.9153	94.7188	94.2878	91.2245	78.3663	GOOD	77.4309	GOOD
1044	BARREIRAS	-12.2153	60	0002,98	0008,98	37.69	-44.8958	LIME	KARSTIC	7.6			12	0.738		0.23	196			284	15.4	0.02	82.5891	87.0423	69.0313	68.1799	84.83	92.9269	66.6863	69.0313	94.9046	89.4391	91.2245	78.9134	GOOD	77.7956	GOOD
1035	TABOCAS DO BREJO VELHO	-12.29	40	0000,80	0000,92	39.6	-44.2292	LIME	KARSTIC	7.75			20	0.006		0.22	203			270	2.8	0.02	73.7859	82.0808	69.8456	67.2273	84.62	99.9404	65.6827	69.8456	99.7009	89.2022	91.2245	77.2431	GOOD	78.3346	GOOD
4158	SENTO SE	-10.2336	106	0018,55	0069,16	4.03	-41.735	LIME	KARSTIC	8.84			61.49	0		1.14	97.36			472	2.4	0.04	56.4172	54.3039	58.6343	83.1309	99.3523	100	82.4035	58.6343	99.8567	91.8671	83.1556	72.0796	GOOD	79.0351	GOOD
1078	ANGICAL	-12.0586	80	0020,04	0042,86	13.86	-44.4878	LIME	KARSTIC	7.7			8.5	0.004		0.18	191			252	6.1	0.01	88.9333	83.6971	70.8977	68.8686	83.78	99.9602	67.4122	70.8977	98.4235	88.1144	95.9044	81.619	GREAT	79.4219	GOOD
1054	CATOLANDIA	-12.35	60	0007,34	0011,02	31.68	-44.6758	LIME	KARSTIC	7.2			10.5	0.05		0.18	172			232	0.2	0.04	85.0047	89.9631	72.0719	71.5495	83.78	99.5042	70.2396	72.0719	100	88.1144	83.1556	81.6926	GREAT	79.4296	GOOD
1070	ANGICAL	-12.02	110	0007,65	0071,27	0.93	-44.51	LIME	KARSTIC	8.1			75	0.02		0.18	100.5			378	0.2	0.04	53.5618	71.722	63.6907	82.6079	83.78	99.8014	81.8578	63.6907	100	88.1144	83.1556	71.3638	GOOD	80.1864	GREAT
1072	ANGICAL	-12.0586	46	0011,79	0016,90	18.82	-44.4475	LIME	KARSTIC	7.5			12	0.001		0.18	172			244	14.4	0	82.5891	90.5451	71.3668	71.5495	83.78	99.9901	70.2396	71.3668	95.2773	88.1144	100	80.9926	GREAT	80.4771	GREAT
7088	ANGICAL	-11.87	132	44,15	65,19	9.79	-44.83	LIME	KARSTIC	8.4			16.9	0		0.99	130			282	27.89	0.03	76.6154	64.0113	69.1474	77.852	99.9003	100	76.877	69.1474	90.3614	100	86.9957	80.8201	GREAT	81.1735	GREAT
7660	CATOLANDIA	-12.2433	144	17,80	82,54	2.12	-44.8256	LIME	KARSTIC	7.64			20	0		0.03	135			236	0	0	73.7859	85.6858	71.8367	77.0735	80.63	100	76.0588	71.8367	100	80.8466	100	79.0058	GOOD	82.0512	GREAT
697	IRAQUARA	-12.2	120	00004,80	0020,70	4.61	-41.4483	LIME	KARSTIC	6.6			44.84	0		0.14	18.32			86	2.2	0.08	61.0719	75.594	80.4292	97.4449	82.94	100	97.1209	80.4292	99.9347	86.7465	70.7792	79.9167	GOOD	87.5158	GREAT
7282	XIQUE-XIQUE	-10.84	149	9,32	91,37	3.09	-43.0092	LIME	KARSTIC	8.43			34	0.02		0.43	46.6			182	4.6	0.03	65.2858	63.2925	75.0145	92.0603	89.0299	99.8014	91.6381	75.0145	99.0022	92.8141	86.9957	79.5244	GOOD	87.5401	GREAT

## Sheet: Cristalline
NumCerb	Municipality	CoordY	ProfComplet	NE	0	VazaoTB	CoordX	Rocks	Aquifer	Ph	AlcalM	AlcalTotal	Chloride	Nitrate	NAmoniacal	Fluoride	Hardness	DurezaCA	DurezaMG	Total Res.(TR)	Sulfate	Iron	q1 (Chloride)	q2 (pH)	q3 (TR)	q4 (CaCO3)	q5 (F)	q6 (NO3)	QHard(Grade)	QTR(Grade)	QSO4(Grade)	QF(Grade)	QIron(Grade)	NGWQI	Quality	GWQI	Quality				Total = 614 poços
273	ANGUERA	-12.2125	70	00001,80	0031,66	10	-39.1297	CRYSTALLINE	CRYSTALLINE	8.3			8962.42	0		2.34	7246.34			20672	312.5	1.84	15	66.4735	37	37	0	100	2.6	2.27	0.25	0.11	0.04	0	POOR	0.60876	BAD		GWQI grade	NQWQI grade (previous index)
5201	CANDEAL	-11.7917	56	0001,60	0027,10	8.89	-39.1978	CRYSTALLINE	CRYSTALLINE	8.58			1754.23	0		2.88	1533.42			4374	900	1	15	59.8291	37	37	0	100	2.6	2.27	0.25	0.11	0.04	0	POOR	0.60876	BAD		BAD	POOR	201
5628	CAPELA DO ALTO ALEGRE	-11.6281	70	0002,24	0046,86	3.67	-39.8358	CRYSTALLINE	CRYSTALLINE	7.87			8524.95	7.872		2.6	8137.5			20630	1170	13	15	78.347	37	37	0	45.7272	2.6	2.27	0.25	0.11	0.04	0	POOR	0.60876	BAD		BAD	REGULAR	254
5146	CONCEIÇAO DO COITE	-11.5408	66	2,39	37,19	6.51	-39.3978	CRYSTALLINE	CRYSTALLINE	8.4			6079.92	9.06		2.6	6710.22			15260	335	0.42	15	64.0113	37	37	0	40.634	2.6	2.27	0.25	0.11	0.04	0	POOR	0.60876	BAD		BAD	GOOD	0
1786	FEIRA DE SANTANA	-12.2119	79	3,21	74,45	1.11	-39.0739	CRYSTALLINE	CRYSTALLINE	8.33			3976	6.26		4.45	4000			8773	272	0.81	15	65.724	37	37	0	53.6739	2.6	2.27	0.25	0.11	0.04	0	POOR	0.60876	BAD		POOR	POOR	7
5562	FILADELFIA	-10.6728	70	0008,13	0052,69	1.22	-40.0917	CRYSTALLINE	CRYSTALLINE	8.32			8994.4	6.059		2.2	12881.2			22256	1000	1.1	15	65.9728	37	37	0	54.757	2.6	2.27	0.25	0.11	0.04	0	POOR	0.60876	BAD		POOR	REGULAR	16
693	ICHU	-11.76	60	0001,40	0035,45	1.29	-39.2411	CRYSTALLINE	CRYSTALLINE	8.3			3414.92	1.75		2.9	2091.06			7866	362.5	0.4	15	66.4735	37	37	0	84.0339	2.6	2.27	0.25	0.11	0.04	0	POOR	0.60876	BAD		POOR	GOOD	35
2369	MACURURÉ	-9.11	80	2,37	48,67	1.29	-39.0647	CRYSTALLINE	CRYSTALLINE	7.56			4400	17.1		2.25	3204			9967	423	0.33	15	88.424	37	37	0	18.2731	2.6	2.27	0.25	0.11	0.04	0	POOR	0.60876	BAD		POOR	GREAT	8
5590	MONTE SANTO	-10.1411	50	2,48	29,11	9.28	-39.5847	CRYSTALLINE	CRYSTALLINE	7.75			6155.98	9.478		1.6	7575.1			17680	360	0.86	15	82.0808	37	37	0	38.9803	2.6	2.27	0.25	0.11	0.04	0	POOR	0.60876	BAD		REGULAR	REGULAR	3
5170	QUEIMADAS	-10.78	52	0008,19	0024,39	15.51	-39.6142	CRYSTALLINE	CRYSTALLINE	8.5			1980.3	6.5		2.4	2020			5362	290	0.36	15	61.6496	37	37	0	52.4086	2.6	2.27	0.25	0.11	0.04	0	POOR	0.60876	BAD		REGULAR	GOOD	1
2715	RIACHAO DO JACUIPE	-11.6539	70	0003,59	0061,44	0.32	-39.3994	CRYSTALLINE	CRYSTALLINE	8.3			5173.19	11.33		2.5	5768.43			13150	355	0.7	15	66.4735	37	37	0	32.4262	2.6	2.27	0.25	0.11	0.04	0	POOR	0.60876	BAD		GOOD	REGULAR	12
3232	RUI BARBOSA	-12.3269	70	0002,30	0056,33	1.87	-40.5458	CRYSTALLINE	CRYSTALLINE	8.3			11833.2	0.18		2.82	13770.2			31328	1625	2.4	15	66.4735	37	37	0	98.2267	2.6	2.27	0.25	0.11	0.04	0	POOR	0.60876	BAD		GOOD	GOOD	50
6779	SANTA LUZ	-11.2497	82	0004,28	0059,12	1.36	-39.6019	CRYSTALLINE	CRYSTALLINE	7.64			8554.42	6.29		2.4	8233.54			20968	397.79	0.55	15	85.6858	37	37	0	53.514	2.6	2.27	0.25	0.11	0.04	0	POOR	0.60876	BAD		GOOD	GREAT	3
6782	SANTA LUZ	-11.2597	82	0004,46	0055,56	3.2	-39.2947	CRYSTALLINE	CRYSTALLINE	8			2188.34	0.016		2.69	2679.56			6914	1177.78	1.37	15	74.5206	37	37	0	99.8411	2.6	2.27	0.25	0.11	0.04	0	POOR	0.60876	BAD		GREAT	GOOD	9
2175	SAO DOMINGOS	-11.43	90	5,70	62,63	1.15	-39.655	CRYSTALLINE	CRYSTALLINE	8.32			4633	0.01		2.39	4241			11180	386	0.48	15	65.9728	37	37	0	99.9006	2.6	2.27	0.25	0.11	0.04	0	POOR	0.60876	BAD		GREAT	GREAT	15
2271	SAO DOMINGOS	-11.39	70	2,27	46,88	0.83	-39.6381	CRYSTALLINE	CRYSTALLINE	7.6		204	13971	3.35		6.75	14877			22660	1719	1.12	15	87.0423	37	37	0	71.6777	2.6	2.27	0.25	0.11	0.04	0	POOR	0.60876	BAD				614
2060	SERRA PRETA	-12.15	53	0001,90	0028,87	11.98	-39.45	CRYSTALLINE	CRYSTALLINE	7.1			9697.05	0.81		2.52	9538.51			24876	2812.5	0.94	15	87.4815	37	37	0	92.2642	2.6	2.27	0.25	0.11	0.04	0	POOR	0.60876	BAD
216	TANQUINHO	-11.9369	70	0003,05	0050,28	1.83	-39.0775	CRYSTALLINE	CRYSTALLINE	7.5			5018.67	1.61		1.75	5356.42			12858	675	2	15	90.5451	37	37	0	85.2115	2.6	2.27	0.25	0.11	0.04	0	POOR	0.60876	BAD
1998	TANQUINHO	-11.98	60	3,83	17,37	9.28	-39.15	CRYSTALLINE	CRYSTALLINE	7.2		406	4704	0.02		1.98	4306			8240	578	4.82	15	89.9631	37	37	0	99.8014	2.6	2.27	0.25	0.11	0.04	0	POOR	0.60876	BAD
2064	CANSANÇAO	-10.7178	50				-39.3914	CRYSTALLINE	CRYSTALLINE	7.2			1500	9.4		1.5	530			2886	280	3.6	15	89.9631	37	37	0	39.2837	2.6	2.27	0.25	0.548458	0.04	0	POOR	0.774655	BAD
1131	FILADELFIA	-10.7819	50.5	4,73	27,06	6.94	-40.1814	CRYSTALLINE	CRYSTALLINE	7.73			6810.54	7.38		1.48	6222			14748	1000	0.56	15	82.723	37	37	15.6876	48.0191	2.6	2.27	0.25	9.71762	0.04	27.611	POOR	1.19226	BAD
5438	NORDESTINA	-10.7747	70	0000,59	0052,98	3.49	-39.3681	CRYSTALLINE	CRYSTALLINE	8.24			2782.6	0.718		1.7	2540			6538	250	0.36	15	68.0014	37	37	0	93.1118	2.6	2.27	36.6359	0.11	0.04	0	POOR	1.42122	BAD
1469	ITABERABA	-12.4431	50				-40.3153	CRYSTALLINE	CRYSTALLINE	6.4			3500	0.095		1.7	2750			8132	239	82	15	71.082	37	37	0	99.0601	2.6	2.27	38.3631	0.11	0.04	0	POOR	1.43239	BAD
6012	RIACHAO DO JACUIPE	-11.9556	70	4,15	36,77	11.62	-39.4989	CRYSTALLINE	CRYSTALLINE	7.58			2824.88	10		1.88	2719.2			7766	222.5	0.64	15	87.7299	37	37	0	37.0093	2.6	2.27	41.0969	0.11	0.04	0	POOR	1.44925	BAD
5207	CANUDOS	-10.0786	70	0005,15	0066,00	3.34	-39.1711	CRYSTALLINE	CRYSTALLINE	8.4			2528.16	10.19		2.28	2897.6			6986	215	0.74	15	64.0113	37	37	0	36.3169	2.6	2.27	42.3986	0.11	0.04	0	POOR	1.45695	BAD
7681	GUAJERU	-14.4778	84	5,26	70,56	0.93	-42.0447	CRYSTALLINE	CRYSTALLINE	7.58			1132	1.44		1.41	1452			3238	426	0.34	15.9329	87.7299	37	37	55.3017	86.6636	2.6	2.27	0.25	37.1823	0.04	37.5997	REGULAR	1.4581	BAD
3226	IAÇU	-12.9328	63	0001,90	0044,40	4.93	-40.2108	CRYSTALLINE	CRYSTALLINE	8.3			3007.6	0		2.24	2700.04			6100	190	0.36	15	66.4735	37	37	0	100	2.6	2.27	47.0207	0.11	0.04	0	POOR	1.48281	BAD
5155	RETIROLANDIA	-11.53	78	2,08	61,94	2.19	-39.4456	CRYSTALLINE	CRYSTALLINE	8.3			1063.4	4		1.68	1362			3352	182	0.45	16.8616	66.4735	37	37	0	67.1931	2.6	2.27	48.5962	0.11	0.04	0	POOR	1.49114	BAD
2038	CORONEL JOAO SÁ	-10.26	40	3,94	29,65	3.74	-37.8894	CRYSTALLINE	CRYSTALLINE	8.4			3624.15	7.64		2.2	2171.75			8394	665	0.26	15	64.0113	37	37	0	46.794	2.6	2.27	0.25	0.11	43.1301	0	POOR	1.50904	BAD
2207	NOVA FATIMA	-11.5817	80	7,09	48,26	3.31	-39.7161	CRYSTALLINE	CRYSTALLINE	7.7		450	4758	31		2.88	3648			10300	557	0.258	15	83.6971	37	37	0	4.5895	2.6	2.27	0.25	0.11	43.3113	0	POOR	1.50986	BAD
2168	SANTA LUZ	-11.2708	60	4,37	11,59	28.29	-39.2436	CRYSTALLINE	CRYSTALLINE	7.6		588	2850	6.9		1.38	2687			7656	607	1.54	15	87.0423	37	37	66.6862	50.3657	2.6	2.27	0.25	46.938	0.04	35.1441	POOR	1.50996	BAD
2371	SANTA BRIGIDA	-9.82114	80	4,24	54,88	0.43	-38.0177	CRYSTALLINE	CRYSTALLINE	7.32			8050	8.02		1.59	6609			18947	1450	0.24	15	92.9869	37	37	0	45.0594	2.6	2.27	0.25	0.11	45.0206	0	POOR	1.51748	BAD
2370	CHORROCHÓ	-9.56	80	3,00	49,76	2.3	-39.4266	CRYSTALLINE	CRYSTALLINE	7.45			5880	17.4		1.37	5447			13593	609	0.4	15	92.3587	37	37	69.9054	17.7362	2.6	2.27	0.25	49.9434	0.04	30.3686	POOR	1.52408	BAD
878	CANDEAL	-11.8578	60	0003,68	0049,07	1.51	-39.1564	CRYSTALLINE	CRYSTALLINE	7.75			1640	0.001		1.67	1430			4124	140	1.03	15	82.0808	37	37	0	99.9901	2.6	2.27	57.7048	0.11	0.04	0	POOR	1.53533	BAD
4503	ANGUERA	-12.1975	67	00000,45	0046,07	3.45	-39.25	CRYSTALLINE	CRYSTALLINE	8.6			1014.7	0		2.02	1168.13			2786	120	1.1	17.553	59.3832	37	37	0	100	2.6	2.27	62.5787	0.11	0.04	0	POOR	1.55664	BAD
6115	IPIRÁ	-12.2869	70	4,41	46,19	3.31	-39.5989	CRYSTALLINE	CRYSTALLINE	7.58			11377.3	41.758		2.52	10534.8			24354	425	0.16	15	87.7299	37	37	0	1.57527	2.6	2.27	0.25	0.11	54.8373	0	POOR	1.55689	BAD
2011	ITIUBA	-10.8403	70	5,08	31,29	6.76	-39.6606	CRYSTALLINE	CRYSTALLINE	7.65			9922.14	3.329		3.32	10202.9			25066	866.67	0.16	15	85.3506	37	37	0	71.8275	2.6	2.27	0.25	0.11	54.8373	0	POOR	1.55689	BAD
2171	SANTA LUZ	-11.1325	80	7,55	53,97	1.22	-39.3181	CRYSTALLINE	CRYSTALLINE	7.7		242	4154	2.45		1.55	3171			10380	1300	0.16	15	83.6971	37	37	0	78.3856	2.6	2.27	0.25	0.11	54.8373	0	POOR	1.55689	BAD
2287	ANDORINHA	-10.4058	70	12,92	40,37	3.45	-39.7408	CRYSTALLINE	CRYSTALLINE	7.62			10660	70.9		1.93	12149			27773	492	0.15	15	86.3609	37	37	0	0.0869615	2.6	2.27	0.25	0.11	56.4031	0	POOR	1.5626	BAD
2699	BELO CAMPO	-14.8789	70	00005,40	0052,44	0.39	-41.23	CRYSTALLINE	CRYSTALLINE	9			1472.85	0		2.8	1178.94			3790	355	0.14	15	51.177	37	37	0	100	2.6	2.27	0.25	0.11	58.0679	0	POOR	1.56852	BAD
5180	SERRINHA	-11.5681	20	0001,50	0018,00	0.39	-38.9044	CRYSTALLINE	CRYSTALLINE	8.9			1600.5	6.5		2.4	1143			3762	108	0.62	15	53.1082	37	37	0	52.4086	2.6	2.27	65.6836	0.11	0.04	0	POOR	1.56951	BAD
2037	QUIJINGUE	-10.7042	66	0003,98	0034,33	3.63	-39.2208	CRYSTALLINE	CRYSTALLINE	8.3			1934.51	40.65		1.8	1752.45			5314	355	0.13	15	66.4735	37	37	0	1.75867	2.6	2.27	0.25	0.11	59.8413	0	POOR	1.57467	BAD
2164	FEIRA DE SANTANA	-12.1208	58	0001,39	0039,29	7.2	-38.9133	CRYSTALLINE	CRYSTALLINE	7.92			1060.21	0.006		2.28	511.4			2264	102.5	0.36	16.906	76.8493	37	37	0	99.9404	2.6	2.27	67.154	0.11	0.04	0	POOR	1.57543	BAD
1714	SANTA LUZ	-11.1342	80	17,35	59,08	0.86	-39.3575	CRYSTALLINE	CRYSTALLINE	7.8			4175.84	1.789		1.82	3784.36			10116	400	0.12	15	80.5006	37	37	0	83.7088	2.6	2.27	0.25	0.11	61.7342	0	POOR	1.58105	BAD
5148	CONCEIÇAO DO COITE	-11.6236	73	0000,97	0051,31	3.63	-39.2486	CRYSTALLINE	CRYSTALLINE	8.3			4230.79	0.017		2.12	2135.07			8322	80	0.36	15	66.4735	37	37	0	99.8312	2.6	2.27	73.4928	0.11	0.04	0	POOR	1.59977	BAD
5203	ANGUERA	-12.2258	70	0002,17	0059,48	1.76	-39.1189	CRYSTALLINE	CRYSTALLINE	6.8			3843.8	2.44		1.66	3812			7952	79	4	15	80.2449	37	37	0	78.4636	2.6	2.27	73.787	0.11	0.04	0	POOR	1.60086	BAD
2201	SANTA LUZ	-11.3475	84	5,11	25,49	12.56	-39.66	CRYSTALLINE	CRYSTALLINE	7.8		553	4660	6.17		5.94	4534			12540	722	0.071	15	80.5006	37	37	0	54.1562	2.6	2.27	0.25	0.11	73.2162	0	POOR	1.61651	BAD
650	SAPEAÇU	-12.7344	68	1,70	54,08	1.76	-39.2383	CRYSTALLINE	CRYSTALLINE	8.32			826	0.01		2.34	598			2052	62.3	2.74	20.5415	65.9728	37	37	0	99.9006	2.6	2.27	78.8643	0.11	0.04	0	POOR	1.61907	BAD
6336	CONCEIÇAO DO COITE	-11.6689	90	0,90	59,09	1.87	-39.1892	CRYSTALLINE	CRYSTALLINE	7.37			6940.71	0.578		1.8	6774.5			13982	450	0.06	15	95.3505	37	37	0	94.4166	2.6	2.27	0.25	0.11	76.4459	0	POOR	1.6256	BAD
6173	SERRA PRETA	-12.02	70	1,78	29,18	12.74	-39.3836	CRYSTALLINE	CRYSTALLINE	7.99			4095.84	24.325		4	2634.36			10348	265	0.06	15	74.8072	37	37	0	8.91081	2.6	2.27	0.25	0.11	76.4459	0	POOR	1.6256	BAD
2196	CASA NOVA	-9.05	113	2,30	46,87	2.23	-41.2425	CRYSTALLINE	CRYSTALLINE	7.36			1400	0		0	1394			4050	306	0.39	15	95.7326	37	37	80	100	2.6	2.27	0.25	78.5022	0.04	40.2947	REGULAR	1.63106	BAD
1821	QUEIMADAS	-10.8297	100	0006,18	0050,78	6.08	-39.6114	CRYSTALLINE	CRYSTALLINE	7.82			3427.74	4.028		2.48	3432.53			8362	406.25	0.05	15	79.8784	37	37	0	67.0063	2.6	2.27	0.25	0.11	79.6532	0	POOR	1.63431	BAD
2180	RETIROLANDIA	-11.5072	80	2,83	31,51	10.26	-39.4514	CRYSTALLINE	CRYSTALLINE	7.5		299	11014	3.92		1.23	10807			29145	1410	1.38	15	90.5451	37	37	94.7315	67.7295	2.6	2.27	0.25	80.8573	0.04	38.9403	REGULAR	1.63831	BAD
6041	NORDESTINA	-10.8128	70	10,23	50,16	2.8	-39.6578	CRYSTALLINE	CRYSTALLINE	7.24			7179.84	10.358		1.22	7471.85			16730	477.78	2.22	15	90.9655	37	37	95.5264	35.7155	2.6	2.27	0.25	82.3742	0.04	35.4317	POOR	1.64288	BAD
565	IPIRÁ	-11.91	60	00001,60	0010,86	4.93	-39.8167	CRYSTALLINE	CRYSTALLINE	8.3			4222.17	11.81		3	4680.25			9162	337.5	0.04	15	66.4735	37	37	0	30.9155	2.6	2.27	0.25	0.11	83.1556	0	POOR	1.64348	BAD
1942	FEIRA DE SANTANA	-12.22	60	0002,40	0041,85	8.42	-39.2789	CRYSTALLINE	CRYSTALLINE	8.3			2841.65	0		1.2	2842.6			7348	270	2.12	15	66.4735	37	37	96.8712	100	2.6	2.27	0.25	85.174	0.04	40.7966	REGULAR	1.65114	BAD
2612	MATA DE SAO JOAO	-12.55	70	0000,62	0027,77	2.48	-38.0044	CRYSTALLINE	CRYSTALLINE	7			6494.75	0.075		1.19	2798.54			14108	975	1.31	15	85.0346	37	37	97.4333	99.2573	2.6	2.27	0.25	86.4616	0.04	41.2941	REGULAR	1.65486	BAD
2479	SERRA PRETA	-12.1736	40	0003,21	0017,24	5.22	-39.3628	CRYSTALLINE	CRYSTALLINE	7.1			4222.68	0		1.19	4082.72			10632	345	1.36	15	87.4815	37	37	97.4333	100	2.6	2.27	0.25	86.4616	0.04	41.399	REGULAR	1.65486	BAD
2464	IPIRÁ	-12.2994	50	00006,68	0041,34	1.26	-39.6325	CRYSTALLINE	CRYSTALLINE	6.9			10628.7	7.18		1.18	11235.3			25934	570	0.58	15	82.6224	37	37	97.9295	48.9832	2.6	2.27	0.25	87.6774	0.04	37.1201	REGULAR	1.65833	BAD
2260	MONTE SANTO	-10.2144	52	3,94	18,88	9	-39.3789	CRYSTALLINE	CRYSTALLINE	7.5		359	4928	1.38		1.17	5057			8820	970	2.53	15	90.5451	37	37	98.3649	87.182	2.6	2.27	0.25	88.8237	0.04	40.6876	REGULAR	1.66156	BAD
2096	ITIUBA	-10.7633	50	1,45	10,65	11.3	-39.7806	CRYSTALLINE	CRYSTALLINE	8.39			8560.35	34.364		2.45	8229.6			21796	960	0.02	15	64.2529	37	37	0	3.28507	2.6	2.27	0.25	0.11	91.2245	0	POOR	1.66338	BAD
3140	JUAZEIRO	-9.5425	70	0003,00	0029,02	4.14	-40.6592	CRYSTALLINE	CRYSTALLINE	8.3			1405.19	0		2.32	2461.26			4078	410	0.02	15	66.4735	37	37	0	100	2.6	2.27	0.25	0.11	91.2245	0	POOR	1.66338	BAD
2200	CASA NOVA	-8.94333	100	5,76	32,78	5.86	-41.1869	CRYSTALLINE	CRYSTALLINE	7.56			675	0		0.25	1084			3050	798	0.51	23.4105	88.424	37	37	85.25	100	2.6	2.27	0.25	89.8781	0.04	45.5201	REGULAR	1.66451	BAD
882	IPECAETÁ	-12.3408	65	0002,59	0052,60	1.8	-39.2981	CRYSTALLINE	CRYSTALLINE	7.3			7000	0.04		0.25	6300			17280	376	9	15	92.4795	37	37	85.25	99.6032	2.6	2.27	0.25	89.8781	0.04	40.612	REGULAR	1.66451	BAD
489	IPIRÁ	-12.1242	60	0003,95	0042,32	7.45	-39.9128	CRYSTALLINE	CRYSTALLINE	6.7			3400	1.33		0.44	3900			7910	262	0.4	15	77.9021	37	37	89.2399	87.6164	2.6	2.27	0.25	92.9673	0.04	39.7883	REGULAR	1.67296	BAD
2744	SANTA BARBARA	-11.8844	70	0003,34	0056,83	2.37	-38.9267	CRYSTALLINE	CRYSTALLINE	8.3			5148.68	11.55		4.05	4642.9			12378	460	0.01	15	66.4735	37	37	0	31.7248	2.6	2.27	0.25	0.11	95.9044	0	POOR	1.67424	BAD
1458	QUIJINGUE	-10.6897	76	1,25	75,00	0.18	-39.1225	CRYSTALLINE	CRYSTALLINE	7.7			3542	7.919		0.5	3245.19			8102	346.87	0.86	15	83.6971	37	37	90.4997	45.5141	2.6	2.27	0.25	93.9392	0.04	36.2762	POOR	1.67558	BAD
3154	JUAZEIRO	-9.57889	50	0004,39	0030,25	4.78	-40.6517	CRYSTALLINE	CRYSTALLINE	7.94			2815.01	2.32		0.51	4049.53			7786	900	0.36	15	76.2594	37	37	90.7096	79.4051	2.6	2.27	0.25	94.1118	0.04	39.266	REGULAR	1.67604	BAD
1894	ARACI	-11.14	70	7,98	43,67	11.37	-39.1703	CRYSTALLINE	CRYSTALLINE	7.23			3739.5	0.924		0.57	4405.81			9458	700	0.85	15	90.7144	37	37	91.9685	91.2246	2.6	2.27	0.25	95.2186	0.04	40.5306	REGULAR	1.67898	BAD
7634	PLANALTO	-14.5467	72	10,40	46,08	8.6	-40.5703	CRYSTALLINE	CRYSTALLINE	7.6		244	1649	0.45		0.62	2376			4036	456	0.99	15	87.0423	37	37	93.0161	95.6256	2.6	2.27	0.25	96.2261	0.04	40.8077	REGULAR	1.68163	BAD
6027	QUEIMADAS	-10.8147	70	1,86	52,43	2.52	-39.6444	CRYSTALLINE	CRYSTALLINE	7.78			15655.7	12.225		1.08	14584.8			36460	800	0.7	15	81.1284	37	37	100.233	29.6661	2.6	2.27	0.25	96.3655	0.04	34.5271	POOR	1.682	BAD
1719	SANTA LUZ	-11.2117	80	8,32	44,97	8.78	-39.2383	CRYSTALLINE	CRYSTALLINE	7.52			3550.71	3.39		0.65	4398.04			9124	381.25	0.62	15	89.8315	37	37	93.6433	71.3933	2.6	2.27	0.25	96.8564	0.04	39.1613	REGULAR	1.68328	BAD
2719	RIACHAO DO JACUIPE	-11.7842	70	0002,44	0055,84	1.51	-39.2956	CRYSTALLINE	CRYSTALLINE	8.3			7159.11	14.32		2.64	4008.57			14796	405	0	15	66.4735	37	37	0	24.0892	2.6	2.27	0.25	0.11	100	0	POOR	1.68336	BAD
6102	EUCLIDES DA CUNHA	-10.4672	70	8,63	30,40	12.42	-39.1411	CRYSTALLINE	CRYSTALLINE	7.06			7129.98	17.091		1.07	8141.74			16486	833.33	0.92	15	86.4986	37	37	100.274	18.2895	2.6	2.27	0.25	96.9328	0.04	32.216	POOR	1.68348	BAD
3865	QUIXABEIRA	-11.2936	76	0035,23	0068,17	0.61	-40.0633	CRYSTALLINE	CRYSTALLINE	8.8			1085.1	0		1.06	1281.04			3320	480	0.42	16.5623	55.1169	37	37	100.291	100	2.6	2.27	0.25	97.4531	0.04	41.7018	REGULAR	1.68483	BAD
2169	SANTA LUZ	-11.2747	90	3,74	60,54	1.18	-39.2819	CRYSTALLINE	CRYSTALLINE	7.4		260	10435	0.02		1.06	8787			26510	1870	6.04	15	94.2153	37	37	100.291	99.8014	2.6	2.27	0.25	97.4531	0.04	41.7329	REGULAR	1.68483	BAD
6644	QUIXABEIRA	-11.4269	80	0026,36	0059,38	4.57	-40.1908	CRYSTALLINE	CRYSTALLINE	8.54			1631.3	10.653		0.71	2431.59			4888	325	0.66	15	60.7319	37	37	94.8913	34.6834	2.6	2.27	0.25	98.1277	0.04	34.5339	POOR	1.68658	BAD
1792	SENHOR DO BONFIM	-10.5683	46	5,93	37,23	1.8	-40.1317	CRYSTALLINE	CRYSTALLINE	7.6			6661.81	5.264		0.71	8809.22			16068	364	0.6	15	87.0423	37	37	94.8913	59.2596	2.6	2.27	0.25	98.1277	0.04	38.1028	REGULAR	1.68658	BAD
891	CONCEIÇAO DO COITE	-11.6322	70	3,15	40,92	6.8	-39.33	CRYSTALLINE	CRYSTALLINE	7.6			5348.07	0.12		0.74	4696.8			12310	340	1	15	87.0423	37	37	95.5098	98.8143	2.6	2.27	0.25	98.7406	0.04	41.183	REGULAR	1.68815	BAD
1937	MONTE SANTO	-10.3164	60	3,47	22,43	21.38	-39.1686	CRYSTALLINE	CRYSTALLINE	8.3			2244.38	2.94		1.02	2516.33			6066	430	0.34	15	66.4735	37	37	100.161	74.6592	2.6	2.27	0.25	99.101	0.04	39.2561	REGULAR	1.68907	BAD
2679	SERRINHA	-11.6194	70	0001,41	0052,73	2.52	-39.0236	CRYSTALLINE	CRYSTALLINE	6.8			12052.8	0.24		0.76	8439.99			27488	375	0.66	15	80.2449	37	37	95.9189	97.6426	2.6	2.27	0.25	99.129	0.04	40.9706	REGULAR	1.68915	BAD
6026	QUEIMADAS	-10.8414	70	2,80	45,91	5.5	-39.6281	CRYSTALLINE	CRYSTALLINE	7.6			4045.34	38.58		0.77	3856.32			9780	265	0.4	15	87.0423	37	37	96.1221	2.16045	2.6	2.27	0.25	99.3149	0.04	23.2338	POOR	1.68962	BAD
1099	SAÚDE	-10.9469	70.47	0001,10	0048,00	1.15	-40.3433	CRYSTALLINE	CRYSTALLINE	7.42			6500.9	4.18		0.78	7752			14944	900	3.56	15	93.4674	37	37	96.3244	66.0015	2.6	2.27	0.25	99.4942	0.04	38.9551	REGULAR	1.69008	BAD
2182	RETIROLANDIA	-11.54	80	2,00	57,39	0.5	-39.4633	CRYSTALLINE	CRYSTALLINE	7.5		211	7826	16.6		0.79	7676			18889	690	1.65	15	90.5451	37	37	96.5255	19.2042	2.6	2.27	0.25	99.6661	0.04	32.3293	POOR	1.69052	BAD
6268	FEIRA DE SANTANA	-12.2225	70	1,67	49,70	5.18	-38.8453	CRYSTALLINE	CRYSTALLINE	7.84			3017.7	2.623		1	2598			7338	505	1.2	15	79.2617	37	37	100	77.0492	2.6	2.27	0.25	99.6894	0.04	39.7804	REGULAR	1.69058	BAD
2279	CONCEIÇAO DO COITE	-11.5558	80	6,22	54,51	0.64	-39.2233	CRYSTALLINE	CRYSTALLINE	7.3		269	5742	3.64		0.87	4680			10200	253	0.42	15	92.4795	37	37	98.0719	69.641	2.6	2.27	0.25	100	0.04	39.3622	REGULAR	1.69136	BAD
3426	ITABERABA	-12.6308	60	4,34	48,00	3.22	-40.3883	CRYSTALLINE	CRYSTALLINE	7.03			6761	4.11		0.86	8192			17247	463	11.8	15	85.765	37	37	97.8868	66.4624	2.6	2.27	0.25	100	0.04	38.9285	REGULAR	1.69136	BAD
7553	JAGUARARI	-10.0636	80	4,15	58,56	1.72	-40.1928	CRYSTALLINE	CRYSTALLINE	8.17			8114	14.7		0.86	9203			20130	988	0.79	15	69.8338	37	37	97.8868	23.1962	2.6	2.27	0.25	100	0.04	32.9027	POOR	1.69136	BAD
2181	JUAZEIRO	-9.85	80	2,05	51,60	0.46	-40.1842	CRYSTALLINE	CRYSTALLINE	7.56			4840	0.74		0.83	3645			10987	368	0.33	15	88.424	37	37	97.3154	92.9084	2.6	2.27	0.25	100	0.04	40.9587	REGULAR	1.69136	BAD
2080	MONTE SANTO	-10.3597	70	6,83	60,00	3.02	-39.4656	CRYSTALLINE	CRYSTALLINE	8.36			2970.94	0.865		0.95	3549.01			8268	360	0.34	15	64.9838	37	37	99.3992	91.7612	2.6	2.27	0.25	100	0.04	40.3944	REGULAR	1.69136	BAD
4418	MUNDO NOVO	-11.96	70	0002,73	0060,69	1.11	-40.3167	CRYSTALLINE	CRYSTALLINE	8.3			3182.23	3.62		0.82	3466.4			7510	500	0.49	15	66.4735	37	37	97.1205	69.7796	2.6	2.27	0.25	100	0.04	38.6689	REGULAR	1.69136	BAD
5633	PINTADAS	-11.8281	59.5	0002,32	0024,83	14.94	-39.8739	CRYSTALLINE	CRYSTALLINE	8.33			4862.93	2.106		0.97	4886.32			11468	520	1.22	15	65.724	37	37	99.6682	81.1122	2.6	2.27	0.25	100	0.04	39.6934	REGULAR	1.69136	BAD
1133	PONTO NOVO	-10.98	81	0006,72	0056,22	1.29	-40.1458	CRYSTALLINE	CRYSTALLINE	8.23			4643.5	0		0.85	5508			10748	1000	1.12	15	68.2598	37	37	97.6989	100	2.6	2.27	0.25	100	0.04	40.9064	REGULAR	1.69136	BAD
4282	PONTO NOVO	-10.9706	70	0006,57	0047,26	3.42	-40.0617	CRYSTALLINE	CRYSTALLINE	9.4			3428.2	6.25		1.5	3388			7648	690	0.16	15	44.1539	37	37	0	53.7272	2.6	2.27	0.25	0.548458	54.8373	0	POOR	1.98117	BAD
6091	QUIJINGUE	-10.9172	80	1,17	74,52	0.43	-39.1167	CRYSTALLINE	CRYSTALLINE	7.5			705.95	0.205		1.5	883.67			2360	610	0.06	22.7782	90.5451	37	37	0	97.9829	2.6	2.27	0.25	0.548458	76.4459	0	POOR	2.0686	BAD
2259	MONTE SANTO	-10.28	72	9,41	22,26	11.16	-39.3806	CRYSTALLINE	CRYSTALLINE	7.5		309	11770	4.86		1.49	12020			19950	1962	0.02	15	90.5451	37	37	8.12901	61.6878	2.6	2.27	0.25	5.21081	91.2245	25.9227	POOR	2.96701	BAD
2366	UAUÁ	-9.98667	90	3,03	62,31	0.72	-39.6117	CRYSTALLINE	CRYSTALLINE	7.47			17200	16.3		5.54	12767			38520	200	0.29	15	91.6281	37	37	0	19.7855	2.6	2.27	45.1183	0.11	40.5997	0	POOR	3.6214	BAD
627	IPIRÁ	-12.4731	80	0015,90	0037,84	0.68	-39.9303	CRYSTALLINE	CRYSTALLINE	8.3			580	12.36		6.2	260			2444	148	0.7	25.5324	66.4735	37	59.95	0	29.2707	58.0622	2.27	55.856	0.11	0.04	0	POOR	3.64331	BAD
2213	SERRINHA	-11.5908	80	1,89	54,95	1.08	-38.9453	CRYSTALLINE	CRYSTALLINE	7.5		516	6305	0.02		1.58	4356			15076	219	0.197	15	90.5451	37	37	0	99.8014	2.6	2.27	41.6997	0.11	49.7733	0	POOR	3.66911	BAD
5548	ANDORINHA	-10.3636	50	2,53	38,77	2.19	-39.8494	CRYSTALLINE	CRYSTALLINE	8.16			3141	0.61		3.95	3130			7460	240	0.14	15	70.1001	37	37	0	94.1168	2.6	2.27	38.203	0.11	58.0679	0	POOR	3.68805	BAD
5198	CANSANÇAO	-10.7014	70	0013,09	0050,52	6.4	-39.2808	CRYSTALLINE	CRYSTALLINE	6.8			1238.28	0.08		1.36	1369.12			3212	210	0.38	14.5858	80.2449	37	37	72.8686	99.208	2.6	2.27	43.2877	52.8306	0.04	39.0165	REGULAR	3.69149	BAD
2676	SERRINHA	-11.6508	70	0000,84	0062,59	0.32	-38.9067	CRYSTALLINE	CRYSTALLINE	8.3			1152.32	0		2.42	345.13			2354	30.8	1.11	15.6672	66.4735	37	50.5215	0	100	48.5101	2.27	89.3322	0.11	0.04	0	POOR	3.75239	BAD
6157	BOA VISTA DO TUPIM	-12.5431	70	0003,08	0046,68	4.64	-40.5114	CRYSTALLINE	CRYSTALLINE	7.6			1389.02	1.281		1.65	1511.03			3758	190	0.18	15	87.0423	37	37	0	88.0442	2.6	2.27	47.0207	0.11	51.9693	0	POOR	3.76586	BAD
5547	CAPIM GROSSO	-11.27	70	0004,97	0045,77	6.62	-40.0517	CRYSTALLINE	CRYSTALLINE	8.55			2095.02	0.215		1.35	2143.59			5828	500	0.26	15	60.5048	37	37	75.5933	97.8856	2.6	2.27	0.25	55.6023	43.1301	38.9005	REGULAR	3.83932	BAD
2738	CAPELA DO ALTO ALEGRE	-11.7064	70	0001,18	0056,71	0.93	-39.8375	CRYSTALLINE	CRYSTALLINE	8.3			1201.36	1.18		2.04	1527.66			3096	168.75	0.14	15.0421	66.4735	37	37	0	88.9325	2.6	2.27	51.3141	0.11	58.0679	0	POOR	3.87775	BAD
6108	CANUDOS	-10.2033	80	17,41	68,60	0.72	-39.245	CRYSTALLINE	CRYSTALLINE	7.99			1034.07	0.322		1.9	1157.19			2640	210	0.06	17.2746	74.8072	37	37	0	96.85	2.6	2.27	43.2877	0.11	76.4459	0	POOR	3.90433	BAD
624	CAETITE	-13.8206	74.5	29,10	66,65	5.25	-42.3675	CRYSTALLINE	CRYSTALLINE	6.96			410	0		2	275			1118	32.2	0.85	30.3037	84.0656	37	58.1694	0	100	56.2201	2.27	88.841	0.11	0.04	0	POOR	3.90695	BAD
2104	SANTA BARBARA	-11.9189	60	0004,97	0048,41	0.28	-39.0114	CRYSTALLINE	CRYSTALLINE	8.3			2497.72	4.11		1.68	2563.08			6360	187.5	0.09	15	66.4735	37	37	0	66.4624	2.6	2.27	47.5079	0.11	68.2639	0	POOR	3.90862	BAD
6238	FEIRA DE SANTANA	-12.0661	90	1,36	59,72	0.61	-39.0131	CRYSTALLINE	CRYSTALLINE	7.7			3086.72	0.628		2.75	2473.31			6266	82	0.3	15	83.6971	37	37	0	93.9485	2.6	2.27	72.9077	0.11	39.8275	0	POOR	3.91944	BAD
2335	EUCLIDES DA CUNHA	-10.3742	70	0008,13	0054,20	1.26	-39.1033	CRYSTALLINE	CRYSTALLINE	8.3			2138.9	0.79		1.4	3251.01			6018	820	0.07	15	66.4735	37	37	59.4048	92.4478	2.6	2.27	0.25	40.5604	73.498	37.2845	REGULAR	3.92465	BAD
5376	BOA VISTA DO TUPIM	-12.8131	80	0003,29	0063,24	0.3	-40.6875	CRYSTALLINE	CRYSTALLINE	7.56			855.4	0.002		2.3	1053			2116	102	0.24	20.0384	88.424	37	37	0	99.9801	2.6	2.27	67.2892	0.11	45.0206	0	POOR	3.92846	BAD
1903	SAO DOMINGOS	-11.5	80	0004,52	0067,29	0.9	-39.6217	CRYSTALLINE	CRYSTALLINE	8.3			2189.31	0.31		0.96	2410.9			5848	250	0.89	15	66.4735	37	37	99.5379	96.9656	2.6	2.27	36.6359	100	0.04	40.7853	REGULAR	3.94868	BAD
3241	RUI BARBOSA	-12.3394	70	0001,21	0058,14	1.15	-40.7189	CRYSTALLINE	CRYSTALLINE	7			3623.92	2.7		1.42	5207.22			10120	710	0.01	15	85.0346	37	37	50.861	76.4617	2.6	2.27	0.25	33.6741	95.9044	35.7864	POOR	3.95096	BAD
5437	NORDESTINA	-10.8222	50	0002,11	0023,40	14.4	-39.5256	CRYSTALLINE	CRYSTALLINE	7.51			4148.1	6.244		1.28	4049			9626	340	0.28	15	90.1875	37	37	89.2418	53.7593	2.6	2.27	0.25	72.0058	41.406	37.2492	REGULAR	3.97002	BAD
5419	CANSANÇAO	-10.7617	66	0007,84	0052,60	3.74	-39.5264	CRYSTALLINE	CRYSTALLINE	7.2			6201.22	23.266		0.7	6699.34			15834	237.5	0.65	15	89.9631	37	37	94.6842	9.89995	2.6	2.27	38.6044	97.918	0.04	29.1711	POOR	3.97141	BAD
1950	BRUMADO	-14.1133	60	6,29	44,55	1.56	-41.5256	CRYSTALLINE	CRYSTALLINE	8.3			1030.41	5.92		0.56	1028.74			2800	227.5	0.34	17.3268	66.4735	37	37	91.7588	55.5188	2.6	2.27	40.2499	95.0258	0.04	38.442	REGULAR	3.98175	BAD
7604	BRUMADO	-14.4769	80	2,17	72,32	0.46	-41.6469	CRYSTALLINE	CRYSTALLINE	7.4		291	436	7.68		1.38	585			1488	74	1.72	29.4645	94.2153	37	37	66.6862	46.6083	2.6	2.27	75.2745	46.938	0.04	41.5677	REGULAR	3.98425	BAD
7263	CASTRO ALVES	-12.7572	90	3,35	51,60	6.33	-39.2772	CRYSTALLINE	CRYSTALLINE	8.46			2437	0.2		0.91	2021			5788	232	0.33	15	62.5826	37	37	98.776	98.0316	2.6	2.27	39.5015	100	0.04	40.6792	REGULAR	3.99955	BAD
2221	UAUÁ	-10.0975	80	3,18	52,40	1.22	-39.3542	CRYSTALLINE	CRYSTALLINE	8		373	2192	80.4		1.39	1780			5528	401	0.049	15	74.5206	37	37	63.1926	0.0338238	2.6	2.27	0.25	43.8113	79.9896	11.5559	POOR	4.01422	BAD
5883	IPIRÁ	-11.9325	94	8,73	45,93	8.78	-39.7386	CRYSTALLINE	CRYSTALLINE	7.99			5184.28	17.496		1.33	5267.13			11790	360	0.16	15	74.8072	37	37	80.3918	17.5678	2.6	2.27	0.25	60.8106	54.8373	30.6859	POOR	4.01464	BAD
4502	ANGUERA	-12.1283	70	0003,48	0052,32	1.29	-39.2156	CRYSTALLINE	CRYSTALLINE	8.4			5595.7	15.75		1.23	5318			13268	170	0.95	15	64.0113	37	37	94.7315	20.8973	2.6	2.27	51.0518	80.8573	0.04	32.0823	POOR	4.04676	BAD
1981	QUIJINGUE	-10.9583	78	0006,83	0066,88	0.55	-39.1092	CRYSTALLINE	CRYSTALLINE	8.3			1939.74	19.84		0.79	2330.86			5456	212.5	1.12	15	66.4735	37	37	96.5255	13.9165	2.6	2.27	42.841	99.6661	0.04	30.3323	POOR	4.05308	BAD
137	IPECAETÁ	-12.3056	60	0002,25		0.97	-39.3019	CRYSTALLINE	CRYSTALLINE	7.6			1376	12.6		0.2	800			3442	183	0.8	15	87.0423	37	37	84.2	28.5807	2.6	2.27	48.3966	88.6886	0.04	33.5079	POOR	4.06617	BAD
6197	SANTA LUZ	-11.2317	48	0008,80	0016,95	21.99	-39.5692	CRYSTALLINE	CRYSTALLINE	7.9			1163.45	18.749		2.5	1166.46			3282	150	0.06	15.5233	77.4444	37	37	0	15.5105	2.6	2.27	55.4025	0.11	76.4459	0	POOR	4.07159	BAD
1128	FILADELFIA	-10.7783	70.3	0005,80	0045,20	0.39	-40.06	CRYSTALLINE	CRYSTALLINE	8.3			1160.8	12.5		0.67	1887			4528	200	2.5	15.5575	66.4735	37	37	94.0605	28.8662	2.6	2.27	45.1183	97.2816	0.04	34.0218	POOR	4.0741	BAD
1585	QUEIMADAS	-10.9728	90	12,55	57,77	1.11	-39.9664	CRYSTALLINE	CRYSTALLINE	8.4			1627.56	0.856		0.6	2297.35			4362	196.36	0.38	15	64.0113	37	37	92.5974	91.8433	2.6	2.27	45.8023	95.8153	0.04	39.9141	REGULAR	4.07524	BAD
1989	SENHOR DO BONFIM	-10.6189	50	0006,60	0027,45	12.74	-40.1369	CRYSTALLINE	CRYSTALLINE	8.48			2482.25	40.997		0.69	2971.8			7100	200	0.58	15	62.1142	37	37	94.4766	1.69905	2.6	2.27	45.1183	97.7068	0.04	21.9757	POOR	4.07677	BAD
5600	CONCEIÇAO DO COITE	-11.5753	71	5,83	54,06	2.59	-39.3819	CRYSTALLINE	CRYSTALLINE	7.78			3375.86	2.051		0.81	3030.04			7986	200	3	15	81.1284	37	37	96.9237	81.5569	2.6	2.27	45.1183	100	0.04	39.9675	REGULAR	4.09098	BAD
5333	ICHU	-11.7078	70	0004,40	0053,59	1.04	-39.1058	CRYSTALLINE	CRYSTALLINE	8.3			2425.6	0		0.93	1526			5380	200	0.74	15	66.4735	37	37	99.0999	100	2.6	2.27	45.1183	100	0.04	40.9453	REGULAR	4.09098	BAD
1710	RIACHAO DO JACUIPE	-11.86	80	6,78	31,15	7.56	-39.46	CRYSTALLINE	CRYSTALLINE	7.64			4375.89	19.426		0.63	5564.03			11089	190	0.42	15	85.6858	37	37	93.2254	14.5011	2.6	2.27	47.0207	96.4347	0.04	30.7384	POOR	4.09743	BAD
6175	SANTO ESTEVAO	-12.3931	80	4,64	56,17	1.15	-39.255	CRYSTALLINE	CRYSTALLINE	8.46			1086.29	0		1.65	1093.51			2930	57.6	0.2	16.5461	62.5826	37	37	0	100	2.6	2.27	80.3505	0.11	49.4064	0	POOR	4.09797	BAD
1752	JUAZEIRO	-9.57	46	4,08	5,12	7.81	-39.8842	CRYSTALLINE	CRYSTALLINE	7.73			565.95	2.518		1.38	501.12			1960	32	9	25.8731	82.723	37	37	66.6862	77.8576	2.6	2.27	88.911	46.938	0.04	43.1201	REGULAR	4.09863	BAD
667	FEIRA DE SANTANA	-12.23	70	0004,00	0018,90	4.39	-39.2825	CRYSTALLINE	CRYSTALLINE	8.3			1644.52	0		1.08	1846.65			3890	185	0.43	15	66.4735	37	37	100.233	100	2.6	2.27	47.9997	96.3655	0.04	41.0199	REGULAR	4.11137	BAD
809	RAFAEL JAMBEIRO	-12.3686	66	0004,00	0053,50	0.64	-39.5408	CRYSTALLINE	CRYSTALLINE	8.5			1267.37	2.1		1.35	1313.86			3458	255	0.07	15	61.6496	37	37	75.5933	81.1606	2.6	2.27	0.25	55.6023	73.498	37.8579	REGULAR	4.1148	BAD
560	IPIRÁ	-12.31	63	4,10	16,22	5.83	-39.9006	CRYSTALLINE	CRYSTALLINE	7.95			6372.59	16.231		1.34	6021.92			15920	640	0.08	15	75.9664	37	37	78.0959	19.9217	2.6	2.27	0.25	58.2613	70.7792	31.1495	POOR	4.12348	BAD
7517	BOA VISTA DO TUPIM	-12.8231	80	3,80	48,11	2.66	-40.8992	CRYSTALLINE	CRYSTALLINE	7.67			694	3.44		0.66	1302			2356	179	7.72	23.0193	84.6847	37	37	93.852	71.0394	2.6	2.27	49.1996	97.0688	0.04	43.6281	REGULAR	4.13316	BAD
5652	CALDEIRAO GRANDE	-10.9794	70	0001,68	0061,97	0.75	-40.3075	CRYSTALLINE	CRYSTALLINE	8.3			3978.31	0.875		1.09	5657.85			12722	700	0.28	15	66.4735	37	37	100.166	91.67	2.6	2.27	0.25	95.7493	41.406	40.4839	REGULAR	4.14341	BAD
2474	FEIRA DE SANTANA	-12.35	60	0001,34	0042,89	0.86	-39.0917	CRYSTALLINE	CRYSTALLINE	9.1			428.58	0		3.1	658.48			1588	55	0.17	29.699	49.3194	37	37	0	100	2.6	2.27	81.1838	0.11	53.3619	0	POOR	4.14647	BAD
2262	MONTE SANTO	-10.2508	80	3,91	36,13	7.48	-39.4125	CRYSTALLINE	CRYSTALLINE	7.2		458	5837	21		1.23	5189			11000	388	0.19	15	89.9631	37	37	94.7315	12.4009	2.6	2.27	0.25	80.8573	50.6528	30.1759	POOR	4.14692	BAD
3679	NOVA FATIMA	-11.5883	54	0004,86	0014,88	19.29	-39.6058	CRYSTALLINE	CRYSTALLINE	8.3			1105.85	2.82		3.75	1037.36			2950	130	0.05	16.281	66.4735	37	37	0	75.5551	2.6	2.27	60.0959	0.11	79.6532	0	POOR	4.15039	BAD
6748	PONTO NOVO	-10.9083	120	0005,17	0057,49	4.89	-40.1836	CRYSTALLINE	CRYSTALLINE	8.42			6067.67	5.375		0.73	7610.16			14530	253.33	0.29	15	63.5311	37	37	95.3042	58.6094	2.6	2.27	0.25	98.5396	40.5997	37.4716	REGULAR	4.15068	BAD
1451	BAIXA GRANDE	-11.8	90	0,00	48,22	13.64	-40.3	CRYSTALLINE	CRYSTALLINE	7.91			3805.87	44.164		0.48	4650.75			9466	339.56	0.26	15	77.1462	37	37	90.0798	1.24019	2.6	2.27	0.25	93.6037	43.1301	21.0296	POOR	4.15131	BAD
5149	CONCEIÇAO DO COITE	-11.6236	78	0001,54	0062,76	0.61	-39.2872	CRYSTALLINE	CRYSTALLINE	8.6			1182.76	0.044		1.3	1057.37			2960	92	0.44	15.2766	59.3832	37	37	86.1778	99.5636	2.6	2.27	70.0462	67.8271	0.04	39.9783	REGULAR	4.15923	BAD
2195	CONCEIÇAO DO COITE	-11.5514	60	3,24	29,34	6.87	-39.3564	CRYSTALLINE	CRYSTALLINE	7.7		344	10146	8.69		1.31	9314			25110	527	0.099	15	83.6971	37	37	84.4196	42.1563	2.6	2.27	0.25	65.5908	66.1559	35.4647	POOR	4.16073	BAD
1157	QUEIMADAS	-10.8378	60	0005,00	0048,48	1.08	-39.6636	CRYSTALLINE	CRYSTALLINE	7.2			15600	48		1.06	20400			37814	170	0.76	15	89.9631	37	37	100.291	0.847021	2.6	2.27	51.0518	97.4531	0.04	20.3606	POOR	4.16168	BAD
2120	FILADELFIA	-10.7633	70	4,53	15,75	1.94	-40.0442	CRYSTALLINE	CRYSTALLINE	8.3			2314.07	0.67		0.82	2517.94			6022	172.5	0.7	15	66.4735	37	37	97.1205	93.5571	2.6	2.27	50.5309	100	0.04	40.4077	REGULAR	4.17054	BAD
7581	SANTA BARBARA	-11.8914	60	-0,00	42,14	0.45	-38.9475	CRYSTALLINE	CRYSTALLINE	7.75			4688	3.43		0	4576			11067	116	0.42	15	82.0808	37	37	80	71.11	2.6	2.27	63.5982	78.5022	0.04	37.9924	REGULAR	4.1822	BAD
5796	PINDOBAÇU	-10.6975	90	0003,04	0064,69	1.51	-40.2744	CRYSTALLINE	CRYSTALLINE	9.63			1857.77	3.645		0.51	2198.59			5028	150	0.36	15	40.5676	37	37	90.7096	69.6064	2.6	2.27	55.4025	94.1118	0.04	37.3019	REGULAR	4.19792	BAD
5884	CANSANÇAO	-10.7722	72	6,79	50,27	2.55	-39.5786	CRYSTALLINE	CRYSTALLINE	7.74			10947.5	7.492		0.9	8726.26			25380	980	0.24	15	82.4012	37	37	98.6062	47.4874	2.6	2.27	0.25	100	45.0206	36.9835	POOR	4.21612	BAD
2168	VITORIA DA CONQUISTA	-14.67	46	9,43	35,04	7.45	-40.7911	CRYSTALLINE	CRYSTALLINE	7.63			439	0.01		0.78	638			1498	154	0.99	29.3707	86.0226	37	37	96.3244	99.9006	2.6	2.27	54.5057	99.4942	0.04	49.163	REGULAR	4.22136	BAD
6165	MUNDO NOVO	-11.9553	90	3,68	47,08	8.6	-40.3461	CRYSTALLINE	CRYSTALLINE	7.5			3531.92	0.594		0.7	4548.01			9026	150	0.5	15	90.5451	37	37	94.6842	94.2666	2.6	2.27	55.4025	97.918	0.04	40.9168	REGULAR	4.22296	BAD
1075	JUAZEIRO	-9.71	80	0005,65	0057,25	1.54	-40.365	CRYSTALLINE	CRYSTALLINE	7.23			1362.1	5.48		0.9	1642			3720	154	0.44	15	90.7144	37	37	98.6062	58.0009	2.6	2.27	54.5057	100	0.04	38.2934	REGULAR	4.22457	BAD
2057	QUIJINGUE	-10.7633	70	0021,80	0027,26	5.25	-39.0183	CRYSTALLINE	CRYSTALLINE	8.3			4060.03	7.57		1.06	3977.96			10144	425	0.22	15	66.4735	37	37	100.291	47.1207	2.6	2.27	0.25	97.4531	47.1025	36.6452	POOR	4.22459	BAD
1727	CONCEIÇAO DO COITE	-11.6625	72	10,23	46,24	1.69	-39.2539	CRYSTALLINE	CRYSTALLINE	7.95			4850.97	5.124		0.77	4336.67			11548	152.5	0.44	15	75.9664	37	37	96.1221	60.0901	2.6	2.27	54.8404	99.3149	0.04	38.0017	REGULAR	4.22461	BAD
2622	MATA DE SAO JOAO	-12.3731	68	0002,94	0030,52	1.54	-37.9153	CRYSTALLINE	CRYSTALLINE	8.6			514.29	0.022		0.97	596.75			2428	152.5	0.86	27.1975	59.3832	37	37	99.6682	99.7816	2.6	2.27	54.8404	100	0.04	47.5558	REGULAR	4.22897	BAD
2740	EUCLIDES DA CUNHA	-10.5711	70	0000,00	0059,35	2.01	-39.0136	CRYSTALLINE	CRYSTALLINE	8.4			4492.19	17.46		2.55	3681.18			10686	145	0	15	64.0113	37	37	0	17.6308	2.6	2.27	56.5428	0.11	100	0	POOR	4.2309	BAD
5423	CANSANÇAO	-10.71	70	10,67	52,64	4.42	-39.2672	CRYSTALLINE	CRYSTALLINE	7.35			1143.3	0.36		1.03	1157.77			3222	253	0.22	15.7846	96.1164	37	37	100.22	96.4849	2.6	2.27	0.25	98.7505	47.1025	42.1133	REGULAR	4.23298	BAD
1186	SENHOR DO BONFIM	-10.6153	70	0007,50	0023,80	7.38	-40.1244	CRYSTALLINE	CRYSTALLINE	7.36			7574.9	0.241		1.1	9037			17140	475	0.2	15	95.7326	37	37	100.071	97.6329	2.6	2.27	0.25	95.0823	49.4064	41.6143	REGULAR	4.23522	BAD
879	SANTA BARBARA	-11.9408	70	0001,50	0046,20	5.11	-38.975	CRYSTALLINE	CRYSTALLINE	7.4			7600	7.62		0.71	6600			16640	145	4.5	15	94.2153	37	37	94.8913	46.8871	2.6	2.27	56.5428	98.1277	0.04	36.9335	POOR	4.23897	BAD
5655	MONTE SANTO	-10.2425	78	0,35	34,06	8.31	-39.4078	CRYSTALLINE	CRYSTALLINE	7.32			6576	16.1		0.16	5307			14947	385	0.16	15	92.9869	37	37	83.36	20.1828	2.6	2.27	0.25	87.4703	54.8373	31.8582	POOR	4.23963	BAD
1990	QUIJINGUE	-10.7342	72	0006,66	0060,78	0.79	-39.1997	CRYSTALLINE	CRYSTALLINE	8.3			5460.91	0		0.6	6534.55			14584	700	0.2	15	66.4735	37	37	92.5974	100	2.6	2.27	0.25	95.8153	49.4064	40.5031	REGULAR	4.2401	BAD
1723	SANTA LUZ	-11.2114	54	6,76	24,74	14.14	-39.2386	CRYSTALLINE	CRYSTALLINE	7.61			3600.72	5.799		0.62	4398.04			9832	425	0.2	15	86.7008	37	37	93.0161	56.1906	2.6	2.27	0.25	96.2261	49.4064	37.6722	REGULAR	4.24282	BAD
2344	JUAZEIRO	-9.83417	80	3,56	57,09	0.86	-40.1383	CRYSTALLINE	CRYSTALLINE	7.57			5100	6.07		0.63	5057			12493	305	0.2	15	88.0762	37	37	93.2254	54.6972	2.6	2.27	0.25	96.4347	49.4064	37.5633	REGULAR	4.2442	BAD
5536	SAÚDE	-10.8458	80	0003,45	0065,55	1.15	-40.2439	CRYSTALLINE	CRYSTALLINE	8.79			5833.29	0.008		0.66	6597.78			15504	535	0.2	15	55.3222	37	37	93.852	99.9205	2.6	2.27	0.25	97.0688	49.4064	40.2147	REGULAR	4.24838	BAD
2212	IPIRÁ	-12.0564	33	0001,50	0023,30	3.06	-39.785	CRYSTALLINE	CRYSTALLINE	8.3			7940.96	3.12		1.23	7958.18			19554	695	0.12	15	66.4735	37	37	94.7315	73.3353	2.6	2.27	0.25	80.8573	61.7342	38.8033	REGULAR	4.25496	BAD
6151	RUI BARBOSA	-12.4306	70	00007,68	0042,03	3.45	-40.6156	CRYSTALLINE	CRYSTALLINE	7.94			4243.62	0.103		0.17	3680.64			8380	114.7	0.39	15	76.2594	37	37	83.57	98.9814	2.6	2.27	63.9328	87.8017	0.04	40.0568	REGULAR	4.25683	BAD
1777	QUIXABEIRA	-11.4547	100	10,47	54,90	2.8	-40.1914	CRYSTALLINE	CRYSTALLINE	7.72			4643.71	10.223		0.74	7493.91			13150	287.5	0.2	15	83.0462	37	37	95.5098	36.198	2.6	2.27	0.25	98.7406	49.4064	35.3408	POOR	4.25927	BAD
5619	CAPELA DO ALTO ALEGRE	-11.5475	70	0002,14	0053,59	2.23	-39.8711	CRYSTALLINE	CRYSTALLINE	9.11			1472.72	8.484		1.02	1260			3810	140	10	15	49.1375	37	37	100.161	43.0284	2.6	2.27	57.7048	99.101	0.04	35.5997	POOR	4.25996	BAD
6266	NORDESTINA	-10.8261	44	6,02	9,86	26.38	-39.5539	CRYSTALLINE	CRYSTALLINE	7.25			7801.56	0.753		1.33	8898.36			19612	600	0.03	15	91.217	37	37	80.3918	92.7884	2.6	2.27	0.25	60.8106	86.9957	39.7798	REGULAR	4.26286	BAD
	ANDORINHA	-10.3842	70	2,00	21,75	1.19	-39.9503	CRYSTALLINE	CRYSTALLINE	7.08			13600	0.9		0.3	14463			27800	2011	0.16	15	86.9894	37	37	86.3	91.4425	2.6	2.27	0.25	90.818	54.8373	40.0505	REGULAR	4.26359	BAD
2748	SANTA BARBARA	-11.8833	70	3,74	51,41	1.26	-39.0408	CRYSTALLINE	CRYSTALLINE	7.7			5896.6	9.22		0.94	5562.09			13428	140	0.64	15	83.6971	37	37	99.2529	39.9929	2.6	2.27	57.7048	100	0.04	36.1087	POOR	4.26573	BAD
3166	JUAZEIRO	-9.69	50	5,07	42,00	5.25	-40.5972	CRYSTALLINE	CRYSTALLINE	8.56			1652.55	6.124		0.99	1866.13			5250	445	0.2	15	60.2786	37	37	99.9003	54.4044	2.6	2.27	0.25	100	49.4064	37.2378	REGULAR	4.26738	BAD
2184	CONCEIÇAO DO COITE	-11.37	100	1,05	68,24	1.04	-39.1708	CRYSTALLINE	CRYSTALLINE	7.5		288	2319	0.11		0.89	2828			12955	1120	0.19	15	90.5451	37	37	98.432	98.9126	2.6	2.27	0.25	100	50.6528	41.4699	REGULAR	4.28122	BAD
4453	EUCLIDES DA CUNHA	-10.33	60	0003,61	0019,50	18.39	-39.1681	CRYSTALLINE	CRYSTALLINE	8.4			2412.39	2.19		0.9	2896.58			5676	310	0.18	15	64.0113	37	37	98.6062	80.4378	2.6	2.27	0.25	100	51.9693	39.5236	REGULAR	4.29553	BAD
1834	CANSANÇAO	-10.6994	90	0006,31	0052,72	2.41	-39.5844	CRYSTALLINE	CRYSTALLINE	8.12			2840.57	14.74		1.98	3461.47			7346	120	0	15	71.1767	37	37	0	23.1042	2.6	2.27	62.5787	0.11	100	0	POOR	4.30448	BAD
2285	JAGUARARI	-9.92944	70	3,21	10,80	7.66	-39.9781	CRYSTALLINE	CRYSTALLINE	7.86			3910	8.7		1.07	3428			8900	321	0.16	15	78.6506	37	37	100.274	42.1144	2.6	2.27	0.25	96.9328	54.8373	36.3363	POOR	4.30546	BAD
1867	SANTA TEREZINHA	-12.8414	80	2,27	59,31	0.32	-39.5908	CRYSTALLINE	CRYSTALLINE	8.07			5601.12	5.069		0.99	3966.27			11844	125	4.1	15	72.5489	37	37	99.9003	60.4195	2.6	2.27	61.3256	100	0.04	38.1803	REGULAR	4.31009	BAD
2290	RODELAS	-8.86694	84	11,57	21,62	13.39	-38.8208	CRYSTALLINE	CRYSTALLINE	7.99			697	11.7		0.34	655			1850	105	2.54	22.9584	74.8072	37	37	87.14	31.2553	2.6	2.27	66.4819	91.4641	0.04	37.8558	REGULAR	4.31156	BAD
3349	BOA VISTA DO TUPIM	-12.6111	70	0001,20	0059,23	1.51	-40.7175	CRYSTALLINE	CRYSTALLINE	8.3			4777	0		1.34	5889			11628	600	0	15	66.4735	37	37	78.0959	100	2.6	2.27	0.25	58.2613	100	39.4143	REGULAR	4.31297	BAD
2130	FILADELFIA	-10.6911	40	13,09	19,44	5.07	-40.2133	CRYSTALLINE	CRYSTALLINE	8.3			4897.5	6.09		0.64	6416.35			12842	270	0.15	15	66.4735	37	37	93.4344	54.5886	2.6	2.27	0.25	96.6449	56.4031	37.0407	REGULAR	4.31932	BAD
4509	BAIXA GRANDE	-12.0208	70	0001,78	0063,95	0.82	-40.2119	CRYSTALLINE	CRYSTALLINE	8.6			4600.8	2.32		0.55	2932			8726	110	0.68	15	59.3832	37	37	91.549	79.4051	2.6	2.27	65.1564	94.8362	0.04	38.8352	REGULAR	4.32022	BAD
5580	CAPIM GROSSO	-11.2239	80	0002,62	0062,16	1.08	-40.0389	CRYSTALLINE	CRYSTALLINE	8.54			784.39	0.008		0.45	874.05			2392	100	1.14	21.2815	60.7319	37	37	89.4499	99.9205	2.6	2.27	67.8324	93.1226	0.04	43.9106	REGULAR	4.338	BAD
2525	MANOEL VITORINO	-14.24	50	4,70	18,50	6.87	-40.3119	CRYSTALLINE	CRYSTALLINE	7.82			664.83	15		1.04	717.88			1908	110	0.32	23.6241	79.8784	37	37	100.262	22.5147	2.6	2.27	65.1564	98.3602	0.04	37.2531	REGULAR	4.34393	BAD
995	BARRA DA ESTIVA	-13.63	70	0007,70	0047,50	4.03	-40.9036	CRYSTALLINE	CRYSTALLINE	7.1			940	0.004		0.45	620			2883	97	0.38	18.6721	87.4815	37	37	89.4499	99.9602	2.6	2.27	68.6548	93.1226	0.04	43.2264	REGULAR	4.3469	BAD
2600	CAETANOS	-14.2836	55.5	4,12	35,49	8.31	-40.8769	CRYSTALLINE	CRYSTALLINE	7			2331.44	10.63		1.21	3168.94			6122	445	0.08	15	85.0346	37	37	96.2375	34.7628	2.6	2.27	0.25	83.8123	70.7792	35.2113	POOR	4.35465	BAD
5620	CAPELA DO ALTO ALEGRE	-11.5914	79	0002,40	0059,35	0.86	-39.8767	CRYSTALLINE	CRYSTALLINE	8.42			1482.6	100		1.06	1386			4010	104	0.4	15	63.5311	37	37	100.291	0.00482073	2.6	2.27	66.75	97.4531	0.04	9.21549	POOR	4.35575	BAD
2358	CURAÇÁ	-9.08944	90	4,64	58,53	0.82	-39.8472	CRYSTALLINE	CRYSTALLINE	7.28			1980	1.54		0.57	2733			5352	283	0.12	15	91.9734	37	37	91.9685	85.8065	2.6	2.27	0.25	95.2186	61.7342	40.1878	REGULAR	4.3606	BAD
1255	BOTUPORÃ	-13.37	54	0,91	15,30	9.9	-42.55	CRYSTALLINE	CRYSTALLINE	8.23			259.83	14.989		0.18	541.3			1090	80	0.7	36.4812	68.2598	37	37	83.78	22.5394	2.6	2.27	73.4928	88.1144	0.04	40.2167	REGULAR	4.3612	BAD
2053	QUIJINGUE	-10.7744	70	9,13	41,43	11.12	-39.0575	CRYSTALLINE	CRYSTALLINE	7.97			2626.01	6.642		0.71	3208.61			7276	255.55	0.13	15	75.3843	37	37	94.8913	51.674	2.6	2.27	0.25	98.1277	59.8413	37.0605	REGULAR	4.36263	BAD
481	JUAZEIRO	-9.56194	54	0018,10	0020,30	2.59	-40.2142	CRYSTALLINE	CRYSTALLINE	8.3			5167.39	6		0.74	6355.05			13460	950	0.13	15	66.4735	37	37	95.5098	55.0791	2.6	2.27	0.25	98.7406	59.8413	37.221	REGULAR	4.3667	BAD
841	RAFAEL JAMBEIRO	-12.57	50	0010,10	0032,00	2.66	-39.3953	CRYSTALLINE	CRYSTALLINE	8.3			1764.57	0		2	1726.1			4258	98	0	15	66.4735	37	37	0	100	2.6	2.27	68.3797	0.11	100	0	POOR	4.36984	BAD
2303	MONTE SANTO	-10.355	80	2,90	47,69	8.42	-39.2258	CRYSTALLINE	CRYSTALLINE	7.57			4259	19.4		1.11	4456			10340	500	0.11	15	88.0762	37	37	99.9454	14.5386	2.6	2.27	0.25	94.3626	63.7591	31.1375	POOR	4.373	BAD
2301	MONTE SANTO	-10.2831	80	10,47	34,50	7.12	-39.2081	CRYSTALLINE	CRYSTALLINE	7.38			2630	9.4		0.8	2823			6484	281	0.13	15	94.9703	37	37	96.7253	39.2837	2.6	2.27	0.25	99.8297	59.8413	36.0909	POOR	4.3739	BAD
491	JUAZEIRO	-9.52806	72	4,00	25,00	3.09	-40.6439	CRYSTALLINE	CRYSTALLINE	8.3			1946.96	3.23		0	2981.98			5480	725	0.05	15	66.4735	37	37	80	72.5378	2.6	2.27	0.25	78.5022	79.6532	37.7061	REGULAR	4.37883	BAD
2172	IPECAETÁ	-12.2494	51	0002,04	0042,05	0.86	-39.3544	CRYSTALLINE	CRYSTALLINE	8.3			5359.53	4.08		1.05	3302.43			11838	340	0.12	15	66.4735	37	37	100.287	66.6609	2.6	2.27	0.25	97.9283	61.7342	38.6022	REGULAR	4.37899	BAD
1053	MORRO DO CHAPEU	-11.5456	40	0002,82	0036,22	1.11	-40.785	CRYSTALLINE	CRYSTALLINE	7.4			985	0.001		0.56	780			2422	90	0.46	17.989	94.2153	37	37	91.7588	99.9901	2.6	2.27	70.61	95.0258	0.04	43.1461	REGULAR	4.38098	BAD
7693	IPECAETÁ	-12.3178	78	8,90	46,01	15.84	-39.4144	CRYSTALLINE	CRYSTALLINE	7.26			1647	0.27		0.67	1613			4196	93.5	5.63	15	91.4688	37	37	94.0605	97.3519	2.6	2.27	69.6261	97.2816	0.04	41.0923	REGULAR	4.38594	BAD
2733	SANTA BARBARA	-11.9847	55	0005,13	0046,52	1	-38.9708	CRYSTALLINE	CRYSTALLINE	8.5			1360.72	5.44		1.92	1340.22			3476	75	0.02	15	61.6496	37	37	0	58.232	2.6	2.27	74.9748	0.11	91.2245	0	POOR	4.3861	BAD
5541	CAÉM	-11.1183	102	0024,97	0071,44	3.45	-40.3875	CRYSTALLINE	CRYSTALLINE	8.45			1216.3	0.38		0.36	1769.94			3500	78	0.42	14.856	62.8182	37	37	87.56	96.2932	2.6	2.27	74.0823	91.7683	0.04	39.7031	REGULAR	4.39382	BAD
6073	ANTONIO GONÇALVES	-10.5656	82	-0000,00	52,22	2.8	-40.2142	CRYSTALLINE	CRYSTALLINE	7.93			3604.34	7		0.27	4117.57			9190	73	0.42	15	76.5537	37	37	85.67	49.8675	2.6	2.27	75.5753	90.2774	0.04	36.2931	POOR	4.39793	BAD
3832	SERROLANDIA	-11.39	70	0006,40	0052,92	0.72	-40.2586	CRYSTALLINE	CRYSTALLINE	6.96			8719.61	12.18		1.09	10446.4			23642	787.5	0.1	15	84.0656	37	37	100.166	29.7991	2.6	2.27	0.25	95.7493	65.9302	34.6081	POOR	4.4017	BAD
2312	ANDORINHA	-10.3492	80	12,79	57,52	1.65	-39.7597	CRYSTALLINE	CRYSTALLINE	7.75			3188	6.48		1.08	3806			8144	280	0.1	15	82.0808	37	37	100.233	52.5129	2.6	2.27	0.25	96.3655	65.9302	37.6369	REGULAR	4.40594	BAD
7661	ANTONIO CARDOSO	-12.2806	96	0,85	55,32	3.2	-39.1592	CRYSTALLINE	CRYSTALLINE	8.29			1260	1.3		4.2	560			2600	81.8	0	15	66.7255	37	37	0	87.8781	2.6	2.27	72.966	0.11	100	0	POOR	4.41834	BAD
2246	BOA VISTA DO TUPIM	-12.8314	50	0000,64	0011,94	15.84	-40.8931	CRYSTALLINE	CRYSTALLINE	8.3			2537.1	20.3		1.04	3602			7040	362.5	0.1	15	66.4735	37	37	100.262	13.2945	2.6	2.27	0.25	98.3602	65.9302	30.3086	POOR	4.4195	BAD
2294	MONTE SANTO	-10.5156	80	11,62	55,73	0.36	-39.4817	CRYSTALLINE	CRYSTALLINE	7.97			3288	8.8		1.04	1815			7392	501	0.1	15	75.3843	37	37	100.262	41.6979	2.6	2.27	0.25	98.3602	65.9302	36.2046	POOR	4.4195	BAD
4436	SERRA PRETA	-12.1547	70	0001,88	0049,26	1.11	-39.3808	CRYSTALLINE	CRYSTALLINE	8.4			775.94	0		1.08	764.51			2126	80	0.46	21.4361	64.0113	37	37	100.233	100	2.6	2.27	73.4928	96.3655	0.04	44.9251	REGULAR	4.42015	BAD
2305	ARACI	-11.3489	80	-0,00	55,86	2.05	-39.0194	CRYSTALLINE	CRYSTALLINE	8.3			1734	3.19		0.73	1613			4368	292	0.1	15	66.4735	37	37	95.3042	72.8268	2.6	2.27	0.25	98.5396	65.9302	38.8002	REGULAR	4.42071	BAD
2094	SANTA BARBARA	-11.9	60	0005,33	0043,93	0.25	-38.925	CRYSTALLINE	CRYSTALLINE	8.3			2950.2	1.64		0.49	3600.63			7118	72.5	0.4	15	66.4735	37	37	90.2897	84.9578	2.6	2.27	75.7261	93.7698	0.04	39.3655	REGULAR	4.42454	BAD
5092	CONCEIÇAO DO COITE	-11.4728	78	0008,40	0057,82	3.81	-39.1831	CRYSTALLINE	CRYSTALLINE	7.8			1653	0.06		0.55	1597.15			4076	74	0.35	15	80.5006	37	37	91.549	99.4054	2.6	2.27	75.2745	94.8362	0.04	40.7818	REGULAR	4.42755	BAD
2295	MONTE SANTO	-10.4231	100	20,28	60,76	2.34	-39.4881	CRYSTALLINE	CRYSTALLINE	7.86			3188	6.72		0.81	2760			7532	327	0.1	15	78.6506	37	37	96.9237	51.2749	2.6	2.27	0.25	100	65.9302	37.222	REGULAR	4.43047	BAD
7568	CORAÇAO DE MARIA	-12.1992	89	1,57	59,98	0.18	-38.7769	CRYSTALLINE	CRYSTALLINE	7.95			319	0.01		0	544			1122	30.7	3.23	33.7099	75.9664	37	37	80	99.9006	2.6	2.27	89.3674	78.5022	0.04	49.158	REGULAR	4.43119	BAD
7065	VITORIA DA CONQUISTA	-14.93	90	0,75	50,75	5.11	-40.6925	CRYSTALLINE	CRYSTALLINE	8.66			501	0.07		0.54	809			1478	71.5	1.39	27.5583	58.067	37	37	91.3392	99.3066	2.6	2.27	76.0286	94.65	0.04	46.9711	REGULAR	4.43375	BAD
1158	QUEIMADAS	-11.1839	40	0002,50	0030,50	7.12	-39.6386	CRYSTALLINE	CRYSTALLINE	7.8			10000	0		1.24	7025			19412	356	0.03	15	80.5006	37	37	93.8459	100	2.6	2.27	0.25	79.2591	86.9957	40.9805	REGULAR	4.43569	BAD
2118	PLANALTINO	-13.2292	70	0002,10	0059,59	1.04	-40.3517	CRYSTALLINE	CRYSTALLINE	8.3			1476.6	0		0.64	1752.45			3738	75	0.36	15	66.4735	37	37	93.4344	100	2.6	2.27	74.9748	96.6449	0.04	40.5615	REGULAR	4.43711	BAD
2332	EUCLIDES DA CUNHA	-10.4508	70	0001,15	0054,75	1.9	-39.0961	CRYSTALLINE	CRYSTALLINE	6.8			7031.31	54.27		1.1	9539.46			17586	630	0.08	15	80.2449	37	37	100.071	0.454177	2.6	2.27	0.25	95.0823	70.7792	18.4312	POOR	4.43784	BAD
6090	QUIJINGUE	-10.8831	80	1,65	59,44	3.63	-39.1978	CRYSTALLINE	CRYSTALLINE	7.72			6612.1	2.599		1.1	5159.78			14650	1070	0.08	15	83.0462	37	37	100.071	77.2332	2.6	2.27	0.25	95.0823	70.7792	39.8921	REGULAR	4.43784	BAD
7639	PLANALTO	-14.57	70	1,73	46,72	4.35	-40.4575	CRYSTALLINE	CRYSTALLINE	7.3		276	2227	3.45		0.74	2772			4063	78	1.34	15	92.4795	37	37	95.5098	70.9688	2.6	2.27	74.0823	98.7406	0.04	39.307	REGULAR	4.44235	BAD
217	IPIRÁ	-12.2	70	3,42	20,79	5.83	-39.6894	CRYSTALLINE	CRYSTALLINE	8.65			875.96	0		0.74	1032.33			2772	77	0.68	19.6957	58.2842	37	37	95.5098	100	2.6	2.27	74.3787	98.7406	0.04	43.4049	REGULAR	4.44537	BAD
5504	REMANSO	-9.32972	40	16,46	29,50	1.47	-42.1989	CRYSTALLINE	CRYSTALLINE	7.5		152	751	23		0.23	1131			2719	55	0.78	21.9013	90.5451	37	37	84.83	10.1652	2.6	2.27	81.1838	89.4391	0.04	31.7627	POOR	4.44556	BAD
7079	CAÉM	-11.13	90	22,93	60,31	2.88	-40.1614	CRYSTALLINE	CRYSTALLINE	8.69			1292.2	0.899		0.82	2216.18			4126	554.93	0.09	15	57.4208	37	37	97.1205	91.4516	2.6	2.27	0.25	100	68.2639	39.9763	REGULAR	4.45056	BAD
1789	SENHOR DO BONFIM	-10.4439	21	0007,47	0008,87	9.75	-39.9733	CRYSTALLINE	CRYSTALLINE	9.8			6701.4	3.89		1.28	7108.52			16866	625	0	15	38.1034	37	37	89.2418	67.9318	2.6	2.27	0.25	72.0058	100	36.9531	POOR	4.4522	BAD
678	FEIRA DE SANTANA	-12.23	70	0002,20	0041,90	0.72	-39.275	CRYSTALLINE	CRYSTALLINE	7			387.85	0		0.82	603.71			1078	77.5	0.32	31.0599	85.0346	37	37	97.1205	100	2.6	2.27	74.2304	100	0.04	49.9273	REGULAR	4.45232	BAD
2806	SANTA LUZ	-11.17	70	0001,50	0057,70	1.87	-39.6039	CRYSTALLINE	CRYSTALLINE	8.7			659.03	8.7		2.95	1172.69			1866	67.5	0	23.7472	57.2071	37	37	0	42.1144	2.6	2.27	77.2497	0.11	100	0	POOR	4.4614	BAD
2961	PIRITIBA	-11.6183	50	0000,71	0017,81	2.01	-40.3939	CRYSTALLINE	CRYSTALLINE	7			6274.06	1.55		0.58	6515.1			15468	277.5	0.07	15	85.0346	37	37	92.1782	85.7212	2.6	2.27	0.25	95.4146	73.498	40.0391	REGULAR	4.46198	BAD
5665	ELISIO MEDRADO	-12.9272	67	7,27	52,68	1.15	-39.5917	CRYSTALLINE	CRYSTALLINE	7.89			4157	0.1		0.62	3292			9347	64.7	5.14	15	77.7439	37	37	93.0161	99.0109	2.6	2.27	78.1153	96.2261	0.04	40.7902	REGULAR	4.46526	BAD
[truncated: 389 more rows]

## Sheet: Metasedimentary
NumCerb	Municipality	CoordY	ProfComplet	NE	0	VazaoTB	CoordX	Rocks	Aquifer	Ph	AlcalM	AlcalTotal	Chloride	Nitrate	NAmoniacal	Fluoride	Hardness	DurezaCA	DurezaMG	Total Res.(TR)	Sulfate	Iron	q1 (Chloride)	q2 (pH)	q3 (TR)	q4 (CaCO3)	q5 (F)	q6 (NO3)	QHard(Grade)	QTR(Grade)	QSO4(Grade)	QF(Grade)	QIron(Grade)	NGWQI	Quality	GWQI	Quality				Total = 217 poços
[truncated: 217 more rows]

[truncated: 3 more sheets: Sedimentary, Statistics, GW_quality]
